# Supplementary material for: Lack of Conserved miRNA Deregulation in HPV-Induced Squamous Cell Carcinomas
Source: Biomolecules. 2021 May 20;11(5):764. doi: 10.3390/biom11050764 (PMC8160722; doi:10.3390/biom11050764)
Supplement: Supplementary file 1 [file biomolecules-11-00764-s001.zip]

Archive with 3 entries (3 files):
- TabS1.xlsx
- TabS2.xlsx
- TabS3.xlsx
