# Supplementary material for: Lack of Conserved miRNA Deregulation in HPV-Induced Squamous Cell Carcinomas
Source: Biomolecules. 2021 May 20;11(5):764. doi: 10.3390/biom11050764 (PMC8160722; doi:10.3390/biom11050764)
Supplement: Supplementary file 1 [file biomolecules-11-00764-s001.zip › TabS1.xlsx]

## Sheet: S1
Sample ID	Sex	Age	Location	Tissue type	HPV	Total reads	miRNA reads	% miRNA reads
CN1	F	45	cervical	normal	-	2882075	2199910	76.3308
CN2	F	76	cervical	normal	-	1465578	885101	60.3926
CN3	F	52	cervical	normal	-	2578675	1332520	51.6746
CTpos1	F	36	cervical	tumor	+	814652	54511	6.69132
CTpos2	F	46	cervical	tumor	+	413958	39188	9.46666
CTpos3	F	36	cervical	tumor	+	698513	101094	14.4727
TN1	F	55	tonsillar	normal	-	3859817	696014	18.0323
TN2	F	68	tonsillar	normal	-	3585991	829654	23.136
TN3	F	62	tonsillar	normal	-	3515987	520597	14.8066
TTneg1	M	60	tonsillar	tumor	-	4083173	512292	12.5464
TTneg2	M	53	tonsillar	tumor	-	3024299	317388	10.4946
TTneg3	F	66	tonsillar	tumor	-	4076003	435062	10.6737
TTpos1	M	60	tonsillar	tumor	+	1496657	93636	6.25634
TTpos2	M	55	tonsillar	tumor	+	2624180	487362	18.572
TTpos3	M	61	tonsillar	tumor	+	1422617	113728	7.99428
VN1	F	62	vulvar	normal	-	2069997	529846	25.5965
VN2	F	63	vulvar	normal	-	2451396	983853	40.1344
VN3	F	76	vulvar	normal	-	3392737	2000326	58.9591
VTneg1	F	76	vulvar	tumor	-	369460	24576	6.65187
VTneg2	F	83	vulvar	tumor	-	338068	35206	10.4139
VTneg3	F	89	vulvar	tumor	-	590178	48421	8.20447
VTpos1	F	52	vulvar	tumor	+	4273955	910601	21.3058
VTpos2	F	62	vulvar	tumor	+	2039242	656539	32.1952
VTpos3	F	78	vulvar	tumor	+	747629	71679	9.58751
AN1	F	61	anal	normal	-	3403933	2822530	82.9197
AN2	M	67	anal	normal	-	3311963	2227062	67.243
AN3	M	66	anal	normal	-	2452436	1957680	79.8259
ATneg1	F	54	anal	tumor	-	1662696	295321	17.7616
ATneg2	F	64	anal	tumor	-	1813470	701621	38.6894
ATneg3	F	40	anal	tumor	-	2203465	888600	40.3274
ATpos1	M	62	anal	tumor	+	630694	181048	28.7062
ATpos2	F	50	anal	tumor	+	1605827	678558	42.256
ATpos3	F	93	anal	tumor	+	2618868	1264476	48.2833
