# Supplementary material for: Lack of Conserved miRNA Deregulation in HPV-Induced Squamous Cell Carcinomas
Source: Biomolecules. 2021 May 20;11(5):764. doi: 10.3390/biom11050764 (PMC8160722; doi:10.3390/biom11050764)
Supplement: Supplementary file 1 [file biomolecules-11-00764-s001.zip › TabS2.xlsx]

## Sheet: S2
		miRNA abundance among total miRNA-derived sequencing reads
HPV-16		negative	negative	negative	positive	positive	positive				positive	positive	positive				negative	negative	negative	positive	positive	positive				negative	negative	negative	positive	positive	positive
Tissue type		tumor	tumor	tumor	tumor	tumor	tumor	normal tissue	normal tissue	normal tissue	tumor	tumor	tumor	normal tissue	normal tissue	normal tissue	tumor	tumor	tumor	tumor	tumor	tumor	normal tissue	normal tissue	normal tissue	tumor	tumor	tumor	tumor	tumor	tumor	normal tissue	normal tissue	normal tissue
Location		anal	anal	anal	anal	anal	anal	anal	anal	anal	cervical	cervical	cervical	cervical	cervical	cervical	tonsillar	tonsillar	tonsillar	tonsillar	tonsillar	tonsillar	tonsillar	tonsillar	tonsillar	vulvar	vulvar	vulvar	vulvar	vulvar	vulvar	vulvar	vulvar	vulvar
ID		ATneg1	ATneg2	ATneg3	ATpos1	ATpos2	ATpos3	AN1	AN2	AN3	CTpos1	CTpo2	CTpos3	CN1	CN2	CN3	TTneg1	TTneg2	TTneg3	TTpos1	TTpos2	TTpos3	TN1	TN2	TN3	VTneg1	VTneg2	VTneg3	VTpos1	VTpos2	VTpos3	VN1	VN2	VN3
product	gene
hsa-let-7a-2-3p	MIRLET7A2	0	0	0	0	0	3.95421e-07	0	8.98044e-07	1.02162e-06	0	0	0	4.54564e-07	0	7.50458e-07	0	6.30144e-06	0	0	0	0	0	0	0	0	0	0	1.09818e-06	0	0	0	3.04924e-06	2.49959e-07
hsa-let-7a-3p	MIRLET7A1	4.31734e-05	0.000114264	6.04427e-05	8.00893e-05	5.158e-05	2.97198e-05	1.75658e-05	1.84099e-05	2.63066e-05	0	0	2.47295e-05	3.90925e-05	7.9087e-06	2.02624e-05	3.51362e-05	2.25906e-05	4.65451e-05	4.27186e-05	2.9239e-05	1.31894e-05	4.16658e-05	2.50104e-05	3.64966e-05	0	0	1.03261e-05	2.69053e-05	1.21851e-05	0	1.03804e-05	4.57385e-06	3.6994e-05
hsa-let-7a-3p	MIRLET7A3	4.31734e-05	0.000112839	6.90774e-05	8.00893e-05	5.158e-05	2.97198e-05	1.75658e-05	1.84099e-05	2.63066e-05	0	0	2.47295e-05	3.90925e-05	7.9087e-06	2.02624e-05	3.51362e-05	2.25906e-05	4.65451e-05	4.27186e-05	2.71872e-05	1.31894e-05	4.31026e-05	2.38051e-05	3.64966e-05	0	0	1.03261e-05	2.69053e-05	1.21851e-05	0	1.03804e-05	4.57385e-06	3.6994e-05
hsa-let-7a-5p	MIRLET7A1	0.00502843	0.0070381	0.00905117	0.00305262	0.00466601	0.00107164	0.000999667	0.00228082	0.00489769	2.60498e-05	9.36511e-05	0.000212179	0.000420435	0.000374454	0.00033628	0.00897002	0.00526236	0.00620516	0.00148821	0.00829234	0.00151388	0.00378962	0.00562859	0.00622439	5.41178e-05	3.55053e-05	0.000163565	0.00103737	0.000407622	0.000109795	0.000327982	0.000387527	0.000425846
hsa-let-7a-5p	MIRLET7A2	0.0051015	0.00715355	0.010203	0.00310233	0.00473429	0.00109589	0.001018	0.00231277	0.00496746	2.60498e-05	9.36511e-05	0.000212179	0.000419526	0.000372477	0.000334839	0.00898548	0.0052634	0.00621475	0.00149537	0.00827968	0.00150139	0.00379214	0.00564254	0.00624072	5.41178e-05	3.55053e-05	0.000163565	0.00103371	0.000409907	0.000109795	0.000327038	0.000387019	0.000423806
hsa-let-7a-5p	MIRLET7A3	0.00509926	0.00706044	0.00917868	0.0030968	0.00469795	0.00108178	0.00100519	0.00228561	0.00491842	2.60498e-05	9.36511e-05	0.000212179	0.000421799	0.000375302	0.000336093	0.00899393	0.00527969	0.00621895	0.00150423	0.00828583	0.00150728	0.00380219	0.00562708	0.00623112	5.41178e-05	3.55053e-05	0.000163565	0.00103481	0.000412953	0.000109795	0.000328926	0.000390068	0.000426056
hsa-let-7b-3p	MIRLET7B	9.90448e-05	7.73209e-05	0.000158472	0.000168464	6.59487e-05	7.05826e-05	2.01946e-05	2.98375e-05	5.94173e-05	0	0	9.89178e-06	0.000100095	3.3612e-05	8.40513e-05	0.000115169	0.000146256	0.000150438	0.000133496	6.91478e-05	0.00021103	8.9797e-05	6.70159e-05	0.000114676	0	0	0	6.28706e-05	2.13239e-05	0	1.1324e-05	1.7279e-05	8.5611e-05
hsa-let-7b-5p	MIRLET7B	0.00733835	0.00402243	0.0102737	0.00608955	0.00483537	0.00131848	0.00080729	0.00151729	0.00365171	0.000660417	0.000956926	0.00128593	0.0013714	0.00185962	0.00142612	0.0104838	0.00764667	0.00807356	0.00532648	0.00809152	0.00955965	0.00544864	0.00707488	0.00648198	0.000610352	0.001335	0.00167283	0.00418369	0.00249323	0.00181643	0.0010621	0.00220607	0.00135565
hsa-let-7c-3p	MIRLET7C	1.01584e-05	0	1.21901e-05	0	0	3.95421e-06	3.54292e-07	2.24511e-06	2.55404e-06	0	0	0	4.09108e-06	2.25963e-06	5.2532e-06	5.85604e-06	1.89043e-05	0	1.06797e-05	2.05186e-06	0	7.18376e-06	1.20532e-06	0	0	0	0	1.09818e-06	3.04628e-06	0	3.77468e-06	3.04924e-06	1.99967e-06
hsa-let-7c-5p	MIRLET7C	0.00649784	0.00154012	0.00649784	0.00134053	0.00325773	0.00186798	0.000288316	0.000377946	0.00304501	9.63108e-05	0.000676227	9.89178e-05	0.00168864	0.00192728	0.00158984	0.00423665	0.0048274	0.000406609	0.00237355	0.00526471	0.000995797	0.00126262	0.00213195	0.00186094	4.06901e-05	0.000340851	0.000103261	0.00136324	0.00283453	0.000393421	0.00093178	0.0013718	0.000719748
hsa-let-7d-3p	MIRLET7D	0.000104971	0.000252986	9.44735e-05	0.000104945	0.000141476	0.0001036	4.32236e-05	5.72503e-05	6.1297e-05	7.33797e-05	0	0.000158269	0.000189099	0.00011976	0.00026266	0.000437251	0.000286715	0.000478093	0.000491264	0.000361128	0.000773776	0.000357751	0.000320616	0.000349599	0.00016276	5.68085e-05	0.000144565	0.000197672	8.52958e-05	0.000167413	4.52962e-05	9.35099e-05	0.000217964
hsa-let-7d-5p	MIRLET7D	0.000449849	0.000797011	0.00035988	0.000288321	0.000547072	6.26742e-05	8.09628e-05	0.000240788	0.000311895	4.58623e-05	2.5518e-05	3.21483e-05	4.39563e-05	3.84137e-05	5.07835e-05	0.0018296	0.000600464	0.00116082	0.000544662	0.00129795	0.000426016	0.00067503	0.000894602	0.000641955	0	7.10106e-06	2.58152e-05	8.01668e-05	2.61218e-05	1.39511e-05	2.73664e-05	3.37957e-05	5.55909e-05
hsa-let-7e-3p	MIRLET7E	6.77229e-06	2.85054e-06	4.7406e-06	2.20936e-05	8.84228e-06	2.76794e-06	4.96009e-06	1.07765e-05	8.17294e-06	0	0	0	1.27278e-05	3.38944e-06	8.25504e-06	1.75681e-05	3.15072e-05	2.06867e-05	1.06797e-05	1.23112e-05	8.79291e-06	1.1494e-05	1.44639e-05	1.15252e-05	0	0	0	4.3927e-06	0	0	1.88734e-06	3.04924e-06	8.24866e-06
hsa-let-7e-5p	MIRLET7E	0.000775766	0.000535303	0.00046546	0.000616687	0.000700751	3.25431e-05	0.000230279	0.000531296	0.000432578	1.83449e-05	2.5518e-05	1.18701e-05	0.000163598	0.000128403	8.96572e-05	0.00153129	0.00144602	0.00101556	0.000113738	0.000998703	0.000603633	0.000783361	0.000725459	0.000661106	0	2.84042e-05	6.19566e-05	0.000131199	0.000123298	0	8.77613e-05	0.00010093	0.000117981
hsa-let-7f-1-3p	MIRLET7F1	1.35446e-05	7.05509e-05	6.77229e-06	4.14255e-05	2.579e-05	3.16337e-05	7.61728e-06	7.18435e-06	8.17294e-06	0	0	0	8.63672e-06	1.69472e-06	3.00183e-06	1.65921e-05	1.78646e-05	3.67764e-05	1.60195e-05	3.48817e-05	8.79291e-06	1.1494e-05	1.62718e-05	2.11296e-05	0	0	0	9.88358e-06	0	0	0	0	7.49878e-06
hsa-let-7f-2-3p	MIRLET7F2	3.04753e-05	5.51152e-05	1.82852e-05	2.7617e-05	4.27377e-05	3.11038e-05	1.49972e-05	1.16746e-05	2.04323e-05	0	0	0	2.59102e-05	9.03852e-06	2.70165e-05	5.85604e-06	9.45215e-06	6.89557e-06	3.2039e-05	2.05186e-05	2.63787e-05	1.86778e-05	1.08479e-05	1.34461e-05	0	2.84042e-05	0	2.85526e-05	6.09256e-06	1.39511e-05	3.77468e-06	4.06565e-06	3.39945e-05
hsa-let-7f-5p	MIRLET7F1	0.00566831	0.0158987	0.00396781	0.00519459	0.00725593	0.0019597	0.00233142	0.0030905	0.00418641	0.000100897	0.000165867	0.000442163	0.000715252	0.000618042	0.000568862	0.00775134	0.00316742	0.00582434	0.00206577	0.00991218	0.00147914	0.00540274	0.0057358	0.0069079	0.000325521	0.000213032	0.000227174	0.00150113	0.00058915	0.000202291	0.000490388	0.000628681	0.000637556
hsa-let-7f-5p	MIRLET7F2	0.00587368	0.0169802	0.00469894	0.00544646	0.00755178	0.0020527	0.00239595	0.00319768	0.00431008	0.000100897	0.000165867	0.000489643	0.000729162	0.00062855	0.000581582	0.00799298	0.00325343	0.00603581	0.00212557	0.0104177	0.00152179	0.00553714	0.00582539	0.00706061	0.000325521	0.000213032	0.000227174	0.00156093	0.000601031	0.000244144	0.000502655	0.000657344	0.000654358
hsa-let-7g-3p	MIRLET7G	3.38615e-05	4.56087e-05	3.04753e-05	3.86638e-05	2.21057e-05	3.08428e-05	1.06288e-05	9.42946e-06	6.1297e-06	0	0	9.89178e-06	4.18199e-05	3.16348e-05	4.27761e-05	1.95201e-05	1.57536e-05	1.83882e-05	7.47576e-05	6.36077e-05	4.39645e-05	7.90214e-05	3.85703e-05	6.14679e-05	4.06901e-05	0	0	4.50252e-05	1.21851e-05	2.79022e-05	7.54936e-06	2.54103e-05	3.59941e-05
hsa-let-7g-5p	MIRLET7G	0.00327779	0.00464135	0.00327779	0.00304985	0.00461809	0.000941125	0.0012598	0.00179122	0.00232272	5.50348e-05	0.000178626	0.000425347	0.000496225	0.000409196	0.000457652	0.00796477	0.00269109	0.00240752	0.00317901	0.00817684	0.00154826	0.00776809	0.013339	0.00974491	0	5.68085e-05	0.000123913	0.000917888	0.000381424	0.000104633	0.000277118	0.000374578	0.000485646
hsa-let-7i-3p	MIRLET7I	0.000169307	0.000153929	0.000203169	0.000220936	9.72651e-05	8.30383e-05	1.02745e-05	2.0655e-05	3.70336e-05	0.000220139	0.000204144	0.000187944	0.000139551	9.82939e-05	0.000111818	0.000117121	0.000100823	0.000199971	0.000544662	0.000110801	0.000940841	0.00049568	0.000397756	0.000272764	0.00016276	0.000227234	0.000103261	0.000175708	0.000220855	9.76576e-05	0.00011324	0.000160593	0.000130979
hsa-let-7i-5p	MIRLET7I	0.0152173	0.0160526	0.0213043	0.0217456	0.0117943	0.0107706	0.00231583	0.00149165	0.00373766	0.00676928	0.00408288	0.0124241	0.004517	0.00574511	0.00465584	0.0139979	0.0101599	0.0166011	0.013734	0.0161789	0.0279483	0.025056	0.0211022	0.0167404	0.0118408	0.00945862	0.00801305	0.0150003	0.0131881	0.00601989	0.00362086	0.0102663	0.00484521
hsa-miR-1-3p	MIR1-2	2.03169e-05	1.42527e-06	3.2507e-05	2.7617e-06	2.94743e-06	3.95421e-07	2.32061e-05	5.74748e-05	9.19456e-06	0	1.2759e-05	0	9.09128e-07	0	0	1.56161e-05	0	3.44778e-06	0	0	4.39645e-06	1.43675e-06	6.62927e-06	9.60436e-07	0	0	0	0	0	0	0	0	2.49959e-07
hsa-miR-1-3p	MIR1-1	2.03169e-05	1.42527e-06	3.65704e-05	2.7617e-06	2.94743e-06	3.95421e-07	2.49776e-05	5.43317e-05	7.15132e-06	0	1.2759e-05	0	9.09128e-07	0	0	1.17121e-05	0	3.44778e-06	0	0	4.39645e-06	1.43675e-06	6.62927e-06	9.60436e-07	0	0	0	0	0	0	0	1.01641e-06	2.49959e-07
hsa-miR-1-5p	MIR1-1	0	0	0	0	0	0	7.08584e-07	1.34707e-06	0	0	0	0	0	0	0	1.95201e-06	0	0	0	0	0	0	0	0	0	0	0	0	0	0	0	0	0
hsa-miR-7-1-3p	MIR7-1	3.38615e-06	2.99307e-05	6.09506e-06	5.5234e-06	1.62108e-05	7.90841e-07	3.54292e-06	7.18435e-06	7.15132e-06	0	0	0	1.81826e-06	1.12981e-06	8.25504e-06	2.53762e-05	1.26029e-05	2.06867e-05	0	1.84668e-05	0	3.73556e-05	4.82129e-05	1.92087e-05	0	0	0	0	0	0	0	0	4.99919e-07
hsa-miR-7-2-3p	MIR7-2	0	0	0	0	0	0	1.77146e-07	0	2.55404e-07	0	0	0	4.54564e-07	0	0	0	0	0	0	0	0	0	0	0	0	0	0	0	0	0	0	0	0
hsa-miR-7-5p	MIR7-1	6.77229e-06	5.95051e-05	9.48121e-06	1.93319e-05	7.00014e-06	3.16337e-06	3.72007e-06	3.59218e-06	1.14932e-06	0	0	2.47295e-05	5.68205e-07	5.64907e-07	9.38072e-07	1.46401e-06	3.15072e-06	6.32094e-06	0	4.10373e-06	6.59468e-06	2.87351e-06	1.50665e-06	4.80218e-07	9.15527e-05	2.13032e-05	0	7.41269e-06	2.28471e-06	3.48777e-06	0	5.08206e-07	6.24898e-07
hsa-miR-7-5p	MIR7-2	3.38615e-06	4.95282e-05	4.06338e-06	1.38085e-05	5.52643e-06	2.37252e-06	3.89721e-06	3.81669e-06	1.14932e-06	0	0	1.48377e-05	5.68205e-07	5.64907e-07	9.38072e-07	1.46401e-06	3.15072e-06	6.32094e-06	0	4.10373e-06	6.59468e-06	2.87351e-06	1.50665e-06	4.80218e-07	1.01725e-05	2.13032e-05	0	6.31451e-06	7.61569e-07	3.48777e-06	0	5.08206e-07	6.24898e-07
hsa-miR-7-5p	MIR7-3	3.38615e-06	4.95282e-05	3.38615e-06	1.38085e-05	5.52643e-06	2.37252e-06	3.72007e-06	3.59218e-06	1.14932e-06	0	0	1.48377e-05	5.68205e-07	5.64907e-07	9.38072e-07	1.46401e-06	3.15072e-06	6.32094e-06	0	4.10373e-06	6.59468e-06	2.87351e-06	1.50665e-06	4.80218e-07	1.01725e-05	2.13032e-05	0	6.31451e-06	7.61569e-07	3.48777e-06	0	5.08206e-07	6.24898e-07
hsa-miR-9-3p	MIR9-1	2.26872e-06	6.17142e-06	2.04185e-06	3.70068e-06	1.0316e-05	5.29864e-07	4.71208e-07	3.00845e-07	0	0	0	6.6275e-06	3.04558e-07	0	2.47651e-07	0	0	7.58513e-07	3.52429e-06	1.36859e-05	0	4.74128e-07	3.41106e-06	0	0	0	0	0	0	0	0	0	1.64973e-07
hsa-miR-9-3p	MIR9-2	2.26872e-06	6.17142e-06	1.81497e-06	3.70068e-06	1.0316e-05	5.29864e-07	4.71208e-07	3.00845e-07	0	0	0	6.6275e-06	3.04558e-07	0	2.47651e-07	0	0	7.58513e-07	3.52429e-06	1.36859e-05	0	4.74128e-07	3.41106e-06	0	0	0	0	0	0	0	0	0	1.64973e-07
hsa-miR-9-3p	MIR9-3	2.26872e-06	6.17142e-06	1.5881e-06	3.70068e-06	1.0316e-05	5.29864e-07	4.71208e-07	3.00845e-07	0	0	0	6.6275e-06	3.04558e-07	0	2.47651e-07	0	0	7.58513e-07	3.52429e-06	1.36859e-05	0	4.74128e-07	2.8084e-06	0	0	0	0	0	0	0	0	0	1.64973e-07
hsa-miR-9-5p	MIR9-1	3.61302e-05	0.000541603	2.16781e-05	9.75984e-05	0.000444074	0.000104652	4.19234e-05	2.49971e-05	1.61773e-05	1.83449e-05	5.9457e-05	5.93507e-05	4.43973e-05	1.31849e-05	7.47981e-05	7.16388e-06	4.30703e-05	8.43558e-06	6.05536e-05	0.00131114	5.56591e-05	2.10772e-05	2.04905e-05	1.85748e-05	1.34277e-05	9.3734e-06	6.81522e-06	4.50252e-05	7.11306e-06	2.79022e-05	1.69861e-05	7.4503e-06	1.01633e-05
hsa-miR-9-5p	MIR9-2	3.61302e-05	0.000541603	1.80651e-05	9.75984e-05	0.000444074	0.000104652	4.22777e-05	2.49971e-05	1.61773e-05	1.83449e-05	5.9457e-05	5.93507e-05	4.43973e-05	1.31849e-05	7.47981e-05	7.16388e-06	4.30703e-05	8.43558e-06	6.05536e-05	0.00131114	5.56591e-05	2.10772e-05	2.04905e-05	1.85748e-05	1.34277e-05	9.3734e-06	6.81522e-06	4.50252e-05	7.11306e-06	2.79022e-05	1.69861e-05	7.4503e-06	1.01633e-05
hsa-miR-9-5p	MIR9-3	3.61302e-05	0.000543028	2.16781e-05	0.000103122	0.000445548	0.000104652	4.19234e-05	2.49971e-05	1.61773e-05	1.83449e-05	5.9457e-05	5.93507e-05	4.43973e-05	1.31849e-05	7.47981e-05	7.16388e-06	4.30703e-05	8.43558e-06	6.05536e-05	0.00131114	5.56591e-05	2.10772e-05	2.04905e-05	1.85748e-05	1.34277e-05	9.3734e-06	6.81522e-06	4.50252e-05	7.11306e-06	2.79022e-05	1.69861e-05	7.4503e-06	1.01633e-05
hsa-miR-10a-3p	MIR10A	3.38615e-06	2.13791e-06	2.3703e-06	1.65702e-05	1.17897e-05	3.67741e-05	2.32061e-05	3.43502e-05	1.14932e-05	0	0	0	1.70462e-05	1.92068e-05	1.8011e-05	1.95201e-06	9.45215e-06	0	1.06797e-05	4.10373e-06	0	4.31026e-06	7.23193e-06	1.92087e-06	0	0	0	9.88358e-06	1.21851e-05	1.39511e-05	2.07607e-05	1.01641e-05	8.99853e-06
hsa-miR-10a-5p	MIR10A	0.00886324	0.0177959	0.00709059	0.0580923	0.0386223	0.218387	0.0656888	0.0797544	0.0292801	0.00317367	0.00563948	0.00581142	0.0276034	0.0118258	0.0134895	0.00438227	0.00479067	0.00666687	0.0201044	0.00494464	0.0073113	0.00914349	0.0105894	0.0164849	0.00276693	0.00241436	0.00315979	0.00786623	0.00654036	0.00235773	0.00556011	0.0065335	0.00906827
hsa-miR-10b-3p	MIR10B	2.20099e-05	9.26426e-06	1.9809e-05	4.41872e-05	1.76846e-05	4.74505e-06	6.02297e-06	8.30691e-06	2.80945e-05	0	5.1036e-05	0	1.4546e-05	3.72839e-05	5.85357e-05	1.17121e-05	3.15072e-06	0	0	1.4363e-05	1.75858e-05	7.18376e-06	1.68745e-05	2.49713e-05	0	5.68085e-05	2.06522e-05	2.96507e-05	5.94024e-05	2.79022e-05	5.66202e-05	4.77714e-05	4.39928e-05
hsa-miR-10b-5p	MIR10B	0.105927	0.0932327	0.105927	0.106654	0.0964103	0.102091	0.037288	0.0549125	0.226592	0.0177946	0.0176585	0.0239134	0.087649	0.0624143	0.140882	0.0364284	0.0236902	0.0415699	0.0315904	0.0379513	0.0439558	0.0684325	0.0535223	0.116148	0.0228271	0.0176532	0.0485327	0.084089	0.115791	0.0392863	0.0786049	0.0736487	0.11371
hsa-miR-15a-3p	MIR15A	3.38615e-06	3.56318e-06	4.06338e-06	0	3.68428e-06	7.90841e-07	0	4.49022e-07	1.27702e-06	0	0	0	4.54564e-07	0	0	3.90402e-06	0	0	0	6.15559e-06	8.79291e-06	5.02863e-06	1.80798e-06	2.88131e-06	0	0	0	0	0	0	0	0	4.99919e-07
hsa-miR-15a-5p	MIR15A	0.000812675	0.000781761	0.00113775	0.000281693	0.000713277	0.000172403	0.000109476	0.000153566	0.000419629	0	0	4.94589e-05	0.000105004	2.71155e-05	0.000110317	0.0006305	0.000343428	0.000434421	0.000448545	0.000785863	0.000175858	0.00128158	0.00159223	0.00100846	0	0	0	0.000161432	7.00644e-05	0	5.47329e-05	4.6755e-05	0.000198968
hsa-miR-15b-3p	MIR15B	0.000101584	0.000501695	0.000162535	0.000254076	0.000156214	7.27574e-05	6.73155e-06	1.30216e-05	1.22594e-05	1.83449e-05	7.6554e-05	4.94589e-05	1.31824e-05	6.77889e-06	1.42587e-05	1.36641e-05	2.83565e-05	9.6538e-05	0.000202913	0.000137475	9.6722e-05	9.33889e-05	4.45969e-05	4.03383e-05	8.13802e-05	0	0	1.97672e-05	6.09256e-06	1.39511e-05	1.50987e-05	1.32134e-05	5.29914e-05
hsa-miR-15b-5p	MIR15B	0.000128674	0.000621418	0.000231612	6.07574e-05	0.000255689	2.29344e-05	1.94861e-05	5.16375e-05	7.86645e-05	0	0	0	6.3639e-06	2.25963e-06	9.00549e-06	0.000269378	0.000318222	0.000370062	5.33983e-05	0.000634026	2.63787e-05	0.000290942	0.000468267	0.000260278	0	0	0	4.3927e-06	0	0	0	0	5.99902e-06
hsa-miR-16-1-3p	MIR16-1	1.01584e-05	1.14022e-05	2.03169e-05	0	1.47371e-06	7.90841e-07	3.54292e-07	1.34707e-06	0	0	0	0	1.36369e-06	0	0	1.95201e-06	0	4.59705e-06	0	6.15559e-06	0	7.18376e-06	3.61597e-06	7.68349e-06	0	0	0	8.78541e-06	1.52314e-06	0	0	3.04924e-06	3.49943e-06
hsa-miR-16-2-3p	MIR16-2	5.75645e-05	0.000230894	0.000103616	6.62808e-05	7.44225e-05	3.08428e-05	1.16916e-05	1.48177e-05	2.09432e-05	1.83449e-05	2.5518e-05	5.93507e-05	7.50031e-06	7.9087e-06	9.00549e-06	0.000107361	6.93158e-05	7.12542e-05	0.000288351	0.000177137	5.56591e-05	0.000105601	0.000100849	7.58744e-05	0	5.68085e-05	2.06522e-05	3.7338e-05	9.13883e-06	4.18533e-05	3.20848e-05	2.84595e-05	5.89904e-05
hsa-miR-16-5p	MIR16-2	0.00529255	0.00572507	0.00846807	0.00202156	0.00451423	0.00120511	0.000459988	0.000902759	0.00254374	1.83449e-05	3.8277e-05	0.00019289	0.000296908	0.000116371	0.000285797	0.00591752	0.00348573	0.00486673	0.00316118	0.00716408	0.000754695	0.00556335	0.00680223	0.00632095	8.13802e-05	4.26064e-05	6.19566e-05	0.000434878	0.0001942	2.79022e-05	0.000114184	0.000171774	0.000670141
hsa-miR-16-5p	MIR16-1	0.00532979	0.00581914	0.00746171	0.0020547	0.00455255	0.0012146	0.000459634	0.000907698	0.00255753	1.83449e-05	3.8277e-05	0.00019289	0.000296453	0.000116371	0.000286547	0.00593119	0.00346683	0.00488972	0.0031505	0.00720717	0.000772281	0.0055576	0.00680826	0.00632288	8.13802e-05	4.26064e-05	6.19566e-05	0.000435976	0.0001942	2.79022e-05	0.000114184	0.000171774	0.000669641
hsa-miR-17-3p	MIR17	6.09506e-05	8.76542e-05	7.31408e-05	7.18042e-05	0.000122318	4.5078e-05	1.62974e-05	1.30216e-05	2.4008e-05	0.000146759	7.6554e-05	0.000118701	3.81834e-05	3.27646e-05	7.42953e-05	8.58885e-05	9.13708e-05	7.12542e-05	0.000106797	0.000141579	9.6722e-05	0.000224133	0.000171156	8.45184e-05	0	0.000142021	8.26088e-05	0.000143861	3.50322e-05	5.58043e-05	5.47329e-05	8.53786e-05	8.09868e-05
hsa-miR-17-5p	MIR17	0.000384328	0.000234699	0.000384328	0.000218174	0.000903136	3.04474e-05	5.53865e-05	9.81113e-05	0.000117655	0	0	0	3.75015e-05	1.69472e-05	6.51622e-05	0.000343554	0.000339742	0.000285017	0.00014236	0.000594363	6.59468e-05	0.000400854	0.000407604	0.000400175	0	0	0	7.11947e-05	4.56942e-06	0	1.98171e-05	2.72703e-05	6.95737e-05
hsa-miR-18a-3p	MIR18A	0	1.09318e-05	0	2.7617e-05	1.13034e-05	5.53589e-06	3.07171e-06	3.444e-06	1.70099e-06	0	2.5518e-05	9.89178e-05	1.81826e-06	7.9087e-06	5.2532e-06	3.61122e-05	8.50694e-05	2.98808e-05	8.54372e-05	4.00113e-05	1.75858e-05	4.31026e-05	2.89277e-05	1.92087e-05	0.00012207	2.84042e-05	8.26088e-05	3.62398e-05	4.56942e-06	0.000111609	1.79297e-05	1.93118e-05	9.49845e-06
hsa-miR-18a-5p	MIR18A	5.92576e-05	5.65405e-05	4.7406e-05	6.07574e-05	0.000199202	5.53589e-06	1.03347e-05	2.25274e-05	3.74576e-05	0	0	0	4.54564e-06	4.51926e-06	9.00549e-06	4.88003e-05	7.24665e-05	0.000117225	3.2039e-05	0.000145682	0	0.000176721	5.90608e-05	0.000111411	0	0	2.06522e-05	2.19635e-05	0	0	4.71835e-06	0	1.27479e-05
hsa-miR-18b-3p	MIR18B	0	4.27581e-06	0	0	3.68428e-06	0	0	0	0	0	0	0	4.54564e-07	0	0	9.76006e-07	0	0	2.13593e-05	1.02593e-06	8.79291e-06	0	0	0	4.06901e-05	2.84042e-05	0	5.49088e-07	0	0	9.4367e-07	0	4.99919e-07
hsa-miR-18b-5p	MIR18B	5.07922e-06	7.12635e-06	3.04753e-06	0	3.0948e-05	7.90841e-07	1.59431e-06	1.12256e-06	1.53243e-06	0	0	0	0	0	0	0	0	0	0	8.20745e-06	0	2.87351e-06	2.41064e-06	5.76261e-06	0	0	0	1.09818e-06	0	0	9.4367e-07	0	1.74971e-06
hsa-miR-19a-3p	MIR19A	0.000468406	0.000606923	0.000234203	0.00154561	0.00177067	0.000320156	0.00017006	0.000183349	0.000186277	0.00011007	0.000153108	0.000336321	0.00134475	0.00041088	0.00137809	9.04367e-05	0.000152274	0.000248999	0.000516148	0.000309831	0.00038979	0.000908746	0.000240667	0.000213217	0.000203451	2.84042e-05	0.00018587	0.0016015	0.000163478	0.000144115	0.000313921	0.000447902	0.00139844
hsa-miR-19a-5p	MIR19A	3.38615e-06	5.23074e-06	2.03169e-06	5.5234e-06	4.67167e-06	0	2.37376e-07	2.54596e-06	1.68567e-07	0	0	0	0	0	7.50458e-07	0	3.15072e-06	0	0	0	0	1.43675e-06	0	0	0	0	0	0	0	0	1.88734e-06	0	9.99837e-07
hsa-miR-19b-1-5p	MIR19B1	0	2.85054e-06	0	0	8.84228e-06	1.58168e-06	7.08584e-07	4.49022e-07	5.10809e-07	0	0	0	2.27282e-06	0	1.50092e-06	3.90402e-06	3.15072e-06	2.29852e-06	0	0	0	4.31026e-06	1.20532e-06	0	0	0	0	3.29453e-06	1.52314e-06	0	0	0	9.99837e-07
hsa-miR-19b-2-5p	MIR19B2	0	0	0	0	0	0	3.54292e-07	0	0	0	0	0	0	0	0	0	0	0	0	0	0	0	0	0	0	0	0	0	0	0	0	0	0
hsa-miR-19b-3p	MIR19B1	0.00117611	0.00113285	0.0010585	0.00343185	0.00276248	0.000698179	0.000412573	0.0004586	0.000528263	0.000238484	0.000204144	0.000479752	0.00286095	0.000952061	0.0032411	0.000274902	0.000306659	0.000501837	0.000916635	0.000630948	0.000776678	0.00201074	0.000723398	0.000699197	0.000142415	0.000284042	0.000154891	0.00267991	0.000435359	0.000262699	0.000522473	0.00098406	0.0028282
hsa-miR-19b-3p	MIR19B2	0.0011795	0.00114069	0.0011795	0.00345118	0.00278458	0.000700156	0.000414699	0.000462192	0.000529285	0.000238484	0.000204144	0.000479752	0.00286186	0.000952061	0.0032426	0.000274902	0.000303509	0.000504135	0.000916635	0.000635052	0.000785471	0.0020172	0.00073063	0.00070496	0.000142415	0.000284042	0.000154891	0.0026865	0.000435359	0.000262699	0.00052436	0.00098406	0.0028317
hsa-miR-20a-3p	MIR20A	6.77229e-06	2.85054e-06	8.12675e-06	2.20936e-05	1.32634e-05	4.74505e-06	3.54292e-07	4.49022e-07	6.1297e-06	0	0	0	0	6.77889e-06	1.50092e-06	0	3.15072e-06	0	0	1.02593e-05	0	5.74701e-06	1.08479e-05	9.60436e-06	0	0	0	5.49088e-07	0	0	0	1.01641e-06	2.49959e-06
hsa-miR-20a-5p	MIR20A	0.000352159	0.00059458	0.000493023	0.000524723	0.00139413	9.33193e-05	9.66615e-05	0.000183201	0.000241526	0	2.5518e-05	9.89178e-06	5.68205e-05	2.54208e-05	6.66632e-05	0.000263522	0.000226316	0.000328689	0.000158379	0.000624115	8.79291e-06	0.000534472	0.000416041	0.000435711	0	0	0	0.000155205	1.0662e-05	0	1.69861e-05	1.55816e-05	0.000115566
hsa-miR-20b-3p	MIR20B	0	0	0	0	4.42114e-06	0	5.31438e-07	0	0	0	0	9.89178e-06	4.54564e-07	0	7.50458e-07	0	0	0	0	2.05186e-06	0	0	0	0	0	0	0	0	0	1.39511e-05	0	0	0
hsa-miR-20b-5p	MIR20B	3.38615e-06	6.22416e-05	6.09506e-06	2.20936e-05	0.000257649	1.02809e-05	2.11973e-05	1.75119e-05	8.34151e-06	0	0	0	2.95467e-06	0	9.98109e-07	1.17121e-05	6.30144e-06	8.43558e-06	2.13593e-05	4.2412e-05	8.79291e-06	3.68814e-05	2.22985e-05	1.85748e-05	0	0	0	2.19635e-06	0	0	0	2.36824e-06	4.9142e-06
hsa-miR-21-3p	MIR21	0.00163212	0.0073658	0.00326424	0.00261533	0.00195562	0.00358765	0.000517029	0.000370668	0.000400985	0.000843866	0.000484842	0.00338299	0.000217054	0.000114111	0.000367724	0.00196372	0.00321688	0.00575435	0.00522769	0.00634846	0.00281373	0.00308758	0.00217862	0.00186613	0.00130208	0.00244277	0.00084674	0.00108774	0.000379262	0.000948674	0.000188734	0.00018702	0.000198968
hsa-miR-21-5p	MIR21	0.0639745	0.146179	0.115154	0.0790812	0.0861724	0.0977523	0.0160517	0.0136806	0.0161089	0.0142357	0.0136777	0.0464914	0.00795964	0.00363348	0.00872482	0.0480585	0.0659036	0.143367	0.0492385	0.123143	0.0491699	0.096442	0.054539	0.0642906	0.03243	0.0427768	0.0172239	0.0368916	0.0134082	0.0133093	0.00284988	0.00442139	0.00792121
hsa-miR-22-3p	MIR22	0.0136834	0.0147651	0.0218935	0.0290669	0.0111766	0.0122968	0.00624705	0.00453501	0.00941267	0.0672066	0.0493774	0.0864789	0.0112916	0.0261388	0.0389596	0.0154707	0.0161789	0.0174176	0.0211457	0.00740928	0.0518518	0.0221375	0.0115569	0.0105168	0.0897827	0.108959	0.117181	0.0547759	0.0806738	0.104033	0.0881086	0.0761867	0.0350473
hsa-miR-22-3p	MIR22	0.0136834	0.0147651	0.0191568	0.0290669	0.0111766	0.0122968	0.00624705	0.00453501	0.00941267	0.0672066	0.0493774	0.0864789	0.0112916	0.0261388	0.0389596	0.0154707	0.0161789	0.0174176	0.021135	0.00740928	0.0518518	0.0221375	0.0115569	0.0105168	0.0897827	0.108959	0.117181	0.0547759	0.0806738	0.104033	0.0881086	0.0761867	0.0350473
hsa-miR-22-5p	MIR22	3.04753e-05	1.49653e-05	3.65704e-05	2.48553e-05	1.0316e-05	7.90841e-07	4.07436e-06	5.0515e-06	6.64051e-06	9.17246e-06	0	0	5.68205e-06	1.69472e-06	5.2532e-06	1.46401e-05	1.26029e-05	6.49333e-05	5.33983e-05	1.94927e-05	3.51716e-05	3.08902e-05	1.77785e-05	1.24857e-05	0	1.42021e-05	0	3.84362e-06	3.80785e-06	2.09266e-05	2.83101e-06	3.04924e-06	4.24931e-06
hsa-miR-22-5p	MIR22	3.04753e-05	1.49653e-05	3.04753e-05	2.48553e-05	1.0316e-05	7.90841e-07	4.07436e-06	5.0515e-06	6.64051e-06	9.17246e-06	0	0	5.68205e-06	1.69472e-06	5.2532e-06	1.46401e-05	1.26029e-05	6.49333e-05	5.33983e-05	1.94927e-05	3.51716e-05	3.08902e-05	1.77785e-05	1.24857e-05	0	1.42021e-05	0	3.84362e-06	3.80785e-06	2.09266e-05	2.83101e-06	3.04924e-06	4.24931e-06
hsa-miR-23a-3p	MIR23A	0.00162704	0.0020474	0.00146434	0.00167635	0.00160487	0.000463828	0.000391493	0.000615834	0.00190285	0.000192622	0.000842095	0.00066275	0.000653663	0.000571686	0.00134595	0.0032257	0.00281989	0.0043603	0.00213059	0.0041817	0.00234771	0.00246978	0.00211896	0.00195929	0.000569661	0.00105096	0.000454348	0.00122922	0.000408963	0.000544092	0.000563371	0.000567158	0.00156066
hsa-miR-23a-5p	MIR23A	0	0	0	0	0	0	0	4.49022e-07	1.02162e-06	0	0	0	4.54564e-07	0	3.00183e-06	5.85604e-06	0	4.59705e-06	0	0	8.79291e-06	1.43675e-06	2.41064e-06	0	0	0	0	5.49088e-06	0	0	5.66202e-06	5.08206e-06	9.99837e-07
hsa-miR-23b-3p	MIR23B	0.00185053	0.0027187	0.00129537	0.00136152	0.00343007	0.000567033	0.000659338	0.00134505	0.00255413	4.58623e-05	0.000153108	0.000237403	0.000991177	0.000413512	0.00113019	0.00332818	0.0029475	0.00218015	0.0011801	0.0032522	0.00106394	0.00188502	0.00194117	0.00211392	0.000203451	0.000255638	0.000144565	0.000787754	0.00022314	0.000209266	0.000297256	0.000327793	0.00127821
hsa-miR-23b-5p	MIR23B	0	5.70108e-06	0	1.10468e-05	4.42114e-06	7.90841e-07	1.77146e-07	1.79609e-06	1.53243e-06	5.50348e-05	0.00012759	9.89178e-06	2.72738e-06	1.12981e-06	2.25137e-06	1.17121e-05	6.30144e-06	2.29852e-06	2.13593e-05	8.20745e-06	8.79291e-06	6.46539e-06	4.82129e-06	9.60436e-06	4.06901e-05	5.68085e-05	8.26088e-05	1.09818e-05	2.13239e-05	0.00012556	3.77468e-06	7.11488e-06	4.49927e-06
hsa-miR-23c	MIR23C	0	5.70108e-06	0	1.10468e-05	3.68428e-06	3.95421e-07	8.8573e-07	1.34707e-06	4.42871e-06	0	0	0	5.68205e-06	5.64907e-06	7.12935e-06	4.88003e-06	1.57536e-06	3.44778e-06	0	6.15559e-06	0	7.18376e-07	1.80798e-06	2.88131e-06	0	0	0	6.95145e-06	0	0	3.77468e-06	1.52462e-06	7.16383e-06
hsa-miR-24-1-5p	MIR24-1	5.07922e-06	8.30933e-06	3.04753e-06	8.2851e-06	3.68428e-06	3.55879e-06	1.77146e-06	3.59218e-06	6.1297e-06	0	0	9.89178e-06	3.18195e-06	3.95435e-06	8.63026e-06	4.88003e-06	6.30144e-06	4.59705e-06	0	8.20745e-06	4.39645e-06	8.62052e-06	4.21863e-06	3.84174e-06	0	0	0	6.03997e-06	1.52314e-06	0	9.4367e-07	2.03282e-06	6.24898e-06
hsa-miR-24-2-5p	MIR24-2	2.53961e-05	3.42065e-05	1.77773e-05	9.66594e-05	3.97903e-05	1.89802e-05	5.66867e-06	1.0103e-05	1.88999e-05	1.83449e-05	0	2.96754e-05	5.90933e-06	7.9087e-06	2.85174e-05	6.53924e-05	4.411e-05	7.12542e-05	3.2039e-05	6.15559e-05	1.75858e-05	5.60334e-05	3.85703e-05	2.11296e-05	0	0	0	1.75708e-05	1.67545e-05	0	3.20848e-05	1.21969e-05	3.29946e-05
hsa-miR-24-3p	MIR24-1	0.000804785	0.000911931	0.000643828	0.000599289	0.000715738	0.000200478	0.000156774	0.000232369	0.000731519	8.56708e-05	0.00012759	0.00010881	0.000265388	0.000223511	0.000514814	0.000722576	0.000530896	0.00112053	0.000546478	0.00113195	0.00093495	0.000999262	0.000763969	0.000775072	4.06901e-05	7.58393e-05	6.87718e-05	0.000345739	0.000142672	0.00012556	0.000217667	0.000248177	0.000442968
hsa-miR-24-3p	MIR24-2	0.000794627	0.000905047	0.000715164	0.000599289	0.000706896	0.000199292	0.000154471	0.000228629	0.000722707	8.56708e-05	0.00012759	0.00010881	0.000263193	0.000222946	0.000513313	0.000714768	0.000529321	0.00110943	0.000530458	0.00112305	0.000923255	0.000991833	0.00075734	0.000775398	4.06901e-05	7.58393e-05	6.87718e-05	0.000344091	0.000142672	0.00012556	0.000217044	0.000247669	0.000441428
hsa-miR-25-3p	MIR25	0.00267279	0.00776868	0.00267279	0.00254629	0.00726589	0.00236699	0.000496955	0.000589566	0.00141511	0.00192622	0.00219455	0.00578343	0.00171674	0.00140925	0.00239696	0.0114948	0.00743254	0.0092573	0.00462429	0.0152419	0.00311269	0.00729152	0.00752623	0.00524782	0.00221069	0.00244277	0.00177609	0.00417271	0.00149725	0.00278087	0.00131987	0.0022527	0.00248726
hsa-miR-25-5p	MIR25	6.77229e-06	3.56318e-05	8.12675e-06	3.86638e-05	1.91583e-05	6.32673e-06	0	4.49022e-07	5.10809e-07	1.83449e-05	5.1036e-05	8.90261e-05	5.45477e-06	3.38944e-06	3.75229e-06	7.02724e-05	0.000138632	3.21793e-05	4.27186e-05	3.48817e-05	5.27575e-05	1.86778e-05	1.14506e-05	9.60436e-06	0	5.68085e-05	4.13044e-05	4.28289e-05	4.56942e-06	5.58043e-05	2.07607e-05	1.21969e-05	4.49927e-06
hsa-miR-26a-1-3p	MIR26A1	0	5.70108e-06	0	5.5234e-06	2.94743e-06	7.90841e-07	7.08584e-07	1.34707e-06	1.53243e-06	0	0	0	2.72738e-06	2.82454e-06	0	0	9.45215e-06	9.19409e-06	1.06797e-05	1.23112e-05	0	8.62052e-06	0	3.84174e-06	0	0	0	1.09818e-06	0	0	0	0	3.99935e-06
hsa-miR-26a-2-3p	MIR26A2	1.35446e-05	1.49653e-05	2.16713e-05	1.47475e-05	2.94743e-06	1.58168e-06	2.24267e-06	7.03618e-06	6.21654e-06	0	0	0	4.8502e-06	5.64907e-06	5.75601e-06	7.16388e-06	3.15072e-06	9.19409e-06	1.06797e-05	2.25705e-05	2.90166e-06	3.25712e-05	1.68745e-05	1.98426e-05	0	5.68085e-05	2.06522e-05	1.09818e-06	1.52314e-06	1.39511e-05	0	5.59027e-06	1.03333e-05
hsa-miR-26a-5p	MIR26A1	0.0177033	0.0101847	0.031866	0.00893039	0.0205195	0.00287906	0.00594354	0.00957143	0.0201949	0.000391297	0.000791058	0.000844066	0.00560356	0.00280439	0.00497566	0.0253521	0.01527	0.0105127	0.00562102	0.0184777	0.00517173	0.0123321	0.0173148	0.0159906	0.000447591	0.000837925	0.000505979	0.00388498	0.00137159	0.000420904	0.00162406	0.00217766	0.00510825
hsa-miR-26a-5p	MIR26A2	0.017683	0.0101826	0.0353661	0.00895801	0.0205136	0.00287985	0.00594142	0.00956829	0.0201814	0.000391297	0.000791058	0.000844066	0.00559856	0.00280439	0.00497341	0.0253287	0.0152542	0.0105242	0.0056317	0.0185003	0.00517173	0.0123393	0.0173088	0.0159791	0.000447591	0.000837925	0.000505979	0.00388279	0.00137006	0.000420904	0.00161839	0.00217715	0.00510825
hsa-miR-26b-3p	MIR26B	3.72476e-05	4.63213e-05	6.70457e-05	3.31404e-05	2.94743e-05	3.24245e-05	1.31088e-05	1.14501e-05	1.91553e-05	0	0	5.93507e-05	3.2274e-05	3.72839e-05	4.95302e-05	3.90402e-05	3.46579e-05	2.6433e-05	8.54372e-05	8.82301e-05	7.03433e-05	7.18376e-05	8.61805e-05	6.62701e-05	0	0	4.13044e-05	5.38106e-05	4.87404e-05	1.39511e-05	1.88734e-05	4.37057e-05	4.2993e-05
hsa-miR-26b-5p	MIR26B	0.0057982	0.00420288	0.00927712	0.00298081	0.00825083	0.00135471	0.00231778	0.00335173	0.00615371	0.000171158	0.000102072	0.000270342	0.00124626	0.000766771	0.00120073	0.00551248	0.00272537	0.00399522	0.00187246	0.00668154	0.00104046	0.00662655	0.00915301	0.00774079	0.00016276	0.000227234	0.000144565	0.00106597	0.000463034	0.000246516	0.000422764	0.000782637	0.00102683
hsa-miR-27a-3p	MIR27A	0.00510461	0.00997476	0.00714646	0.00650932	0.00605033	0.00373396	0.00134294	0.00163309	0.00533667	0.000568693	0.000969685	0.00166677	0.0013327	0.00100553	0.00254818	0.00602488	0.00462053	0.0110869	0.0075345	0.00929802	0.00379414	0.0048943	0.00462361	0.00328949	0.0010376	0.0013492	0.00132174	0.002858	0.000910837	0.000899845	0.00112014	0.0011892	0.00263261
hsa-miR-27a-5p	MIR27A	2.70892e-05	0.000203101	3.2507e-05	0.000204366	1.69477e-05	4.5078e-05	4.2515e-06	5.38826e-06	1.48135e-05	5.50348e-05	0.000102072	0.000247295	3.86379e-05	2.71155e-05	0.000282923	0.000128833	0.000100823	0.00020227	0.000341749	0.000145682	0.000149479	3.59188e-05	2.04905e-05	2.88131e-05	4.06901e-05	0.000227234	0.000289131	0.000224028	6.5495e-05	0.000153462	0.000179297	0.000175839	0.000145476
hsa-miR-27b-3p	MIR27B	0.0327051	0.0641529	0.0327051	0.0253552	0.0475494	0.0333178	0.0152085	0.018074	0.0453386	0.00165104	0.00882923	0.00801729	0.0141758	0.00768613	0.0163221	0.0485495	0.027145	0.0428188	0.0457036	0.0636156	0.0166259	0.0294292	0.0287481	0.0264597	0.00148519	0.0039908	0.00510109	0.015408	0.00598898	0.00596409	0.00687149	0.00700613	0.0178105
hsa-miR-27b-5p	MIR27B	6.09506e-05	0.000203814	5.48556e-05	0.000110468	6.92645e-05	7.03849e-05	2.83434e-05	2.94109e-05	3.88215e-05	0.00102732	0.00372563	0.00163214	0.000101368	0.000369449	0.000208627	0.000308418	0.000324524	0.000108031	0.00061942	0.000182616	0.000342923	5.17231e-05	4.33916e-05	5.37844e-05	0.000773112	0.001335	0.00212718	0.000735778	0.000645811	0.0025949	0.000692654	0.00071657	0.00030495
hsa-miR-28-3p	MIR28	0.00179296	0.00244719	0.00143437	0.00175274	0.00808627	0.00265709	0.00279908	0.00357242	0.00241229	0.00247656	0.000893131	0.00572734	0.0047436	0.00259575	0.00350351	0.00977372	0.00699774	0.00516593	0.00491264	0.00343482	0.00514385	0.00628795	0.00824741	0.0052872	0.0016276	0.00301085	0.00229239	0.00309082	0.00225501	0.00132535	0.00173352	0.0021985	0.00368065
hsa-miR-28-5p	MIR28	0.000311525	0.00036772	0.000218068	0.000220936	0.00105051	0.000109927	0.000407082	0.000580361	0.000401582	0	2.5518e-05	9.89178e-05	0.000162961	4.91469e-05	7.37925e-05	0.000641236	0.000322949	0.000432122	0.000181554	0.000286235	0.000298959	0.000566081	0.000493374	0.000605075	4.06901e-05	0.000113617	8.26088e-05	5.38106e-05	4.03632e-05	2.79022e-05	6.32259e-05	3.35416e-05	0.000113147
hsa-miR-29a-3p	MIR29A	0.00264627	0.00249066	0.00158776	0.0032809	0.00265662	0.000707408	0.000851895	0.00106149	0.00254434	0.00161435	0.00132694	0.00222071	0.00325377	0.00161451	0.00399431	0.00659487	0.00234728	0.00326045	0.00376458	0.00343277	0.00316105	0.0134724	0.0168945	0.00994435	0.00191243	0.00221553	0.00121848	0.00223149	0.00111189	0.00106726	0.0013787	0.00151649	0.00356792
hsa-miR-29a-5p	MIR29A	1.35446e-05	8.55163e-06	6.77229e-06	4.97106e-05	1.76846e-05	1.02809e-05	2.48004e-06	4.93924e-06	6.1297e-06	0.000256829	0.000357252	0.000178052	2.63647e-05	5.42311e-05	6.37889e-05	5.85604e-06	6.30144e-06	4.59705e-06	1.06797e-05	2.05186e-06	0	2.44248e-05	1.20532e-05	7.68349e-06	0.000406901	0.000340851	0.000123913	6.58905e-05	4.4171e-05	0.000153462	8.8705e-05	7.92801e-05	3.59941e-05
hsa-miR-29b-1-5p	MIR29B1	0	2.85054e-06	0	0	0	7.90841e-07	7.08584e-07	0	5.10809e-07	0	0	0	2.27282e-07	0	0	1.75681e-05	0	2.29852e-06	0	8.20745e-06	0	4.31026e-06	0	5.76261e-06	0	0	0	0	0	0	0	0	4.99919e-07
hsa-miR-29b-2-5p	MIR29B2	6.77229e-06	1.42527e-06	4.7406e-06	0	1.47371e-06	7.90841e-07	2.12575e-06	4.0412e-06	2.04323e-06	0	2.5518e-05	0	1.59097e-06	0	3.75229e-06	1.75681e-05	3.15072e-06	1.14926e-05	0	4.10373e-06	1.75858e-05	1.43675e-05	2.29011e-05	1.15252e-05	0	2.84042e-05	0	2.19635e-06	0	0	0	1.01641e-06	3.99935e-06
hsa-miR-29b-3p	MIR29B2	0.000130942	0.000202146	0.000104754	0.00017581	0.00020436	1.70031e-05	7.45785e-05	0.000112332	0.000189341	0	0	1.65193e-05	5.63659e-05	1.262e-05	5.20292e-05	0.000164613	8.97955e-05	0.00012412	8.00974e-05	0.000148411	0.000118704	0.000364461	0.000436833	0.000415869	0	0	0	2.01296e-05	2.78734e-06	0	9.4367e-06	5.92568e-06	4.47427e-05
hsa-miR-29b-3p	MIR29B1	0.000130942	0.00019502	0.000117848	0.00017581	0.000200676	1.70031e-05	7.67042e-05	0.000110985	0.000188575	0	0	1.65193e-05	5.50023e-05	1.262e-05	5.35302e-05	0.000164613	8.97955e-05	0.000121822	8.00974e-05	0.000144308	0.000109911	0.000361588	0.000428395	0.000408185	0	0	0	1.46387e-05	2.78734e-06	0	9.4367e-06	5.92568e-06	4.47427e-05
hsa-miR-29c-3p	MIR29C	0.00115694	0.000983195	0.00115694	0.00205653	0.000936545	0.000293007	0.000728779	0.00078115	0.000864375	0.000972281	0.000663468	0.00106999	0.00132824	0.000876363	0.00157583	0.00149101	0.000513567	0.000458555	0.00153253	0.000848096	0.00100679	0.00344486	0.00394692	0.00292741	0.00130208	0.00073851	0.000123913	0.00116882	0.000640221	0.000551068	0.000708696	0.0010137	0.00206366
hsa-miR-29c-5p	MIR29C	3.21684e-05	8.69415e-05	3.86021e-05	6.07574e-05	3.97903e-05	2.37252e-05	4.7298e-05	6.37611e-05	0.000104716	0.000366898	0.000408288	0.000375888	5.0002e-05	0.000105073	7.50458e-05	4.88003e-05	3.78086e-05	4.36719e-05	0.000170874	3.28298e-05	0.000263787	0.000249995	0.000225395	0.000238188	0.00012207	0.000312447	0.000103261	0.00013837	0.000172115	0.000153462	0.000209495	0.000188036	0.00012348
hsa-miR-30a-3p	MIR30A	0.000165921	0.000166757	0.00023229	0.000168464	0.00022032	0.000135234	0.000143665	0.000109112	0.000232673	0.000100897	3.8277e-05	7.91343e-05	0.000195235	0.000169472	0.000249152	0.000198129	0.000218975	0.000257435	5.33983e-05	0.000168253	0.000167065	0.000308183	0.000308562	0.000315983	0	8.52127e-05	4.13044e-05	0.000170766	0.000175161	5.58043e-05	0.000112297	0.000317629	0.000330946
hsa-miR-30a-5p	MIR30A	0.00584279	0.00661658	0.00934847	0.00834033	0.00975922	0.0101721	0.00725085	0.00535414	0.0116162	0.0027976	0.00125038	0.00254713	0.00729939	0.00584114	0.0101502	0.00298203	0.00305777	0.00526707	0.00148981	0.00284866	0.0042118	0.00859993	0.00691092	0.00850337	0.0018514	0.0040334	0.00178641	0.00774342	0.00695389	0.00249724	0.004808	0.00898796	0.0151669
hsa-miR-30b-3p	MIR30B	0	0	0	0	7.36857e-06	0	1.41717e-06	0	5.10809e-07	0	0	0	6.81846e-06	5.64907e-06	5.2532e-06	0	1.26029e-05	2.29852e-06	0	6.15559e-06	8.79291e-06	0	2.41064e-06	0	0	0	2.06522e-05	2.19635e-05	4.56942e-06	2.79022e-05	1.1324e-05	5.08206e-06	5.4991e-06
hsa-miR-30b-5p	MIR30B	0.000828488	0.00141957	0.00165698	0.00116544	0.0017265	0.000215109	0.000528508	0.00073385	0.000986576	0	2.5518e-05	1.97836e-05	0.000435472	7.45678e-05	0.000220635	0.000806181	0.000681595	0.000786095	0.000982528	0.00175434	0.000466024	0.000908028	0.00102934	0.000981565	0	5.68085e-05	6.19566e-05	0.000141665	1.67545e-05	4.18533e-05	3.20848e-05	5.21724e-05	0.000405934
hsa-miR-30c-1-3p	MIR30C1	2.70892e-05	2.42296e-05	4.87605e-05	6.07574e-05	8.84228e-06	7.90841e-06	5.31438e-06	6.95984e-06	4.59728e-06	3.66898e-05	0.00025518	0.000138485	1.90917e-05	2.82454e-05	3.37706e-05	3.12322e-05	6.61651e-05	1.37911e-05	7.47576e-05	2.05186e-05	5.27575e-05	1.07756e-05	2.16958e-05	1.72878e-05	8.13802e-05	0.000113617	0.000206522	0.000108719	6.09256e-05	8.37065e-05	7.92683e-05	5.08206e-05	4.94919e-05
hsa-miR-30c-2-3p	MIR30C2	1.69307e-05	3.56318e-06	2.70892e-05	1.10468e-05	1.32634e-05	3.08428e-05	9.56589e-06	8.53142e-06	5.6189e-06	7.33797e-05	2.5518e-05	2.96754e-05	3.31832e-05	5.87504e-05	4.4277e-05	1.36641e-05	3.9384e-05	1.37911e-05	0	1.02593e-05	8.79291e-06	1.79594e-05	1.56692e-05	9.60436e-06	0.000203451	0.000284042	8.26088e-05	6.14978e-05	9.59577e-05	2.79022e-05	9.81417e-05	0.000135183	0.000101483
hsa-miR-30c-5p	MIR30C1	0.000753993	0.00084091	0.00105559	0.000648999	0.000949852	0.000130489	0.000337899	0.000547955	0.000655572	2.75174e-05	1.2759e-05	4.94589e-06	0.000173189	1.63823e-05	0.000103188	0.000903781	0.000873789	0.000713691	0.000800974	0.000810486	0.00021103	0.000810329	0.000758147	0.000800043	0	0	3.09783e-05	0.000112563	1.52314e-05	0	1.32114e-05	1.76144e-05	0.000165973
hsa-miR-30c-5p	MIR30C2	0.000750607	0.000848036	0.000900728	0.000648999	0.000957221	0.00013128	0.000338962	0.000549078	0.000659148	2.75174e-05	1.2759e-05	4.94589e-06	0.000173189	1.63823e-05	0.000105439	0.000903781	0.000873789	0.000713691	0.000800974	0.000810486	0.00021103	0.000810329	0.000758147	0.000800043	0	0	3.09783e-05	0.000113661	1.52314e-05	0	1.32114e-05	1.76144e-05	0.000166973
hsa-miR-30d-3p	MIR30D	4.40199e-05	9.40679e-05	4.40199e-05	6.07574e-05	6.77908e-05	1.10718e-05	1.87775e-05	2.91864e-05	3.26918e-05	3.66898e-05	2.5518e-05	2.96754e-05	3.81834e-05	3.21997e-05	4.61532e-05	4.88003e-05	2.52057e-05	6.43586e-05	6.40779e-05	0.000129267	2.63787e-05	4.31026e-05	3.13384e-05	4.12987e-05	4.06901e-05	2.84042e-05	8.26088e-05	7.79705e-05	2.58934e-05	5.58043e-05	3.58595e-05	6.75914e-05	6.17399e-05
hsa-miR-30d-5p	MIR30D	0.00424453	0.00988757	0.00382008	0.00892581	0.00992472	0.0052732	0.00428245	0.00352729	0.0048314	0.00354974	0.00563948	0.00668685	0.00471997	0.0037154	0.00567146	0.0103831	0.0107613	0.00713691	0.00769469	0.0151044	0.00841481	0.00876084	0.0112073	0.0102235	0.00360107	0.00489973	0.00522501	0.00895471	0.00382917	0.00471547	0.00345383	0.00473631	0.00750911
hsa-miR-30e-3p	MIR30E	0.000318298	0.000511672	0.000254638	0.000372829	0.000350744	0.000199292	0.000232947	0.000211489	0.000299079	2.75174e-05	8.93131e-05	0.00010881	0.00033615	0.000174556	0.00030281	0.000528019	0.000382812	0.000344778	0.000363108	0.000525277	0.000316545	0.00075645	0.000809976	0.00105264	0.00016276	8.52127e-05	4.13044e-05	0.000286075	0.000100527	8.37065e-05	0.000114184	0.000127052	0.000302701
hsa-miR-30e-5p	MIR30E	0.00618649	0.0135013	0.00433054	0.0157969	0.00930532	0.00721708	0.00490508	0.00403783	0.0035556	0.00614555	0.00655813	0.00887788	0.0054059	0.00455485	0.00702528	0.00295177	0.0018479	0.00267203	0.00710197	0.00467277	0.00426456	0.00641894	0.00456355	0.00550297	0.00663249	0.00575186	0.0035212	0.0187169	0.00553432	0.00682208	0.00377563	0.0057451	0.00852195
hsa-miR-31-3p	MIR31	2.03169e-05	0.000128274	1.21901e-05	0.000198842	2.94743e-05	1.81894e-05	0	0	1.27702e-05	0	0	9.89178e-06	3.18195e-06	0	2.70165e-05	7.80805e-06	0.000277263	0.000593019	4.27186e-05	1.02593e-05	2.63787e-05	2.58615e-05	1.26559e-05	2.68922e-05	0	0	0	2.85526e-05	1.52314e-06	0	0	2.03282e-06	2.49959e-06
hsa-miR-31-5p	MIR31	0.000321684	0.00150794	0.000160842	0.00277275	0.000445061	0.000322663	1.06288e-06	4.49022e-07	0.00019564	9.17246e-05	0.00038277	0.00134528	0.000166825	0.000255338	0.00120073	0.00060122	0.0171305	0.02276	0.0031505	0.000576573	0.00201358	0.000770099	0.000826248	0.000789478	0.00174967	0.00170425	0.00309783	0.00353173	0.000540714	0.00167413	0.00024158	0.000333383	0.000192469
hsa-miR-32-3p	MIR32	0	5.70108e-06	0	0	4.42114e-06	0	1.06288e-06	1.34707e-06	5.10809e-07	0	0	0	0	0	7.50458e-07	1.95201e-06	0	2.29852e-06	0	0	0	1.43675e-06	4.82129e-06	1.92087e-06	0	0	4.13044e-05	0	0	0	0	1.01641e-06	0
hsa-miR-32-5p	MIR32	7.44952e-05	0.000203814	5.21466e-05	4.97106e-05	0.00016653	1.89802e-05	1.06288e-05	1.70628e-05	2.75837e-05	0	0	0	5.90933e-06	0	3.75229e-06	2.14721e-05	1.89043e-05	2.52838e-05	1.06797e-05	5.9504e-05	8.79291e-06	0.000102009	7.83459e-05	7.68349e-05	0	0	0	6.58905e-06	3.04628e-06	0	1.88734e-06	6.09847e-06	6.49894e-06
hsa-miR-33a-3p	MIR33A	0	4.27581e-06	0	0	7.36857e-06	0	7.08584e-07	1.79609e-06	6.1297e-06	0	0	0	4.54564e-07	1.12981e-06	7.50458e-07	3.90402e-06	0	6.89557e-06	1.06797e-05	8.20745e-06	0	7.18376e-06	4.21863e-06	5.76261e-06	0	0	0	0	0	0	0	0	0
hsa-miR-33a-5p	MIR33A	0.000101584	0.000304295	9.14259e-05	0.000132562	0.000229899	9.9646e-05	2.40919e-05	1.52668e-05	3.55012e-05	0	2.5518e-05	4.94589e-05	5.79569e-05	3.38944e-05	0.000103563	2.14721e-05	6.1439e-05	5.2866e-05	7.47576e-05	0.000107723	4.39645e-06	4.02291e-05	2.41064e-05	3.26548e-05	0	0	0	0.000160334	2.28471e-05	4.18533e-05	2.26481e-05	5.28534e-05	6.09901e-05
hsa-miR-33b-3p	MIR33B	0	5.70108e-06	0	5.5234e-06	1.47371e-06	0	0	0	5.10809e-07	0	0	0	9.09128e-07	1.12981e-06	7.50458e-07	5.85604e-06	1.89043e-05	2.29852e-06	2.13593e-05	1.84668e-05	0	7.18376e-06	2.41064e-06	1.92087e-06	0	0	0	3.29453e-06	7.61569e-06	0	0	0	0
hsa-miR-33b-5p	MIR33B	2.70892e-05	0.00032995	3.2507e-05	8.2851e-05	5.74748e-05	9.01559e-05	1.55889e-05	8.0824e-06	2.78391e-05	7.33797e-05	2.5518e-05	0.000346212	5.79569e-05	3.55892e-05	0.000117071	7.80805e-06	7.87679e-06	5.51646e-05	0.000128156	7.38671e-05	4.8361e-05	3.87923e-05	2.65171e-05	1.72878e-05	4.06901e-05	0	2.06522e-05	0.000157039	2.74165e-05	6.97554e-05	5.09582e-05	0.000118412	7.77373e-05
hsa-miR-34a-3p	MIR34A	0	8.55163e-06	0	1.10468e-05	2.94743e-06	2.37252e-06	2.12575e-06	4.93924e-06	2.55404e-06	0	0	0	9.09128e-07	1.12981e-06	0	3.90402e-06	3.15072e-06	0	1.06797e-05	2.05186e-05	8.79291e-06	2.87351e-06	2.41064e-06	1.92087e-06	0	0	0	0	0	0	0	0	1.49976e-06
hsa-miR-34a-5p	MIR34A	0.000250575	0.000775347	0.00040092	0.000486059	0.000262321	0.000306056	0.000232061	0.000251003	0.000182359	0.00108235	0.00109727	0.00141453	0.000400925	0.000533272	0.000642392	0.000292802	0.000255208	0.000395346	0.00114272	0.00105466	0.0011167	0.00066809	0.00050503	0.000405304	0.00174967	0.000880532	0.000351087	0.000933449	0.0010662	0.000878919	0.000228368	0.00054683	0.000420931
hsa-miR-34b-3p	MIR34B	0	2.85054e-06	0	5.5234e-06	1.17897e-05	7.90841e-07	3.54292e-07	0	5.10809e-07	0	0	0	9.09128e-07	0	0	1.95201e-06	0	1.83882e-05	0	0	8.79291e-06	2.87351e-06	3.61597e-06	0	0	0	0	0	0	0	0	0	0
hsa-miR-34b-5p	MIR34B	1.35446e-05	4.91718e-05	2.70892e-05	1.65702e-05	5.158e-05	4.74505e-06	8.8573e-07	1.34707e-06	2.04323e-06	0	0	0	6.81846e-06	3.38944e-06	6.75412e-06	1.75681e-05	6.30144e-06	1.37911e-05	1.06797e-05	2.05186e-06	1.75858e-05	7.18376e-06	1.20532e-06	7.68349e-06	0.00012207	0	0	2.19635e-06	1.37082e-05	0	0	1.01641e-06	2.99951e-06
hsa-miR-34c-3p	MIR34C	0	1.42527e-06	0	0	5.89485e-06	7.90841e-07	7.08584e-07	0	0	0	0	0	9.09128e-07	0	0	1.95201e-05	1.26029e-05	1.83882e-05	0	0	0	1.43675e-06	1.20532e-06	1.92087e-06	0	0	0	0	0	0	0	0	0
hsa-miR-34c-5p	MIR34C	5.75645e-05	0.000520937	9.21032e-05	0.00029274	0.000518747	6.72215e-05	2.10804e-05	1.43687e-05	1.58351e-05	0	0	0	1.7728e-05	2.25963e-05	3.07688e-05	0.000173729	6.30144e-05	0.000314898	2.13593e-05	5.54003e-05	0.000263787	0.000124997	5.30342e-05	6.91514e-05	4.06901e-05	0	0	1.8669e-05	3.80785e-05	0	0	1.01641e-05	7.9987e-06
hsa-miR-92a-1-5p	MIR92A1	6.77229e-06	1.14022e-05	9.48121e-06	1.65702e-05	8.10542e-06	1.58168e-06	7.08584e-07	8.98044e-07	5.10809e-07	1.83449e-05	7.6554e-05	0.000128593	9.09128e-07	4.51926e-06	8.25504e-06	2.14721e-05	8.19187e-05	2.29852e-06	7.47576e-05	3.79595e-05	1.75858e-05	5.74701e-06	8.43725e-06	1.44065e-05	4.06901e-05	0	6.19566e-05	0.000106523	9.13883e-06	0.000153462	2.83101e-05	2.13447e-05	1.8497e-05
hsa-miR-92a-2-5p	MIR92A2	0	0	0	0	0	0	0	0	0	0	0	0	0	0	0	0	0	0	0	0	0	0	0	0	0	0	0	0	0	0	0	0	4.99919e-07
hsa-miR-92a-3p	MIR92A1	0.00587835	0.00991347	0.00587835	0.0109934	0.016523	0.00336793	0.00174276	0.00282742	0.00474839	0.00344885	0.00322803	0.0124817	0.00442874	0.00263548	0.00521919	0.0508066	0.0501452	0.0179718	0.0220997	0.0307174	0.0123086	0.0283294	0.0451702	0.0223772	0.00253621	0.00462989	0.00402718	0.0123389	0.00269748	0.00590591	0.00355764	0.00500803	0.00776332
hsa-miR-92a-3p	MIR92A2	0.00494716	0.00756819	0.00445244	0.00919276	0.013555	0.00276847	0.00146482	0.00247224	0.00417245	0.00247656	0.00242421	0.00943508	0.00383281	0.00226095	0.00449237	0.0423281	0.0414887	0.0151158	0.0189279	0.0241668	0.00983777	0.0241513	0.0390135	0.0191828	0.00212931	0.00394819	0.00353153	0.00971977	0.00211183	0.00477588	0.00294236	0.00400484	0.00646728
hsa-miR-92b-3p	MIR92B	0.000516963	0.00191675	0.00041357	0.000703294	0.000967493	0.000537511	0.000269202	0.000364754	0.000579512	0.00119242	0.000650709	0.00169812	0.000523508	0.000276612	0.000362599	0.00411322	0.00821865	0.00372781	0.00272684	0.00374397	0.00107564	0.0011633	0.00148616	0.00117461	0.000366211	0.000312447	0.000289131	0.000352152	0.000252079	0.000906821	0.000178675	0.000322538	0.000529829
hsa-miR-92b-5p	MIR92B	0	1.42527e-06	0	5.5234e-06	4.42114e-06	7.90841e-07	0	4.49022e-07	0	1.83449e-05	0	1.97836e-05	2.27282e-06	2.25963e-06	2.25137e-06	9.76006e-06	3.15072e-06	6.89557e-06	4.27186e-05	0	1.75858e-05	0	1.20532e-06	1.92087e-06	0	0	0	0	0	1.39511e-05	1.88734e-06	4.06565e-06	9.99837e-07
hsa-miR-93-3p	MIR93	0	1.85285e-05	0	2.20936e-05	1.40003e-05	7.90841e-07	2.83434e-06	4.26571e-06	7.15132e-06	0	0	0	4.54564e-06	5.64907e-06	1.20073e-05	8.88165e-05	9.76722e-05	4.13734e-05	6.40779e-05	3.07779e-05	4.39645e-05	3.87923e-05	1.44639e-05	1.92087e-05	0	2.84042e-05	0	1.42763e-05	1.67545e-05	0	1.1324e-05	3.04924e-06	8.49861e-06
hsa-miR-93-5p	MIR93	0.00118515	0.00273224	0.000592576	0.000834033	0.00266963	0.000412819	0.000196632	0.000307805	0.000412223	0.000165104	0.000204144	0.000880369	0.000115687	0.000105638	0.000270915	0.00310272	0.00249222	0.00291912	0.000694177	0.00541897	0.000448438	0.00184192	0.00166696	0.00129467	0.000203451	0.000170425	0.000392392	0.000624862	0.000112712	0.000265071	0.000239692	0.000225643	0.000378438
hsa-miR-95-3p	MIR95	1.01584e-05	1.71033e-05	6.09506e-06	2.7617e-05	8.84228e-06	3.16337e-06	2.12575e-06	8.0824e-06	1.22594e-05	1.83449e-05	0	0	0	0	2.25137e-06	4.48963e-05	2.83565e-05	3.67764e-05	2.13593e-05	6.56596e-05	2.63787e-05	1.58043e-05	3.0133e-05	2.68922e-05	0	0	0	1.09818e-05	0	0	1.88734e-06	3.04924e-06	1.49976e-06
hsa-miR-95-5p	MIR95	3.38615e-06	0	2.3703e-06	0	5.89485e-06	6.32673e-06	1.06288e-06	8.98044e-07	1.02162e-06	0	0	1.97836e-05	9.09128e-07	0	3.00183e-06	0	0	0	0	2.05186e-06	0	0	0	3.84174e-06	4.06901e-05	0	2.06522e-05	4.3927e-06	1.52314e-06	1.39511e-05	5.66202e-06	3.04924e-06	4.49927e-06
hsa-miR-96-3p	MIR96	0	1.42527e-06	0	0	1.47371e-06	0	0	0	0	0	0	0	0	0	0	0	0	0	0	0	0	0	0	0	0	0	0	0	0	0	0	0	0
hsa-miR-96-5p	MIR96	0.000267506	0.000739716	0.000240755	0.000154655	0.000190109	6.88032e-05	5.66867e-06	3.14315e-06	1.88999e-05	0	0	3.95671e-05	5.90933e-06	1.12981e-06	8.25504e-06	9.76006e-06	2.83565e-05	4.59705e-05	3.2039e-05	6.77115e-05	7.03433e-05	3.59188e-05	2.41064e-05	8.83601e-05	0	0	2.06522e-05	2.85526e-05	6.09256e-06	0	3.77468e-06	1.11805e-05	1.94968e-05
hsa-miR-98-3p	MIR98	1.69307e-05	1.71033e-05	1.69307e-05	1.10468e-05	2.09267e-05	7.11757e-06	8.23729e-06	9.07025e-06	7.76429e-06	0	0	0	3.72743e-06	3.38944e-06	2.25137e-06	1.41521e-05	9.45215e-06	1.37911e-05	2.13593e-05	6.66855e-06	0	8.62052e-06	4.09809e-06	1.92087e-06	0	0	0	2.19635e-06	0	0	0	0	5.4991e-06
hsa-miR-98-5p	MIR98	0.00133702	0.000982126	0.00160442	0.00102321	0.00150076	0.000278297	0.000248919	0.000375068	0.000598382	0	0	6.92425e-05	0.000102527	5.39486e-05	8.96797e-05	0.000773777	0.000342262	0.00158575	0.000224273	0.00195255	0.000413267	0.00123388	0.000679139	0.000989825	0	0	0.000103261	0.00022461	6.22202e-05	0	2.11382e-05	7.19111e-05	6.68791e-05
hsa-miR-99a-3p	MIR99A	0.000125287	5.98614e-05	0.000175402	4.97106e-05	6.92645e-05	0.000105182	6.02297e-06	7.18435e-06	5.56781e-05	5.50348e-05	7.6554e-05	0	0.000235919	0.000153655	0.000248026	6.83204e-05	5.98636e-05	1.03434e-05	0.000277671	0.000141579	4.39645e-05	2.2988e-05	2.77224e-05	4.03383e-05	0	0	0	7.68723e-05	0.000219332	1.39511e-05	0.000101916	0.000116887	0.000114981
hsa-miR-99a-5p	MIR99A	0.00611199	0.00148228	0.00977919	0.00198014	0.00239405	0.0059578	0.000403539	0.000295008	0.00282758	0.0104199	0.0385194	0.00205749	0.020164	0.0461921	0.0320449	0.00319349	0.00352512	0.000325241	0.0156884	0.00483794	0.00580772	0.003487	0.00562403	0.0052046	0.000691732	0.00548202	0.00251957	0.01825	0.0606065	0.00993317	0.0356622	0.0337962	0.0152608
hsa-miR-99b-3p	MIR99B	3.55545e-05	4.41834e-05	6.39982e-05	6.07574e-05	3.24217e-05	4.74505e-05	1.3286e-05	1.21236e-05	1.0727e-05	0.000146759	7.6554e-05	0.000118701	4.81838e-05	0.000127669	7.0543e-05	0.000111265	0.000119727	7.12542e-05	0	0.000106697	4.39645e-05	6.17804e-05	5.66501e-05	2.88131e-05	4.06901e-05	0.000312447	0.000247826	7.68723e-05	0.000134036	8.37065e-05	6.98316e-05	0.000152462	4.8992e-05
hsa-miR-99b-5p	MIR99B	0.00271738	0.00243579	0.00543476	0.00279208	0.00259374	0.00227525	0.00138652	0.00141217	0.00229813	0.000880556	0.00148004	0.00101885	0.00809806	0.00677174	0.00668508	0.00776608	0.00952566	0.00567965	0.00399419	0.0068327	0.00704312	0.0122964	0.0155746	0.0195065	0.000895182	0.00173266	0.00181739	0.00364485	0.00399367	0.00156252	0.00212137	0.00361233	0.00411883
hsa-miR-100-3p	MIR100	2.70892e-05	2.85054e-06	4.87605e-05	0	5.89485e-06	3.16337e-06	1.77146e-06	3.14315e-06	2.80945e-05	0	0	0	1.81826e-06	2.25963e-06	4.50275e-06	0	0	6.89557e-06	0	2.05186e-06	0	5.74701e-06	2.41064e-06	5.76261e-06	0	0	0	3.29453e-06	0	0	0	3.04924e-06	1.49976e-06
hsa-miR-100-5p	MIR100	0.00332012	0.000967759	0.00531219	0.00174539	0.00224152	0.00386484	0.0012983	0.000926108	0.00504679	0.0184917	0.00664744	0.00757711	0.0166173	0.0388167	0.029741	0.00421147	0.00346683	0.00238587	0.00453351	0.00125847	0.0179727	0.0102218	0.013807	0.0199348	0.00435384	0.0116883	0.00140435	0.0182725	0.031896	0.0130582	0.0365125	0.0472154	0.0177551
hsa-miR-101-3p	MIR101-1	0.00278511	0.00190202	0.00389915	0.00235021	0.00472694	0.00128749	0.00178634	0.00217678	0.00496957	0.000100897	5.1036e-05	0.000148377	0.00399615	0.00148288	0.00275994	0.000543635	0.000430073	0.000556243	0.000758255	0.000773552	0.000685847	0.00240943	0.00152995	0.00159304	0.000142415	0.000213032	5.16305e-05	0.00123325	0.000568131	0.000111609	0.000471835	0.000802457	0.00304625
hsa-miR-101-3p	MIR101-2	0.00290362	0.00194621	0.00348434	0.00242753	0.00487504	0.0013302	0.00183842	0.00225199	0.00515883	0.000100897	5.1036e-05	0.000148377	0.00413343	0.00153937	0.00285937	0.000563155	0.000439525	0.000586123	0.000790294	0.000808434	0.000729811	0.00252222	0.00161312	0.00170253	0.000142415	0.000241436	5.16305e-05	0.00128926	0.000590978	0.000111609	0.000492596	0.000817703	0.00315924
hsa-miR-101-5p	MIR101-1	1.69307e-05	1.42527e-05	1.69307e-05	0	4.49483e-05	3.16337e-06	8.14872e-06	1.60885e-05	3.41373e-05	0	0	1.97836e-05	3.89425e-05	2.14665e-05	4.14028e-05	9.76006e-06	6.30144e-06	4.59705e-06	0	4.10373e-06	8.79291e-06	2.22697e-05	2.20935e-05	1.02382e-05	0	0	0	1.20799e-05	9.13883e-06	0	0	1.21969e-05	3.89936e-05
hsa-miR-103a-2-5p	MIR103A2	6.77229e-06	9.9769e-06	6.09506e-06	5.5234e-06	5.40853e-06	7.90841e-07	0	1.34707e-06	1.53243e-06	0	5.1036e-05	1.97836e-05	4.54564e-07	1.12981e-06	3.75229e-06	6.83204e-06	1.57536e-05	1.60897e-05	1.06797e-05	1.33371e-05	0	5.45966e-05	2.22985e-05	2.30505e-05	0	0	0	4.3927e-06	0	0	0	5.59027e-06	4.99919e-06
hsa-miR-103a-3p	MIR103A1	0.000594777	0.000750006	0.000475821	0.000538697	0.00142899	0.000154412	0.000172459	0.000230788	0.00038281	1.74277e-05	2.93457e-05	3.36321e-05	0.000176157	9.96496e-05	0.000238308	0.00141209	0.00121926	0.00180331	0.000787624	0.00191248	0.000663865	0.00168083	0.00171646	0.00106017	5.28971e-05	3.26649e-05	2.375e-05	0.000235866	7.14352e-05	3.20875e-05	8.41754e-05	8.96984e-05	0.000314474
hsa-miR-103a-3p	MIR103A2	0.000637103	0.000868888	0.000445972	0.000581061	0.00156899	0.00016232	0.00018465	0.000250285	0.00041448	1.74277e-05	2.93457e-05	3.36321e-05	0.000185553	0.000104169	0.000251816	0.00156873	0.00136079	0.00196765	0.000846363	0.00212347	0.000716622	0.00177231	0.00180304	0.0011322	5.28971e-05	3.26649e-05	2.375e-05	0.000249418	7.75278e-05	3.20875e-05	8.41754e-05	9.57968e-05	0.000326222
hsa-miR-103b	MIR103B1	0.000594777	0.000750006	0.000356866	0.000538697	0.00142899	0.000154412	0.000172459	0.000230788	0.00038281	1.74277e-05	2.93457e-05	3.36321e-05	0.000176157	9.96496e-05	0.000238308	0.00141209	0.00121926	0.00180331	0.000787624	0.00191248	0.000663865	0.00168083	0.00171646	0.00106017	5.28971e-05	3.26649e-05	2.375e-05	0.000235866	7.14352e-05	3.20875e-05	8.41754e-05	8.96984e-05	0.000314474
hsa-miR-103b	MIR103B2	0.000637103	0.000868888	0.000318552	0.000581061	0.00156899	0.00016232	0.00018465	0.000250285	0.00041448	1.74277e-05	2.93457e-05	3.36321e-05	0.000185553	0.000104169	0.000251816	0.00156873	0.00136079	0.00196765	0.000846363	0.00212347	0.000716622	0.00177231	0.00180304	0.0011322	5.28971e-05	3.26649e-05	2.375e-05	0.000249418	7.75278e-05	3.20875e-05	8.41754e-05	9.57968e-05	0.000326222
hsa-miR-105-3p	MIR105-2	0	0	0	0	0	0	1.77146e-07	0	0	0	0	0	2.27282e-07	0	0	0	1.57536e-06	0	0	0	0	0	0	0	0	0	0	0	0	0	0	0	0
hsa-miR-105-3p	MIR105-1	0	0	0	0	0	0	1.77146e-07	0	0	0	0	0	2.27282e-07	0	0	0	1.57536e-06	0	0	0	0	0	0	0	0	0	0	0	0	0	0	0	0
hsa-miR-105-5p	MIR105-2	0	0	0	0	0	0	0	0	0	0	0	0	0	0	0	0	6.30144e-06	0	0	2.05186e-06	0	0	0	0	0	0	0	0	0	0	0	0	0
hsa-miR-105-5p	MIR105-1	0	0	0	0	0	0	0	0	0	0	0	0	0	0	0	0	6.30144e-06	0	0	2.05186e-06	0	0	0	0	0	0	0	0	0	0	0	0	0
hsa-miR-106a-3p	MIR106A	0	4.27581e-06	0	0	2.21057e-06	3.95421e-07	1.41717e-06	4.49022e-07	5.10809e-07	0	0	0	4.54564e-07	0	0	0	0	0	1.06797e-05	2.05186e-06	0	0	0	1.92087e-06	0	0	0	0	0	0	0	0	0
hsa-miR-106a-5p	MIR106A	1.52377e-05	3.56318e-05	1.82852e-05	1.38085e-05	0.00011912	2.37252e-06	1.36402e-05	1.0103e-05	1.27702e-06	0	0	0	2.95467e-06	0	4.50275e-06	1.75681e-05	1.67933e-05	1.22511e-05	1.95438e-05	3.79595e-05	3.07752e-05	3.78297e-05	2.91326e-05	1.56935e-05	0	0	0	8.04963e-06	0	0	9.4367e-07	5.59027e-06	3.91436e-06
hsa-miR-106b-3p	MIR106B	0.000186238	0.00117157	0.000260733	0.000397685	0.000455377	0.000485577	4.0035e-05	3.54727e-05	6.1297e-05	0.000348554	0.000331734	0.00102875	0.000218191	0.000275675	0.000351965	0.00111655	0.00124768	0.00080908	0.00228545	0.00147734	0.00120463	0.000841937	0.000626767	0.000388016	0.000732422	0.000454468	0.00037174	0.000925762	0.000354891	0.000488288	0.000373693	0.000434008	0.00055291
hsa-miR-106b-5p	MIR106B	0.000362318	0.00110458	0.000579708	0.000447395	0.000953493	0.000124162	5.34981e-05	8.57632e-05	0.000125659	1.83449e-05	0	4.94589e-05	6.63664e-05	2.82454e-05	9.15558e-05	0.00031037	0.000214249	0.000452809	0.000170874	0.000978739	0.000175858	0.000321833	0.000288072	0.000243951	0	2.84042e-05	2.06522e-05	0.000105425	2.58934e-05	4.18533e-05	4.34088e-05	6.09847e-05	0.000141977
hsa-miR-107	MIR107	0.00018082	0.000217069	0.000325476	0.000207293	0.000384241	5.93131e-05	7.01853e-05	0.000100684	0.000106417	3.66898e-06	1.02072e-05	1.38485e-05	4.16062e-05	3.52502e-05	5.83856e-05	0.000378495	0.000312646	0.000256975	0.000202913	0.000632117	0.000105515	0.00028179	0.000362886	0.000223455	3.25521e-05	1.13617e-05	8.26088e-06	0.000106743	2.34563e-05	2.5112e-05	5.77526e-05	3.76072e-05	0.000165373
hsa-miR-122-3p	MIR122	0	0	0	0	0	3.95421e-07	0	0	0	0	0	0	0	0	0	0	0	1.14926e-06	0	0	0	2.15513e-06	0	0	0	0	0	0	0	0	0	0	0
hsa-miR-122-5p	MIR122	0	0	0	0	0	0	7.08584e-07	6.73533e-07	0	0	1.2759e-05	0	0	0	0	0	0	0	0	0	0	0	0	0	0	0	5.16305e-05	5.49088e-07	7.61569e-07	0	0	0	0
hsa-miR-124-3p	MIR124-1	0	0	0	0	0	1.9771e-07	1.15145e-06	3.36767e-07	2.55404e-07	0	0	0	2.04554e-06	0	1.50092e-06	0	0	0	0	5.12966e-07	0	0	0	0	0	0	0	1.09818e-06	0	0	3.30285e-06	2.54103e-07	4.99919e-07
hsa-miR-124-3p	MIR124-2	0	0	0	0	0	1.9771e-07	1.15145e-06	3.36767e-07	2.55404e-07	0	0	0	2.04554e-06	0	1.50092e-06	0	0	0	0	5.12966e-07	0	0	0	0	0	0	0	1.09818e-06	0	0	3.30285e-06	2.54103e-07	4.99919e-07
hsa-miR-124-3p	MIR124-3	0	0	0	0	0	1.9771e-07	1.15145e-06	3.36767e-07	2.55404e-07	0	0	0	2.04554e-06	0	1.50092e-06	0	0	0	0	5.12966e-07	0	0	0	0	0	0	0	1.09818e-06	0	0	3.30285e-06	2.54103e-07	4.99919e-07
hsa-miR-124-3p	MIR124-1	0	0	0	0	0	1.9771e-07	1.15145e-06	3.36767e-07	2.55404e-07	0	0	0	2.04554e-06	0	1.50092e-06	0	0	0	0	5.12966e-07	0	0	0	0	0	0	0	1.09818e-06	0	0	3.30285e-06	2.54103e-07	4.99919e-07
hsa-miR-124-5p	MIR124-1	0	0	0	0	0	0	0	0	0	0	0	9.89178e-06	0	1.12981e-06	0	0	0	0	0	0	0	0	0	0	0	0	0	2.19635e-06	0	6.97554e-06	0	0	0
hsa-miR-124-5p	MIR124-2	0	0	0	0	0	0	0	0	0	0	0	0	0	0	0	0	0	0	1.06797e-05	0	0	0	0	0	0	0	0	0	0	0	0	0	0
hsa-miR-124-5p	MIR124-3	0	0	0	0	0	0	0	0	0	0	0	0	0	0	0	1.95201e-06	0	0	0	0	0	0	0	0	0	0	0	0	0	1.39511e-05	0	0	0
hsa-miR-124-5p	MIR124-1	0	0	0	0	0	0	0	0	0	0	0	0	0	0	0	0	0	0	0	0	0	0	0	0	0	0	0	0	0	6.97554e-06	0	0	0
hsa-miR-125a-3p	MIR125A	1.69307e-05	1.42527e-05	8.46536e-06	3.86638e-05	5.89485e-06	3.95421e-06	2.12575e-06	2.69413e-06	4.59728e-06	0	0.00012759	2.96754e-05	1.50006e-05	3.38944e-05	2.10128e-05	3.12322e-05	6.61651e-05	2.06867e-05	4.27186e-05	6.15559e-06	1.75858e-05	1.43675e-05	9.64257e-06	7.68349e-06	0.000203451	0.000142021	0.000330435	3.18471e-05	2.74165e-05	0.000195315	5.66202e-05	3.4558e-05	1.04983e-05
hsa-miR-125a-5p	MIR125A	0.0037891	0.00325389	0.00227346	0.00546264	0.00332617	0.00360782	0.00212575	0.00262498	0.00466113	0.00471464	0.00852302	0.0038479	0.0139715	0.0186826	0.0154759	0.0115832	0.0112008	0.00465221	0.0116622	0.00421247	0.0162141	0.00950843	0.0121014	0.00798122	0.00223796	0.00417542	0.00326305	0.0105908	0.0122795	0.00567809	0.0138097	0.0129389	0.0145791
hsa-miR-125b-1-3p	MIR125B1	0.000142218	3.27812e-05	9.95527e-05	5.5234e-05	6.1896e-05	3.24245e-05	1.73603e-05	1.9757e-05	5.36349e-05	0.000165104	0.000229662	4.94589e-05	0.000105459	0.000186419	0.000129829	0.000154209	0.000160687	3.67764e-05	0.000106797	3.07779e-05	0.000149479	8.04582e-05	8.67832e-05	6.14679e-05	4.06901e-05	2.84042e-05	0.000123913	8.56577e-05	0.000260457	6.97554e-05	0.000288763	0.000195151	0.000112482
hsa-miR-125b-2-3p	MIR125B2	0.000592576	0.000185285	0.00047406	0.000237506	0.000249058	0.000435754	4.03893e-05	3.72688e-05	0.00033458	0.000293519	0.00308768	6.92425e-05	0.00103459	0.00101231	0.0011557	0.000575843	0.00106179	5.74631e-05	0.00153787	0.00104645	0.000175858	0.000165227	0.000239859	0.000249713	0	0.00019883	0.000123913	0.000381067	0.00113778	0.00025112	0.000673781	0.000647454	0.000517416
hsa-miR-125b-5p	MIR125B1	0.0035735	0.000645648	0.00321615	0.00197738	0.0015135	0.00211813	0.000502386	0.000618452	0.00230928	0.00121994	0.00348321	0.000672641	0.0048252	0.00498983	0.00449424	0.00421732	0.00387223	0.000815976	0.00898159	0.0020693	0.00764104	0.00490795	0.00792198	0.00418174	0.000406901	0.00110777	0.000299457	0.00330021	0.0076855	0.00133233	0.00509865	0.00357066	0.0042853
hsa-miR-125b-5p	MIR125B2	0.0035735	0.000649924	0.0035735	0.00196633	0.0015135	0.00210785	0.000503449	0.000624738	0.00232205	0.00120159	0.00348321	0.000652858	0.00482383	0.00499322	0.00450925	0.00420366	0.00385333	0.000820573	0.00898159	0.00205084	0.00765862	0.0048749	0.00790992	0.00416829	0.000406901	0.00110777	0.000299457	0.00331338	0.00767788	0.00133233	0.0051062	0.00355541	0.0042773
hsa-miR-126-3p	MIR126	0.00315589	0.00170462	0.00378707	0.00314834	0.00229089	0.000964827	0.000359961	0.0003444	0.00255839	9.17246e-05	7.6554e-05	0.00038578	0.000703665	0.000614619	0.00116471	0.00217454	0.00140207	0.00159173	0.000897091	0.00129986	0.00123101	0.00391659	0.00250647	0.00223589	0.000366211	0.000568085	0.000991305	0.00151768	0.00108295	0.000223217	0.000639809	0.000955427	0.00140827
hsa-miR-126-5p	MIR126	0.0146417	0.00967189	0.0204984	0.00872144	0.0134145	0.00580636	0.00168802	0.00211444	0.0187993	7.33797e-05	0.000102072	0.000306645	0.00367106	0.00136369	0.00530499	0.0034492	0.0026151	0.00363052	0.000768935	0.00260279	0.000641882	0.0103963	0.00706017	0.0151307	0.000203451	0.000511276	0.00066087	0.0023457	0.00117282	0.000195315	0.0008946	0.00143314	0.00410733
hsa-miR-127-3p	MIR127	0.00306785	0.00187281	0.00490856	0.00694291	0.00132192	0.010602	0.000624617	0.000353829	0.00116822	0.00717286	0.00275595	0.00261143	0.00279875	0.0100994	0.0102167	0.000846197	0.00140837	0.000779199	0.00108932	0.000285209	0.00419422	0.000472692	0.000320616	0.000303498	0.00406901	0.0143157	0.0187935	0.00493191	0.0404271	0.00567809	0.0116921	0.0127031	0.00259658
hsa-miR-127-5p	MIR127	3.04753e-05	2.70801e-05	5.48556e-05	0.000110468	2.65268e-05	3.95421e-05	7.79443e-06	4.49022e-06	1.22594e-05	9.17246e-05	0.000408288	4.94589e-05	0.000190462	0.000188679	0.00036022	1.26881e-05	2.52057e-05	2.06867e-05	2.13593e-05	6.15559e-06	2.63787e-05	1.43675e-05	1.20532e-05	7.68349e-06	4.06901e-05	0.00019883	0.000227174	0.000110916	0.000699121	0.00012556	0.000126452	0.000219545	8.79857e-05
hsa-miR-128-1-5p	MIR128-1	3.38615e-06	7.12635e-06	6.77229e-06	5.5234e-06	1.47371e-06	0	7.08584e-07	0	5.10809e-07	0	2.5518e-05	0	4.54564e-07	1.12981e-06	2.25137e-06	9.76006e-06	2.52057e-05	2.29852e-06	1.06797e-05	1.4363e-05	8.79291e-06	5.74701e-06	4.82129e-06	5.76261e-06	0	0	0	7.68723e-06	0	0	0	3.04924e-06	1.49976e-06
hsa-miR-128-2-5p	MIR128-2	0	0	0	0	0	0	0	0	0	0	0	0	0	0	0	0	0	0	0	0	0	0	0	0	0	0	0	0	0	0	1.88734e-06	0	0
hsa-miR-128-3p	MIR128-1	6.60298e-05	6.91256e-05	0.000105648	8.2851e-05	0.000196741	1.81894e-05	1.20459e-05	2.62678e-05	2.86053e-05	1.83449e-05	5.1036e-05	0.000143431	3.81834e-05	2.25963e-05	3.67724e-05	0.000860837	0.000338702	0.000224106	0.000197574	0.000345739	0.000206633	0.000198272	0.000174772	0.000116213	0	0	6.19566e-05	2.58071e-05	1.75161e-05	2.09266e-05	2.35918e-05	2.69349e-05	3.64941e-05
hsa-miR-128-3p	MIR128-2	5.92576e-05	5.05971e-05	8.29606e-05	7.18042e-05	0.000127476	1.73985e-05	9.21159e-06	2.08795e-05	2.4008e-05	1.83449e-05	5.1036e-05	0.000103864	2.90921e-05	1.69472e-05	2.55156e-05	0.000685156	0.000288291	0.000178136	0.000197574	0.000265716	0.000206633	0.000166663	0.000159102	9.12414e-05	0	0	2.06522e-05	2.36108e-05	2.36087e-05	2.09266e-05	1.98171e-05	1.77872e-05	3.0495e-05
hsa-miR-129-1-3p	MIR129-1	3.38615e-06	0	4.06338e-06	0	0	0	0	1.57158e-06	2.55404e-07	0	0	0	0	0	0	0	0	0	1.06797e-05	0	0	2.87351e-06	1.80798e-06	9.60436e-07	0	0	0	4.3927e-06	0	0	0	0	4.99919e-07
hsa-miR-129-2-3p	MIR129-2	1.35446e-05	0	1.35446e-05	0	4.42114e-06	7.90841e-07	2.12575e-06	2.91864e-06	2.2731e-05	0	0	0	2.27282e-06	1.12981e-06	0	0	0	0	0	2.05186e-06	0	0	1.80798e-06	9.60436e-07	0	0	0	0	0	0	0	0	0
hsa-miR-129-5p	MIR129-1	1.01584e-05	2.85054e-06	9.14259e-06	0	8.84228e-06	0	7.79443e-06	3.36767e-06	9.70537e-06	0	0	1.48377e-05	7.04574e-06	1.29929e-05	7.50458e-06	1.95201e-06	0	0	5.33983e-06	4.10373e-06	0	2.87351e-06	7.83459e-06	2.88131e-06	0	4.26064e-05	7.22827e-05	2.74544e-06	1.52314e-05	6.97554e-06	7.54936e-06	6.60668e-06	3.74939e-06
hsa-miR-129-5p	MIR129-2	1.01584e-05	2.85054e-06	8.12675e-06	0	8.84228e-06	0	7.79443e-06	3.36767e-06	9.70537e-06	0	0	1.48377e-05	7.04574e-06	1.29929e-05	7.50458e-06	1.95201e-06	0	0	5.33983e-06	4.10373e-06	0	2.87351e-06	7.83459e-06	2.88131e-06	0	4.26064e-05	7.22827e-05	2.74544e-06	1.52314e-05	6.97554e-06	7.54936e-06	6.60668e-06	3.74939e-06
hsa-miR-130a-3p	MIR130A	0.00133076	0.000753968	0.000931529	0.000806416	0.00170435	0.000386721	0.000268199	0.000324643	0.000742205	1.83449e-05	2.5518e-05	9.89178e-05	0.000927538	0.000413512	0.000824378	0.00091647	0.000852269	0.000671169	8.54372e-05	0.000775604	0.000167065	0.000313212	0.000611098	0.000422592	4.06901e-05	8.52127e-05	4.13044e-05	0.000143861	0.000146221	5.58043e-05	9.62544e-05	0.000129084	0.000413683
hsa-miR-130a-5p	MIR130A	0	4.27581e-06	0	0	5.89485e-06	1.58168e-06	1.06288e-06	8.98044e-07	1.53243e-06	0	0	0	3.18195e-06	3.38944e-06	7.50458e-07	0	3.15072e-06	2.29852e-06	0	8.20745e-06	0	0	2.41064e-06	0	0	0	0	2.19635e-06	0	0	3.77468e-06	1.01641e-06	2.49959e-06
hsa-miR-130b-3p	MIR130B	0.000155763	0.000295031	7.78814e-05	9.94211e-05	0.000650644	0.000105182	1.34631e-05	1.84099e-05	2.09432e-05	5.50348e-05	0	9.89178e-05	1.47733e-05	1.46876e-05	2.81422e-05	0.000336722	0.00028514	0.000183882	3.2039e-05	0.000229809	7.03433e-05	0.000158043	0.000144639	8.83601e-05	8.13802e-05	0	0.000433696	8.78541e-05	3.19859e-05	5.58043e-05	7.54936e-06	1.32134e-05	2.37461e-05
hsa-miR-130b-5p	MIR130B	3.04753e-05	8.12404e-05	1.82852e-05	3.31404e-05	0.000157687	5.14047e-05	3.54292e-06	4.0412e-06	3.06485e-06	1.83449e-05	0	5.93507e-05	6.3639e-06	6.77889e-06	9.75595e-06	7.61285e-05	9.45215e-05	2.52838e-05	0.000128156	4.5141e-05	7.03433e-05	5.74701e-05	4.94182e-05	1.15252e-05	0	5.68085e-05	0.000123913	6.2596e-05	7.61569e-06	0	9.4367e-06	1.01641e-05	9.99837e-06
hsa-miR-132-3p	MIR132	8.46536e-05	3.1356e-05	5.92576e-05	3.86638e-05	8.25279e-05	1.5026e-05	1.7006e-05	1.79609e-05	1.63459e-05	0	0	9.89178e-06	2.72738e-05	1.01683e-05	2.10128e-05	0.000167873	0.000151234	0.000114926	6.40779e-05	9.0282e-05	6.15504e-05	7.90214e-05	9.40151e-05	6.14679e-05	0	2.84042e-05	0	7.13814e-06	9.13883e-06	0	3.77468e-06	5.08206e-06	1.69972e-05
hsa-miR-132-5p	MIR132	6.77229e-06	1.42527e-05	5.41783e-06	5.5234e-06	1.0316e-05	1.5026e-05	7.79443e-06	3.59218e-06	2.04323e-06	1.83449e-05	5.1036e-05	8.90261e-05	1.68189e-05	3.0505e-05	3.00183e-05	1.75681e-05	3.15072e-05	1.37911e-05	3.2039e-05	1.23112e-05	4.39645e-05	2.2988e-05	2.16958e-05	1.15252e-05	8.13802e-05	5.68085e-05	0.000165218	7.63232e-05	5.94024e-05	1.39511e-05	2.45354e-05	1.93118e-05	2.94952e-05
hsa-miR-133a-3p	MIR133A1	0.000155187	4.89296e-05	0.000139668	5.5234e-05	3.53691e-05	5.35162e-05	0.000916614	0.000914357	0.000195129	4.58623e-05	6.3795e-05	1.48377e-05	0.00107891	0.000669223	0.000258285	0.00524018	0.000418006	0.00113278	8.89615e-05	4.10373e-06	0.0118499	0.000660662	0.00270354	8.41918e-05	2.03451e-05	1.42021e-05	2.06522e-05	7.63232e-05	0.00104766	0.000118584	0.000111674	0.000181602	0.000470838
hsa-miR-133a-3p	MIR133A2	0.000155187	4.89296e-05	0.000155187	5.5234e-05	3.53691e-05	5.35162e-05	0.000916614	0.000914357	0.000195129	4.58623e-05	6.3795e-05	1.48377e-05	0.00107891	0.000669223	0.000258285	0.00523822	0.000418006	0.00113278	8.89615e-05	4.10373e-06	0.0118499	0.000660662	0.00270354	8.41918e-05	2.03451e-05	1.42021e-05	2.06522e-05	7.63232e-05	0.00104766	0.000118584	0.000111674	0.000181602	0.000470838
hsa-miR-133a-5p	MIR133A1	0	0	0	0	0	0	2.65719e-06	2.69413e-06	5.10809e-07	0	0	0	6.81846e-07	5.64907e-07	0	8.78405e-06	0	1.14926e-06	0	0	8.79291e-06	7.18376e-07	1.80798e-06	0	0	0	0	0	7.61569e-07	0	0	5.08206e-07	1.2498e-06
hsa-miR-133a-5p	MIR133A2	0	0	0	0	0	0	2.65719e-06	2.69413e-06	5.10809e-07	0	0	0	6.81846e-07	5.64907e-07	0	8.78405e-06	0	1.14926e-06	0	0	8.79291e-06	7.18376e-07	1.80798e-06	0	0	0	0	0	7.61569e-07	0	0	5.08206e-07	1.2498e-06
hsa-miR-133b	MIR133B	1.12759e-05	4.70339e-07	1.80414e-05	1.10468e-05	1.47371e-06	4.48407e-06	4.70039e-05	5.6725e-05	9.70537e-06	0	0	0	3.27286e-05	2.07095e-05	6.50647e-06	6.44164e-05	2.11098e-06	6.74157e-05	3.52429e-06	0	0.000410365	1.62784e-05	3.0133e-05	6.33888e-07	0	0	0	1.09818e-06	4.92431e-05	0	1.26452e-06	1.69741e-06	1.56624e-05
hsa-miR-134-3p	MIR134	0	0	0	0	0	7.90841e-07	3.54292e-07	4.49022e-07	5.10809e-07	0	0	0	2.72738e-06	2.25963e-06	7.50458e-07	1.95201e-06	3.15072e-06	2.29852e-06	0	0	8.79291e-06	0	0	0	0	0	0	0	0	0	0	2.03282e-06	4.99919e-07
hsa-miR-134-5p	MIR134	9.14259e-05	3.1356e-05	0.000182852	8.2851e-05	4.56851e-05	0.000100437	1.09831e-05	6.28631e-06	2.70729e-05	0.000165104	0.000229662	5.93507e-05	0.000248192	0.000438368	0.000546333	8.19845e-05	0.000207947	8.96424e-05	7.47576e-05	4.92447e-05	0.000378095	7.47111e-05	3.97756e-05	1.72878e-05	0.000203451	0.000568085	0.000764131	0.000193279	0.000913883	6.97554e-05	0.000186847	0.000373023	0.000148476
hsa-miR-135a-3p	MIR135A1	0	0	0	0	0	0	0	4.49022e-07	0	0	0	9.89178e-06	0	0	0	0	0	0	0	0	8.79291e-06	2.87351e-06	3.61597e-06	0	0	0	0	0	0	0	0	2.03282e-06	0
hsa-miR-135a-5p	MIR135A1	3.38615e-06	0	5.41783e-06	0	2.94743e-06	0	1.94861e-06	2.91864e-06	2.46721e-06	0	0	0	4.09108e-06	5.64907e-07	0	1.95201e-06	0	1.54001e-06	0	3.07779e-06	0	4.31026e-06	3.0133e-06	1.92087e-06	0	2.84042e-05	0	0	0	0	0	0	0
hsa-miR-135a-5p	MIR135A2	3.38615e-06	0	4.7406e-06	0	2.94743e-06	0	1.94861e-06	2.91864e-06	2.46721e-06	0	0	0	4.09108e-06	5.64907e-07	0	1.95201e-06	0	1.54001e-06	0	3.07779e-06	0	4.31026e-06	3.0133e-06	1.92087e-06	0	0	0	0	0	0	0	0	0
hsa-miR-135b-3p	MIR135B	0	1.42527e-06	0	0	4.42114e-06	0	0	0	0	0	0	9.89178e-06	9.09128e-07	0	0	1.95201e-05	9.45215e-06	1.60897e-05	0	2.05186e-05	0	2.87351e-06	4.82129e-06	0	0	0	0	5.49088e-06	1.52314e-06	0	0	1.01641e-06	4.99919e-07
hsa-miR-135b-5p	MIR135B	1.35446e-05	2.28043e-05	1.35446e-05	7.18042e-05	2.35794e-05	5.93131e-05	7.08584e-07	1.79609e-06	1.70099e-06	0	0	9.89178e-06	3.63651e-06	1.12981e-06	1.50092e-06	5.46563e-05	2.52057e-05	0.000167034	3.2039e-05	0.000125164	3.51716e-05	6.32171e-05	3.0133e-05	6.72305e-05	0	0	0	1.09818e-06	1.52314e-06	0	0	0	0
hsa-miR-136-3p	MIR136	0.000284436	0.000190986	0.000255993	0.000243029	0.000250531	0.000235671	8.57387e-05	7.72318e-05	0.000234461	5.50348e-05	7.6554e-05	2.96754e-05	0.000817306	0.000257598	0.000973344	4.68483e-05	2.83565e-05	6.89557e-05	1.06797e-05	1.4363e-05	6.15504e-05	2.15513e-05	1.68745e-05	1.72878e-05	4.06901e-05	8.52127e-05	8.26088e-05	0.000161432	0.000484358	9.76576e-05	0.000101916	0.000231742	0.000316448
hsa-miR-136-5p	MIR136	0.000203169	0.000138251	0.000162535	0.000220936	0.000126739	0.000220645	5.59781e-05	3.41257e-05	9.80753e-05	0.00133918	0.000740022	0.000138485	0.000563659	0.00101683	0.00113769	5.85604e-06	1.89043e-05	2.75823e-05	0	1.23112e-05	3.51716e-05	4.31026e-05	1.80798e-05	1.15252e-05	0.000488281	0.00093734	0.00225109	0.00061388	0.00365401	0.000320875	0.000739838	0.0016781	0.000534413
hsa-miR-137	MIR137	0	0	0	0	1.47371e-06	7.90841e-07	6.02297e-06	3.14315e-06	5.10809e-07	1.83449e-05	0	0	4.54564e-07	0	1.50092e-06	0	1.89043e-05	1.37911e-05	0	0	0	0	0	0	0	0	0	0	0	0	0	0	1.49976e-06
hsa-miR-138-1-3p	MIR138-1	0	1.42527e-06	0	0	5.158e-06	0	1.77146e-06	0	0	0	0	9.89178e-06	0	0	0	7.80805e-06	6.30144e-06	2.29852e-06	0	0	0	2.87351e-06	9.64257e-06	3.84174e-06	0	0	0	5.49088e-06	0	0	0	0	4.99919e-07
hsa-miR-138-2-3p	MIR138-2	0	0	0	0	0	0	0	0	0	0	0	0	0	0	0	0	0	0	0	0	0	0	0	0	0	0	0	0	0	0	0	0	0
hsa-miR-138-5p	MIR138-1	2.3703e-05	7.19762e-05	1.42218e-05	9.66594e-05	8.40017e-05	7.90841e-06	1.08059e-05	9.42946e-06	4.85268e-06	0.000165104	0.000178626	0.00010881	2.95467e-06	2.25963e-05	1.3133e-05	0.000236193	3.46579e-05	6.66572e-05	0.000133496	3.28298e-05	0.000435249	0.000881448	0.000468267	0.000235307	0.000427246	0.000213032	0.000227174	0.000104876	1.98008e-05	0.00012556	5.00145e-05	2.28693e-05	1.2498e-05
hsa-miR-138-5p	MIR138-2	2.3703e-05	4.63213e-05	1.65921e-05	9.66594e-05	6.11591e-05	8.69926e-06	1.00973e-05	8.53142e-06	3.32026e-06	7.33797e-05	0.000153108	9.89178e-05	3.40923e-06	1.92068e-05	8.63026e-06	0.000216673	3.15072e-05	6.20601e-05	9.07771e-05	2.66742e-05	0.00040887	0.000848402	0.000445366	0.00021994	0.000345866	0.000213032	0.000165218	9.27959e-05	1.52314e-05	0.000139511	4.43525e-05	1.88036e-05	1.04983e-05
hsa-miR-139-3p	MIR139	3.38615e-06	4.27581e-06	2.70892e-06	0	0	0	1.41717e-06	1.57158e-06	5.10809e-07	0	0	9.89178e-06	4.54564e-06	3.84137e-05	2.55156e-05	0	0	6.89557e-06	0	2.05186e-06	1.75858e-05	5.74701e-06	6.02661e-06	1.92087e-06	0	2.84042e-05	0	4.83197e-05	4.26479e-05	0	6.60569e-05	7.92801e-05	3.24947e-05
hsa-miR-139-5p	MIR139	6.77229e-05	2.70801e-05	6.09506e-05	4.41872e-05	5.158e-05	1.58168e-06	2.3029e-05	5.45562e-05	6.947e-05	1.83449e-05	0	0	2.72738e-05	1.2428e-05	3.00183e-05	6.83204e-05	2.83565e-05	5.97616e-05	2.13593e-05	2.25705e-05	4.39645e-05	8.47684e-05	0.000137407	6.91514e-05	0	0	0	1.8669e-05	4.56942e-06	0	7.54936e-06	8.1313e-06	5.59909e-05
hsa-miR-140-3p	MIR140	0.0010277	0.000471765	0.0010277	0.000947263	0.00103086	0.000146306	0.000221255	0.000348441	0.00118354	0	2.5518e-05	2.96754e-05	0.00115187	0.00054909	0.0011527	0.00244977	0.00125399	0.00105962	0.00159127	0.00126805	0.00176737	0.00423986	0.00543239	0.00314063	4.06901e-05	5.68085e-05	6.19566e-05	0.000465627	0.000251318	5.58043e-05	0.000211382	0.000238857	0.00100284
hsa-miR-140-5p	MIR140	4.5713e-05	3.7057e-05	5.48556e-05	5.24723e-05	4.93694e-05	2.05619e-05	1.50574e-05	1.61648e-05	6.43619e-05	0	0	0	9.18219e-05	3.72839e-05	6.75412e-05	2.53762e-05	2.2055e-05	4.13734e-05	0	3.48817e-05	5.27575e-05	0.000155169	9.28098e-05	9.41227e-05	0	0	0	1.97672e-05	3.19859e-05	0	3.77468e-06	1.52462e-05	4.99919e-05
hsa-miR-141-3p	MIR141	0.00456452	0.0249551	0.00639033	0.00895619	0.0119832	0.0077198	0.00240741	0.00230842	0.00403769	0.000715452	0.00281974	0.00334342	0.00386902	0.000882385	0.00452413	0.00217357	0.00378401	0.00253642	0.003017	0.0098828	0.00239167	0.00240584	0.00241305	0.00282368	0.00268555	0.00359314	0.00131141	0.00737096	0.000625248	0.00368309	0.00156838	0.00231589	0.00562433
hsa-miR-141-5p	MIR141	5.41783e-05	0.000397651	8.66853e-05	8.2851e-05	0.00019453	2.37252e-05	2.72805e-05	4.42287e-05	6.07862e-05	1.83449e-05	2.5518e-05	0	5.0002e-06	3.38944e-06	7.50458e-06	4.68483e-05	9.13708e-05	4.8269e-05	5.33983e-05	0.000178512	8.79291e-06	1.7241e-05	1.92851e-05	3.84174e-05	4.06901e-05	0	4.13044e-05	4.06325e-05	0	1.39511e-05	1.88734e-06	7.11488e-06	1.04983e-05
hsa-miR-142-3p	MIR142	0.00077712	0.00139819	0.00139882	0.00127038	0.0011996	0.000298938	0.000103808	9.78868e-05	0.000188999	0.00183449	0.00204144	0.00193879	7.40939e-05	0.000152525	0.000230391	0.000929158	0.000293017	0.000425227	0.00101991	0.000764319	0.000949634	0.00391228	0.00231723	0.0030369	0.00292969	0.00193149	0.000929349	0.00124917	0.000659519	0.00147882	0.000186847	0.000392335	0.000298451
hsa-miR-142-5p	MIR142	0.00512493	0.00443687	0.0102499	0.00669988	0.0120933	0.00111192	0.0004581	0.000770522	0.00158759	0.000146759	0.000102072	0.000296754	0.000141824	0.000125409	0.000397743	0.0101758	0.00155645	0.00190318	0.00434128	0.00358563	0.000940841	0.0105199	0.00934908	0.00921826	0.000366211	0.000113617	0.000247826	0.000754996	0.000170592	0.000195315	0.000147213	9.55427e-05	0.000568907
hsa-miR-143-3p	MIR143	0.240174	0.0843518	0.432314	0.139096	0.165284	0.221684	0.671277	0.591735	0.332387	0.0953936	0.0484587	0.0639504	0.570681	0.524999	0.315353	0.0305099	0.0329502	0.0455085	0.0273346	0.0301624	0.0813344	0.0677063	0.047468	0.0484281	0.0745036	0.146424	0.084612	0.12661	0.218907	0.111651	0.176636	0.26382	0.362853
hsa-miR-143-5p	MIR143	0.000184545	5.70108e-05	0.000295272	0.000138085	7.44225e-05	0.000104786	0.000414345	0.000218449	9.3478e-05	0.000366898	0.000306216	0.000178052	0.00116891	0.00167551	0.000743704	7.02724e-05	9.76722e-05	6.20601e-05	8.00974e-05	3.28298e-05	0.000307752	0.000127153	8.91938e-05	5.09031e-05	0.000488281	0.00147702	0.000495653	0.000456841	0.00140129	0.00100448	0.000507695	0.0012451	0.000940347
hsa-miR-144-3p	MIR144	0.00132737	0.000135401	0.00185832	0.000215412	0.000449483	8.462e-05	4.96009e-05	6.24141e-05	0.00052409	0	0	1.97836e-05	0.000103186	7.34379e-05	0.000256657	1.36641e-05	1.26029e-05	3.21793e-05	0	4.10373e-05	0	4.02291e-05	4.09809e-05	4.418e-05	0	0	2.06522e-05	7.13814e-05	2.43702e-05	2.79022e-05	0.000171748	0.000181938	0.00135578
hsa-miR-144-5p	MIR144	0.000423268	3.56318e-05	0.000507922	7.73276e-05	0.000135582	1.34443e-05	1.62974e-05	3.23296e-05	0.000264599	0	0	0	7.72759e-06	6.77889e-06	2.25137e-05	1.17121e-05	3.15072e-06	3.21793e-05	0	2.66742e-05	0	5.02863e-05	4.33916e-05	4.99427e-05	0	0	0	4.3927e-06	0	1.39511e-05	3.77468e-06	1.01641e-05	8.84856e-05
hsa-miR-145-3p	MIR145	0.000490991	0.000168182	0.000490991	0.000381114	0.000198214	0.000909468	0.0013394	0.000982011	0.000509787	0.00242153	0.00265387	0.00114745	0.00407835	0.00535928	0.00220034	9.76006e-05	0.000110275	0.000128717	0.000213593	8.82301e-05	0.000518782	0.00044252	0.000302536	0.000301577	0.00126139	0.00238596	0.00144565	0.00100922	0.0030478	0.00241354	0.00195151	0.00280123	0.00321573
hsa-miR-145-5p	MIR145	0.00531794	0.00341566	0.00478615	0.00204918	0.00339175	0.000888906	0.013884	0.0245543	0.0119861	0.00247656	0.00142901	0.000524265	0.0101281	0.00492373	0.00355417	0.00176462	0.00289866	0.00153541	0.00177282	0.00090282	0.00575056	0.00291804	0.00277465	0.00214946	0.000976562	0.00238596	0.000351087	0.00108719	0.003028	0.00276232	0.0010588	0.00259795	0.00477197
hsa-miR-146a-3p	MIR146A	0	1.42527e-06	0	0	2.94743e-06	7.90841e-07	0	0	5.10809e-07	3.66898e-05	0.00012759	9.89178e-06	0	2.25963e-06	0	5.85604e-06	0	0	0	4.10373e-06	8.79291e-06	5.74701e-06	9.64257e-06	7.68349e-06	0	0	0	1.09818e-06	6.09256e-06	5.58043e-05	0	1.11805e-05	4.99919e-07
hsa-miR-146a-5p	MIR146A	0.00294933	0.00489866	0.00206453	0.00964385	0.00447125	0.00842918	0.000282194	0.000375382	0.00149412	0.0440003	0.027585	0.0212921	0.000707984	0.00252401	0.00187502	0.00579259	0.00149817	0.00394541	0.00885877	0.00564467	0.0105735	0.00556957	0.00673594	0.0122052	0.0360107	0.0227802	0.0130212	0.0124747	0.00803075	0.0242819	0.00749841	0.0118742	0.00623598
hsa-miR-146b-3p	MIR146B	7.11091e-05	5.62982e-05	4.26654e-05	6.90425e-05	6.33697e-05	5.29864e-05	6.73155e-06	1.0103e-05	6.64051e-06	0.000495313	0.000204144	0.000395671	2.31828e-05	6.21398e-05	4.57779e-05	0.00038845	0.000362333	0.000234449	0.000875732	0.000137475	0.000751794	0.000439646	0.000542395	0.000227623	0.00118001	0.000397659	0.000123913	0.000185592	0.000169068	0.000739408	5.66202e-05	0.000126035	6.24898e-05
hsa-miR-146b-5p	MIR146B	0.0165616	0.0106461	0.00828082	0.00695672	0.00991956	0.00707052	0.00101664	0.00109135	0.00137816	0.00465044	0.00362356	0.00887788	0.00127164	0.00197831	0.00221348	0.00690134	0.00420778	0.0125672	0.012917	0.00856858	0.0120199	0.0153381	0.0118561	0.0144229	0.00907389	0.00639096	0.0034799	0.00524873	0.00306684	0.0110841	0.000741725	0.00286984	0.00160974
hsa-miR-147a	MIR147A	0	0	0	0	0	7.90841e-07	5.31438e-07	0	0	0	2.5518e-05	4.4513e-05	0	5.64907e-07	0	0	0	0	0	3.07779e-06	0	0	0	0	6.10352e-05	0	1.03261e-05	0	7.61569e-07	1.39511e-05	0	0	0
hsa-miR-147b	MIR147B	0	1.28274e-05	0	8.2851e-05	8.84228e-06	2.92611e-05	4.16293e-05	3.23296e-05	5.10809e-07	0.00227477	0.00038277	0.00287356	4.09108e-06	1.52525e-05	1.65101e-05	3.90402e-06	0	9.19409e-06	1.06797e-05	0.000173382	3.51716e-05	7.18376e-06	1.20532e-06	1.92087e-06	0.00469971	0.00113617	0.000815762	8.34614e-05	5.25483e-05	0.00101843	8.49303e-05	3.86237e-05	2.59958e-05
hsa-miR-148a-3p	MIR148A	0.0140305	0.00381402	0.0112244	0.0153827	0.00964914	0.00418474	0.00278757	0.00447877	0.00735999	0.000366898	0.000280698	0.000900152	0.00538931	0.00118009	0.00642805	0.00829995	0.00948524	0.014429	0.00596459	0.0121204	0.0112857	0.0207424	0.014591	0.0173243	0.000569661	0.000284042	0.000289131	0.00399901	0.00166098	0.000181364	0.000820993	0.00114905	0.00436104
hsa-miR-148a-5p	MIR148A	0.000181159	0.000116872	0.000163043	0.000740135	0.000135582	0.000198501	5.24352e-05	5.16375e-05	6.07862e-05	0.000898901	0.000969685	0.0010782	0.000168189	0.00030166	0.000454027	0.000158113	9.45215e-05	0.000160897	0.00029903	0.000192875	0.000501196	0.000367809	0.000240462	0.000182483	0.000935872	0.000482872	0.00066087	0.00090929	0.000653427	0.000613848	0.000556766	0.000454336	0.00030945
hsa-miR-148b-3p	MIR148B	0.000702625	0.000808841	0.000702625	0.000303787	0.000960124	0.000108741	0.000167226	0.000295232	0.000666861	1.83449e-05	2.5518e-05	1.97836e-05	0.00012205	2.76805e-05	0.000101687	0.000700772	0.000764049	0.00114352	0.000154855	0.00116956	0.000303355	0.00144106	0.00120773	0.00228584	0	0	2.06522e-05	0.000103778	2.81781e-05	0	3.20848e-05	3.50662e-05	0.00012248
hsa-miR-148b-5p	MIR148B	3.89407e-05	0.000118297	4.67288e-05	2.7617e-05	8.84228e-05	1.81894e-05	2.40919e-05	2.64923e-05	2.70729e-05	0	0	0	4.54564e-06	3.38944e-06	1.50092e-05	2.92802e-05	2.52057e-05	3.44778e-05	2.13593e-05	6.56596e-05	5.27575e-05	2.87351e-05	1.92851e-05	2.68922e-05	0	0	0	2.19635e-06	3.04628e-06	0	1.88734e-06	2.03282e-06	7.49878e-06
hsa-miR-149-3p	MIR149	0	1.42527e-06	0	5.5234e-06	0	7.90841e-07	0	0	0	0	5.1036e-05	0	0	0	0	0	0	0	1.06797e-05	0	2.63787e-05	0	0	0	0	2.84042e-05	0	2.19635e-06	3.04628e-06	1.39511e-05	3.77468e-06	2.03282e-06	1.49976e-06
hsa-miR-149-5p	MIR149	0.000274278	0.00156495	0.000438845	0.000475012	0.000259374	0.000621601	2.5509e-05	2.51452e-05	8.53051e-05	0.000238484	0.00191385	0.000870477	0.000159097	0.000258728	0.000728695	0.00119463	0.00258674	0.000250539	0.00168739	0.00226526	0.000334131	0.000485622	0.000408604	0.000301577	0.000406901	0.000340851	0.000970653	0.000878541	0.000327475	0.000153462	0.000917248	0.000445188	0.000846362
hsa-miR-150-3p	MIR150	0	3.56318e-06	0	5.5234e-06	7.36857e-06	7.90841e-07	0	0	1.02162e-06	0	5.1036e-05	0	9.09128e-07	0	4.50275e-06	9.36966e-05	2.52057e-05	2.29852e-06	9.61169e-05	2.87261e-05	3.51716e-05	0.000102009	0.000153076	9.41227e-05	0	0	0	1.8669e-05	1.37082e-05	2.79022e-05	1.1324e-05	8.1313e-06	2.99951e-06
hsa-miR-150-5p	MIR150	0.000250575	0.000100482	0.00050115	0.000524723	0.000900439	2.05619e-05	3.08234e-05	6.78023e-05	0.000208921	0.00011007	0.000102072	6.92425e-05	4.54564e-05	5.64907e-05	0.000117822	0.0260027	0.00362017	0.000565437	0.00605536	0.00355998	0.00125739	0.0157784	0.0253467	0.0174636	0.00012207	5.68085e-05	8.26088e-05	0.000406325	6.5495e-05	0.000111609	8.8705e-05	5.28534e-05	0.000160474
hsa-miR-151a-3p	MIR151A	0.00167953	0.00406131	0.00302315	0.00336375	0.00492736	0.00500879	0.000852072	0.000964724	0.00212905	0.0184183	0.0325865	0.0302689	0.00458837	0.00778555	0.008395	0.00591655	0.00488676	0.00685994	0.0067976	0.0152248	0.00898635	0.00534256	0.00420898	0.00451405	0.0249227	0.0210902	0.0235435	0.00739676	0.0102583	0.0176621	0.0128273	0.00964778	0.00679989
hsa-miR-151a-5p	MIR151A	0.000971824	0.00126279	0.00155492	0.000661869	0.00191705	0.000182945	0.000413105	0.000711475	0.00133279	7.33797e-05	0.000178626	0.000242349	0.000397439	0.000223703	0.000432136	0.00314567	0.00208262	0.00202155	0.000827673	0.00495012	0.00117385	0.00169537	0.00215431	0.0016385	0.000101725	5.68085e-05	0.000268479	0.000197123	0.00014089	0.000111609	0.000347271	0.000172282	0.000465339
hsa-miR-151b	MIR151B	2.87822e-05	4.77466e-05	4.02951e-05	2.11546e-05	6.23823e-05	1.09373e-05	2.01946e-05	3.95139e-05	6.49595e-05	3.66898e-05	7.6554e-05	4.94589e-06	2.56056e-05	2.54208e-05	4.30237e-05	9.76006e-05	3.78086e-05	3.79256e-05	3.73788e-05	0.000106697	3.07752e-05	7.2556e-05	0.00013901	6.62701e-05	2.03451e-05	0	0	7.68723e-06	1.75161e-05	0	2.64228e-05	1.77872e-05	4.34079e-05
hsa-miR-152-3p	MIR152	0.000504536	0.000452524	0.000605443	0.000320357	0.000378007	0.000231717	0.000103808	0.000158954	0.000361653	1.83449e-05	0.000102072	7.91343e-05	0.00027842	0.000161563	0.000517065	0.000569011	0.000483635	0.000579228	0.000170874	0.000361128	0.000474817	0.000374274	0.000307357	0.000339994	0.00012207	0.000170425	4.13044e-05	0.000192181	0.000476742	6.97554e-05	0.000117015	0.000183971	0.000224713
hsa-miR-152-5p	MIR152	1.01584e-05	5.41603e-05	1.01584e-05	3.31404e-05	1.25266e-05	1.9771e-05	3.54292e-06	2.24511e-06	4.08647e-06	0	5.1036e-05	2.96754e-05	7.72759e-06	4.51926e-06	1.95119e-05	2.04961e-05	1.73289e-05	4.59705e-06	2.13593e-05	2.66742e-05	0	7.18376e-07	3.61597e-06	1.92087e-06	0	2.84042e-05	2.06522e-05	1.64726e-05	2.74165e-05	0	1.1324e-05	1.62626e-05	1.1998e-05
hsa-miR-153-3p	MIR153-1	5.07922e-06	7.12635e-06	4.5713e-06	2.7617e-06	1.17897e-05	4.74505e-06	9.21159e-06	6.28631e-06	4.34187e-06	0	0	0	1.70462e-05	2.25963e-06	1.8011e-05	1.95201e-06	1.57536e-06	2.29852e-06	5.33983e-06	1.02593e-06	0	1.43675e-06	6.02661e-07	1.92087e-06	0	0	0	2.19635e-06	7.61569e-07	0	0	1.01641e-06	3.49943e-06
hsa-miR-153-3p	MIR153-2	5.07922e-06	7.12635e-06	4.06338e-06	2.7617e-06	1.17897e-05	4.74505e-06	9.21159e-06	6.28631e-06	4.34187e-06	0	0	0	1.70462e-05	2.25963e-06	1.8011e-05	1.95201e-06	1.57536e-06	2.29852e-06	5.33983e-06	1.02593e-06	0	1.43675e-06	6.02661e-07	1.92087e-06	0	0	0	2.19635e-06	7.61569e-07	0	0	1.01641e-06	3.49943e-06
hsa-miR-153-5p	MIR153-2	0	0	0	5.5234e-06	0	0	7.08584e-07	0	5.10809e-07	0	0	0	1.36369e-06	0	1.50092e-06	0	0	0	0	0	0	0	0	0	0	0	0	0	0	0	0	0	1.99967e-06
hsa-miR-154-3p	MIR154	0	1.42527e-06	0	2.7617e-06	0	0	0	0	2.04323e-06	0	0	0	1.36369e-06	0	2.25137e-06	0	3.15072e-06	6.89557e-06	0	0	0	4.31026e-06	0	0	0	0	0	0	0	0	0	0	0
hsa-miR-154-5p	MIR154	1.35446e-05	8.55163e-06	6.77229e-06	1.38085e-05	1.17897e-05	1.66077e-05	2.48004e-06	1.79609e-06	6.64051e-06	0	0	9.89178e-06	3.2274e-05	2.71155e-05	4.50275e-05	5.85604e-06	1.26029e-05	9.19409e-06	0	6.15559e-06	0	2.87351e-06	7.23193e-06	1.92087e-06	0	2.84042e-05	4.13044e-05	1.09818e-05	8.98652e-05	1.39511e-05	5.66202e-06	2.84595e-05	3.09949e-05
hsa-miR-155-3p	MIR155	0	1.42527e-06	0	0	0	0	0	0	0	0	0	0	0	0	0	0	0	0	0	2.05186e-06	0	0	0	1.92087e-06	0	0	0	0	0	0	0	0	0
hsa-miR-155-5p	MIR155	0.000453744	0.00102192	0.00031762	0.000629667	0.0010257	0.00055438	5.56239e-05	9.87849e-05	0.000143537	0.000183449	0.000178626	0.000573723	5.22749e-05	5.64907e-05	9.23063e-05	0.00483123	0.00127289	0.0032708	0.00306506	0.003244	0.00207513	0.00718664	0.00681368	0.00640034	0.000773112	0.000312447	0.000165218	0.000495277	0.000202577	0.000404582	3.58595e-05	5.08206e-05	9.29848e-05
hsa-miR-181a-2-3p	MIR181A2	9.48121e-05	0.000398363	7.58497e-05	0.000347974	0.00019453	0.000487158	7.38699e-05	5.63523e-05	5.00593e-05	7.33797e-05	7.6554e-05	0.000425347	0.000193644	0.000158174	0.000275418	0.000324034	0.000737268	0.00100905	0.000245632	0.000250327	0.000562746	0.000329016	0.000362802	0.000232425	0.00016276	0.000795319	0.000144565	0.000665495	0.000528529	9.76576e-05	0.00021327	0.000469582	0.000679889
hsa-miR-181a-3p	MIR181A1	9.48121e-05	0.000145378	8.53309e-05	0.000265123	0.000106844	0.000318709	2.05489e-05	2.1104e-05	4.6739e-05	9.17246e-05	0	0.000375888	6.50027e-05	7.85221e-05	0.000132831	0.000355266	0.000293017	0.000235599	0.000363108	0.000205186	0.000307752	0.000507892	0.000417041	0.000259318	0.00016276	0.000312447	0.000516305	0.000481001	0.000566608	4.18533e-05	0.000115128	0.000259185	0.000211216
hsa-miR-181a-5p	MIR181A1	0.00560973	0.00545926	0.00560973	0.00573467	0.00622411	0.00499601	0.00125464	0.00142699	0.00318183	0.0019996	0.00176074	0.00290818	0.00146006	0.000927013	0.00222292	0.0264249	0.0156961	0.0181848	0.0111958	0.0108037	0.0186937	0.030233	0.0417488	0.0205069	0.00461833	0.00460149	0.00252989	0.0030176	0.00422659	0.00173691	0.00128434	0.00176797	0.00308421
hsa-miR-181a-5p	MIR181A2	0.00557586	0.00539441	0.00669104	0.00566839	0.00615853	0.00492404	0.00123887	0.00141599	0.00314837	0.0019996	0.00176074	0.00290818	0.00146097	0.000927013	0.00222217	0.0264171	0.0156961	0.0181802	0.0111958	0.0108037	0.0186937	0.0302229	0.0417536	0.0205031	0.00461833	0.00460149	0.00252989	0.0030176	0.00422811	0.00173691	0.00128434	0.00176797	0.00308421
hsa-miR-181b-2-3p	MIR181B2	0	0	0	0	0	7.90841e-07	3.54292e-07	0	0	0	0	0	4.54564e-07	0	7.50458e-07	0	0	2.29852e-06	1.06797e-05	0	0	0	0	0	0	0	0	0	3.04628e-06	0	0	0	9.99837e-07
hsa-miR-181b-3p	MIR181B1	0	1.42527e-06	0	0	1.47371e-06	1.58168e-06	0	1.34707e-06	0	0	0	0	4.54564e-07	0	7.50458e-07	1.95201e-06	0	4.59705e-06	0	0	0	5.74701e-06	1.20532e-06	3.84174e-06	0	0	0	0	3.04628e-06	0	0	0	0
hsa-miR-181b-5p	MIR181B1	0.00045713	0.000795772	0.000822833	0.000621824	0.000514694	0.000836054	0.000104311	9.57899e-05	0.000162948	0.000348554	0.000331734	0.000717154	0.000181748	0.000103751	0.000218443	0.00201594	0.00180353	0.00225754	0.00060874	0.000740723	0.00125589	0.00156954	0.00190431	0.000995645	0.00113932	0.00102255	0.000454348	0.000331649	0.000351464	0.000334826	0.000112297	0.000245209	0.000283744
hsa-miR-181b-5p	MIR181B2	0.00049607	0.000929747	0.000992141	0.000671535	0.000563327	0.000886668	0.000114585	0.000109934	0.000171887	0.000385243	0.000357252	0.000816072	0.000193112	0.000113354	0.000234953	0.00216917	0.00195162	0.00265863	0.000699517	0.000844342	0.00140977	0.00170603	0.0020381	0.00111186	0.00118001	0.00112197	0.000495653	0.000351965	0.000368219	0.000334826	0.000114184	0.000263505	0.000302991
hsa-miR-181c-3p	MIR181C	5.75645e-05	4.70339e-05	0.000103616	7.18042e-05	6.1896e-05	0.000143933	2.79891e-05	2.42472e-05	3.52458e-05	0.000366898	0.000229662	0.000197836	9.00037e-05	0.000246864	0.000150842	5.07523e-05	4.72608e-05	6.32094e-05	9.61169e-05	7.38671e-05	9.6722e-05	8.26133e-05	6.99087e-05	6.91514e-05	0.000488281	0.000397659	0.000330435	0.000183395	0.000484358	0.000209266	0.000211382	0.000193118	0.000135228
hsa-miR-181c-5p	MIR181C	0.00143573	0.000799577	0.00229716	0.000856127	0.00113181	0.00124795	0.000513369	0.000505599	0.000805035	0.000256829	0.000357252	0.000395671	0.000778214	0.000491469	0.000729445	0.00110484	0.000595486	0.000776901	0.00103593	0.00122496	0.00207513	0.00199278	0.00253479	0.00189974	0.000651042	0.000369255	0.00037174	0.000367889	0.000753954	0.000265071	0.000243467	0.000279513	0.000594403
hsa-miR-181d-3p	MIR181D	0	0	0	0	0	7.90841e-07	1.77146e-07	0	0	0	0	0	0	0	7.50458e-07	0	0	0	0	0	0	0	1.20532e-06	1.92087e-06	0	0	0	0	0	0	0	0	4.99919e-07
hsa-miR-181d-5p	MIR181D	0.000213903	0.000153459	0.000256683	0.000117814	0.000170464	0.000278376	5.9227e-05	4.39278e-05	8.35172e-05	3.66898e-05	7.6554e-05	6.92425e-05	0.000154247	0.000134256	0.000144591	0.000260594	0.000184853	0.000227945	0.00013702	0.000313586	0.0003766	0.000251432	0.000254323	0.000225069	8.13802e-05	0.000241436	0.000123913	9.7551e-05	0.000100025	5.58043e-05	5.47329e-05	6.36985e-05	9.47346e-05
hsa-miR-182-3p	MIR182	1.69307e-06	7.12635e-06	1.69307e-06	0	5.89485e-06	0	0	0	0	0	0	0	0	0	0	0	0	0	0	0	0	1.43675e-06	0	0	0	0	0	0	0	0	0	0	0
hsa-miR-182-5p	MIR182	0.0146129	0.0169664	0.0131516	0.0053356	0.00988125	0.00182684	0.000167226	0.000196223	0.000539414	0.000311864	0.000306216	0.00133539	0.000356833	0.00018303	0.000555339	0.00400358	0.00357291	0.00379716	0.00327865	0.00670959	0.00171462	0.00088935	0.000679801	0.00168076	0.000325521	0.000482872	0.00130109	0.00158686	0.000137082	0.00012556	0.000360482	0.000462467	0.000722882
hsa-miR-183-3p	MIR183	6.77229e-06	1.06895e-05	5.41783e-06	0	1.5474e-05	7.90841e-07	0	4.49022e-07	2.04323e-06	0	0	0	4.54564e-07	0	0	1.36641e-05	1.89043e-05	1.14926e-05	0	2.66742e-05	3.51716e-05	2.87351e-06	1.20532e-06	0	0	0	2.06522e-05	3.29453e-06	0	0	0	0	4.99919e-07
hsa-miR-183-5p	MIR183	0.00255315	0.00374347	0.00178721	0.000988688	0.00157761	0.000584432	3.11777e-05	2.29001e-05	9.14348e-05	0.000146759	0.00012759	0.000741884	0.000103186	6.32696e-05	0.000242398	0.000593412	0.000753022	0.000972275	0.000373788	0.00135013	0.000404474	0.000251432	0.000221779	0.00157511	0.00012207	8.52127e-05	0.000722827	0.000482099	5.78793e-05	4.18533e-05	9.24797e-05	0.000182954	0.000200967
hsa-miR-184	MIR184	0	0	0	5.5234e-06	4.42114e-06	1.58168e-06	1.06288e-06	2.69413e-06	1.53243e-06	0	0	9.89178e-06	4.00016e-05	6.77889e-06	0.000108816	3.90402e-06	6.30144e-06	0	0	0	2.63787e-05	5.45966e-05	6.02661e-05	6.72305e-05	4.06901e-05	0	4.13044e-05	4.3927e-06	2.28471e-05	0	3.77468e-06	1.21969e-05	4.49927e-06
hsa-miR-185-3p	MIR185	1.01584e-05	2.85054e-06	5.07922e-06	5.5234e-06	2.94743e-06	1.18626e-05	1.06288e-06	1.34707e-06	1.02162e-06	0.000825521	0.00063795	0.000365996	4.54564e-06	2.25963e-05	1.50092e-05	1.75681e-05	1.26029e-05	9.19409e-06	6.40779e-05	8.20745e-06	1.75858e-05	1.7241e-05	1.92851e-05	5.76261e-06	0.000691732	0.000568085	0.000433696	4.61234e-05	8.37726e-05	0.000460386	0.00012079	5.89519e-05	1.89969e-05
hsa-miR-185-5p	MIR185	3.21684e-05	6.98383e-05	1.9301e-05	6.07574e-05	5.89485e-05	1.34443e-05	5.66867e-06	5.83729e-06	2.2731e-05	7.33797e-05	5.1036e-05	7.91343e-05	1.09095e-05	3.72839e-05	5.17816e-05	5.66083e-05	4.09593e-05	7.81498e-05	6.40779e-05	5.9504e-05	8.79291e-05	7.75846e-05	6.26767e-05	6.72305e-05	4.06901e-05	5.68085e-05	8.26088e-05	9.44431e-05	3.80785e-05	0.000139511	0.000109466	0.000100625	0.000113482
hsa-miR-186-3p	MIR186	0	1.42527e-06	0	5.5234e-06	7.36857e-07	2.37252e-06	1.77146e-06	0	0	0	0.000153108	4.94589e-05	5.0002e-06	6.77889e-06	7.50458e-06	3.90402e-06	0	2.29852e-06	0	2.05186e-06	0	4.31026e-06	1.20532e-06	1.92087e-06	8.13802e-05	2.84042e-05	0	6.58905e-06	1.0662e-05	1.39511e-05	1.88734e-06	8.1313e-06	6.49894e-06
hsa-miR-186-5p	MIR186	0.0038128	0.00707219	0.00305024	0.00648447	0.00763752	0.00666758	0.00323292	0.00237129	0.00339126	0.0692154	0.18299	0.0470255	0.00651663	0.0105592	0.0120944	0.00536608	0.00317907	0.00288465	0.00560682	0.00453872	0.00305993	0.00434043	0.00364248	0.00509415	0.0578206	0.0622905	0.0290783	0.0121689	0.0167362	0.0474895	0.0160254	0.0176927	0.00913301
hsa-miR-187-3p	MIR187	3.38615e-06	7.12635e-06	3.04753e-06	0.000115991	4.42114e-06	3.95421e-06	3.18863e-06	2.24511e-06	9.70537e-06	0	0.000153108	1.97836e-05	4.81838e-05	2.59857e-05	3.00183e-06	0.000165921	8.19187e-05	0.000337883	7.47576e-05	0.000428839	0	2.72983e-05	4.82129e-06	1.15252e-05	0	0.000284042	0.000475001	4.83197e-05	2.58934e-05	6.97554e-05	0	7.11488e-06	7.49878e-06
hsa-miR-187-5p	MIR187	0	0	0	0	0	0	0	0	0	0	0	0	4.54564e-07	0	0	1.95201e-06	3.15072e-06	4.59705e-06	0	0	0	0	0	0	0	0	0	2.19635e-06	0	0	0	1.01641e-06	0
hsa-miR-188-3p	MIR188	3.38615e-06	1.42527e-06	4.06338e-06	5.5234e-06	4.42114e-06	1.58168e-06	7.08584e-07	8.98044e-07	1.02162e-06	0	0	0	1.36369e-06	0	1.50092e-06	5.85604e-06	9.45215e-06	0	0	2.05186e-06	0	5.74701e-06	1.20532e-06	0	0	0	0	1.09818e-06	1.52314e-06	0	0	0	1.49976e-06
hsa-miR-188-5p	MIR188	1.01584e-05	2.85054e-06	1.42218e-05	1.10468e-05	1.17897e-05	7.90841e-07	1.06288e-06	8.98044e-07	2.04323e-06	0	0	1.97836e-05	2.72738e-06	1.12981e-06	3.00183e-06	5.85604e-06	9.45215e-06	6.89557e-06	1.06797e-05	2.66742e-05	0	8.62052e-06	7.23193e-06	1.15252e-05	0	2.84042e-05	0	3.29453e-06	1.52314e-06	0	7.54936e-06	5.08206e-06	5.99902e-06
hsa-miR-190a-3p	MIR190A	3.38615e-06	0	5.41783e-06	1.65702e-05	1.47371e-06	3.16337e-06	2.83434e-06	1.79609e-06	2.04323e-06	0	0	0	5.45477e-06	0	0	0	0	0	0	0	0	0	1.20532e-06	0	0	0	0	0	1.52314e-06	0	0	0	1.99967e-06
hsa-miR-190a-5p	MIR190A	2.3703e-05	2.13791e-05	4.26654e-05	4.41872e-05	5.01063e-05	2.29344e-05	6.05839e-05	6.73533e-05	7.66213e-05	0	0	0	4.40927e-05	6.77889e-06	2.17633e-05	1.56161e-05	3.15072e-06	4.59705e-06	0	2.46224e-05	8.79291e-06	1.58043e-05	8.43725e-06	1.92087e-06	0	0	0	9.88358e-06	3.04628e-06	0	3.77468e-06	1.62626e-05	2.24963e-05
hsa-miR-190b	MIR190B	6.77229e-06	7.12635e-06	1.35446e-05	0	8.84228e-06	4.74505e-06	3.54292e-07	2.24511e-06	2.55404e-06	0	0	9.89178e-06	3.18195e-06	3.38944e-06	6.00366e-06	1.17121e-05	1.57536e-05	4.59705e-06	0	1.02593e-05	8.79291e-06	1.86778e-05	1.44639e-05	9.60436e-06	0	0	0	8.78541e-06	0	1.39511e-05	1.88734e-06	6.09847e-06	3.99935e-06
hsa-miR-191-3p	MIR191	0	4.27581e-06	0	2.20936e-05	4.42114e-06	2.37252e-06	1.06288e-06	8.98044e-07	5.10809e-07	0.00011007	5.1036e-05	0.00016816	4.54564e-06	1.46876e-05	1.8011e-05	9.76006e-06	2.52057e-05	2.29852e-06	3.2039e-05	1.23112e-05	8.79291e-06	4.31026e-06	7.23193e-06	5.76261e-06	0	0.000170425	0.000309783	3.84362e-05	2.28471e-05	9.76576e-05	5.09582e-05	5.99683e-05	1.1998e-05
hsa-miR-191-5p	MIR191	0.00851954	0.0130227	0.0136313	0.00688768	0.0179307	0.00247929	0.00347242	0.00570258	0.00764425	0.000678762	0.000969685	0.00194868	0.00388925	0.00169585	0.00496503	0.0246812	0.0392296	0.0131498	0.00954761	0.0351915	0.00702553	0.0210513	0.0241378	0.0255726	0.00138346	0.000653298	0.000888044	0.0031902	0.00121851	0.00113004	0.0013721	0.00154088	0.00405334
hsa-miR-192-3p	MIR192	0	1.42527e-06	0	0	0	7.90841e-07	1.52346e-05	2.69413e-05	0	0	0	0	0	0	7.50458e-07	0	0	0	1.06797e-05	0	0	0	0	1.92087e-06	0	0	0	0	0	0	0	0	4.99919e-07
hsa-miR-192-5p	MIR192	0.000636595	0.00127847	0.000763915	0.00223145	0.0020293	0.00365052	0.04123	0.0474816	0.000585387	0.0012658	0.00148004	0.00203276	0.00096163	0.000878431	0.00109192	0.00100431	0.000497813	0.000524063	0.000790294	0.00126497	0.00114308	0.0017629	0.00139697	0.00226183	0.00113932	0.00160484	0.00137337	0.00135021	0.000475981	0.000739408	0.00070964	0.00089241	0.00135153
hsa-miR-193a-3p	MIR193A	0.000142218	7.55394e-05	0.000142218	0.000723565	7.36857e-05	2.68886e-05	2.79891e-05	5.25356e-05	5.49119e-05	1.83449e-05	2.5518e-05	5.93507e-05	5.40931e-05	5.76205e-05	5.02807e-05	3.31842e-05	6.61651e-05	0.000126419	0.000138835	6.15559e-05	0.000105515	6.75274e-05	3.13384e-05	2.88131e-05	0	0	0.000103261	9.11486e-05	4.72173e-05	2.79022e-05	5.47329e-05	4.26893e-05	0.000107482
hsa-miR-193a-5p	MIR193A	3.38615e-06	8.55163e-06	3.04753e-06	7.18042e-05	4.42114e-06	2.37252e-05	3.18863e-06	1.9757e-05	1.86445e-05	3.66898e-05	2.5518e-05	9.89178e-05	2.31828e-05	9.94237e-05	5.4033e-05	3.31842e-05	4.72608e-05	3.67764e-05	0.000128156	3.48817e-05	7.91362e-05	5.02863e-05	4.58022e-05	1.92087e-05	0.00012207	0.000113617	0.000165218	0.000147156	0.000144698	6.97554e-05	0.000167973	0.000261218	8.5986e-05
hsa-miR-193b-3p	MIR193B	0.000436813	0.000354892	0.00034945	0.00151893	0.000173898	0.000173194	6.34183e-05	9.78868e-05	0.000216583	0.000953936	0.00380218	0.00185966	0.000425927	0.000677889	0.00108741	0.0006793	0.00083494	0.00203649	0.0012602	0.000301624	0.0037194	0.000715503	0.000351954	0.000366886	0.00850423	0.00636255	0.00251957	0.00157698	0.00104335	0.00405977	0.00171559	0.00164659	0.000885856
hsa-miR-193b-5p	MIR193B	0	1.42527e-06	0	3.86638e-05	0	7.90841e-07	3.54292e-07	1.34707e-06	5.10809e-07	0.00011007	5.1036e-05	0.000158269	5.45477e-06	1.92068e-05	3.67724e-05	2.53762e-05	1.57536e-05	1.14926e-05	0	2.05186e-06	0.000131894	5.74701e-06	9.64257e-06	9.60436e-06	0.000569661	0.000340851	0.00018587	4.50252e-05	4.26479e-05	0.000195315	0.000147213	7.11488e-05	1.89969e-05
hsa-miR-194-3p	MIR194-2	0	0	0	0	0	7.90841e-07	8.14872e-06	1.61648e-05	0	0	0	9.89178e-06	0	0	7.50458e-07	0	6.30144e-06	0	0	2.05186e-06	0	2.87351e-06	0	3.84174e-06	0	0	0	0	1.52314e-06	0	0	0	4.99919e-07
hsa-miR-194-5p	MIR194-1	1.35446e-05	1.21148e-05	6.77229e-06	8.2851e-06	2.65268e-05	1.34443e-05	0.00131454	0.000975128	1.12378e-05	0	1.2759e-05	0	1.36369e-06	1.12981e-06	2.25137e-06	3.02562e-05	1.10275e-05	6.89557e-06	1.60195e-05	2.05186e-05	1.31894e-05	2.08329e-05	4.45969e-05	3.84174e-05	0	0	0	2.74544e-06	0	0	9.4367e-07	1.01641e-06	1.2498e-06
hsa-miR-194-5p	MIR194-2	1.35446e-05	1.78159e-05	8.12675e-06	1.93319e-05	2.65268e-05	5.53589e-06	0.00055175	0.000885323	1.3281e-05	0	1.2759e-05	0	1.81826e-06	2.25963e-06	1.50092e-06	3.02562e-05	1.41782e-05	6.89557e-06	1.60195e-05	2.66742e-05	2.19823e-05	2.51432e-05	4.58022e-05	4.80218e-05	0	0	0	2.74544e-06	0	0	9.4367e-07	1.01641e-06	1.74971e-06
hsa-miR-195-3p	MIR195	2.03169e-05	8.55163e-06	1.42218e-05	2.7617e-05	1.76846e-05	2.05619e-05	2.83434e-05	1.43687e-05	1.94107e-05	1.83449e-05	2.5518e-05	2.96754e-05	0.000113186	0.000101683	7.72972e-05	3.12322e-05	2.83565e-05	9.19409e-06	6.40779e-05	1.23112e-05	8.79291e-06	3.44821e-05	4.09809e-05	2.49713e-05	4.06901e-05	2.84042e-05	0	3.84362e-05	8.68189e-05	1.39511e-05	3.01975e-05	5.38698e-05	9.29848e-05
hsa-miR-195-5p	MIR195	0.00135107	0.000239916	0.00108086	0.000386638	0.000815214	0.000110979	0.000388421	0.000775461	0.00107287	0	0	0	0.000342364	7.68274e-05	0.000172102	0.000400162	0.000256248	0.00027888	0.000160195	0.000276324	6.15504e-05	0.000651093	0.000904389	0.000795567	0	0	0	2.08653e-05	2.13239e-05	0	1.50987e-05	4.16729e-05	0.000175971
hsa-miR-196a-3p	MIR196A2	1.69307e-05	2.85054e-06	1.52377e-05	1.65702e-05	3.53691e-05	2.37252e-06	0	0	3.98431e-05	0	0	9.89178e-06	1.36369e-06	0	7.50458e-07	0	7.87679e-06	4.59705e-06	0	0	0	0	0	0	0	0	4.13044e-05	6.2596e-05	7.76801e-05	1.39511e-05	2.83101e-05	4.6755e-05	9.54844e-05
hsa-miR-196a-5p	MIR196A2	0.00112478	0.00010785	0.00112478	0.000270646	0.00120893	2.66276e-05	1.9192e-05	4.81217e-05	0.000378509	9.17246e-06	0	1.48377e-05	1.59097e-05	9.23058e-06	4.24009e-05	3.90402e-05	0.000337127	0.000298808	1.60195e-05	0.000315987	4.39645e-06	5.74701e-06	6.02661e-06	5.76261e-06	2.03451e-05	8.52127e-05	0.000123913	0.000292115	0.000346514	0.000109237	5.75639e-05	0.000256817	0.000252874
hsa-miR-196a-5p	MIR196A1	0.000467864	7.79196e-05	0.000561437	0.000138085	0.000663657	1.51604e-05	2.85807e-05	2.365e-05	0.000163203	9.17246e-06	0	4.94589e-06	5.0002e-06	2.4517e-06	1.46339e-05	1.95201e-05	0.000165413	0.0001563	5.33983e-06	0.000193901	4.39645e-06	7.18376e-07	4.82129e-06	3.84174e-06	2.03451e-05	0	8.26088e-05	0.000103229	0.00012109	2.55305e-05	1.60424e-05	0.000101814	8.36514e-05
hsa-miR-196b-3p	MIR196B	1.01584e-05	4.27581e-06	1.42218e-05	0	4.42114e-06	7.90841e-07	7.08584e-07	1.34707e-06	5.10809e-07	0	0	0	2.27282e-06	2.25963e-06	1.87614e-06	0	0	0	0	0	0	0	1.20532e-06	0	0	0	0	1.09818e-06	0	0	0	3.04924e-06	2.99951e-06
hsa-miR-196b-5p	MIR196B	0.000594844	0.00065943	0.000951751	0.000452919	0.000974611	0.00047543	0.000283494	0.000289247	0.000317978	0.000605382	0.000867613	0.000455022	0.00143051	0.00113509	0.000847642	7.02724e-05	6.93158e-05	0.000188479	3.2039e-05	0.000282131	8.79291e-05	4.09475e-05	4.21863e-05	4.99427e-05	0.000610352	0.000170425	0.000413044	0.000666593	0.00111951	0.000283626	0.000284988	0.000568347	0.000392351
hsa-miR-197-3p	MIR197	0.000159149	0.000199538	0.000286468	0.000115991	0.000263058	4.9823e-05	2.5509e-05	0.000105071	0.000130767	0	0	9.89178e-06	9.5913e-05	2.14665e-05	8.48017e-05	0.000632452	0.000986175	0.000648183	0.000501944	0.000621714	0.000597918	0.000770099	0.000708729	0.000482139	0	0	0	6.36942e-05	1.0662e-05	0	5.66202e-06	5.08206e-06	9.59844e-05
hsa-miR-197-5p	MIR197	0	2.85054e-06	0	0	2.21057e-06	0	0	0	0	0	0	9.89178e-06	0	0	0	1.95201e-06	0	0	0	0	0	1.43675e-06	1.20532e-06	0	0	0	0	0	0	0	0	0	0
hsa-miR-198	MIR198	0	0	0	0	0	0	0	0	0	0	0	0	0	0	0	0	0	0	0	0	0	0	0	0	0	0	0	0	0	0	0	0	0
hsa-miR-199a-3p	MIR199A2	0.0043687	0.00180392	0.00698993	0.00331034	0.00258612	0.00179126	0.000887502	0.00104637	0.00224909	6.10886e-05	5.1036e-05	8.90261e-05	0.0013746	0.00048695	0.000977599	0.00214266	0.0021992	0.00220123	0.000704857	0.00113878	0.00212498	0.00264506	0.00278349	0.00137534	9.48079e-05	7.58393e-05	8.9424e-05	0.000351779	0.000582342	4.18533e-05	0.000150364	0.000305259	0.000752877
hsa-miR-199a-3p	MIR199A1	0.00433654	0.00179181	0.00607115	0.00327167	0.00257212	0.00178335	0.000894942	0.0010302	0.00221436	6.10886e-05	5.1036e-05	9.89178e-05	0.00136778	0.000486385	0.000972721	0.00211534	0.0021929	0.00220238	0.000726216	0.00112032	0.0021074	0.00263716	0.00275275	0.00137054	9.48079e-05	7.58393e-05	8.9424e-05	0.000358368	0.000580057	4.18533e-05	0.000148477	0.000303226	0.000756127
hsa-miR-199a-5p	MIR199A2	0.00123821	0.000581981	0.00148585	0.000843257	0.00062117	0.000682101	0.000319688	0.000274802	0.000801801	0.000504485	0.000574155	0.000600135	0.00114702	0.000814223	0.00104476	0.000731673	0.000881665	0.000969586	0.000357768	0.000437047	0.00263057	0.000963817	0.00090721	0.000734407	0.000305176	0.000497074	0.00033725	0.000808806	0.00259416	0.000216242	0.000323679	0.00100709	0.000990923
hsa-miR-199a-5p	MIR199A1	0.00123313	0.000581981	0.00123313	0.000843257	0.00061896	0.000682101	0.000320043	0.000274802	0.000801801	0.000504485	0.000574155	0.000600135	0.00114702	0.000814223	0.00104476	0.000733625	0.000881665	0.000967287	0.000368448	0.000437047	0.00263057	0.000964535	0.00090721	0.000734407	0.000305176	0.000497074	0.00033725	0.000808806	0.00259416	0.000216242	0.000323679	0.00100709	0.000990923
hsa-miR-199b-3p	MIR199B	0.00432976	0.00179038	0.00389679	0.00327167	0.00256917	0.00178256	0.000886439	0.00102886	0.00221231	6.10886e-05	7.6554e-05	8.90261e-05	0.00135824	0.000486385	0.00097122	0.00208606	0.00215824	0.00217479	0.000704857	0.00111827	0.0020986	0.0026192	0.0027419	0.00135517	9.48079e-05	7.58393e-05	8.9424e-05	0.000349582	0.000569395	4.18533e-05	0.000148477	0.000301193	0.000744129
hsa-miR-199b-5p	MIR199B	0.00231839	0.000975356	0.00185471	0.00169386	0.0014354	0.00131122	0.00033634	0.00017916	0.00171972	0.000476968	0.000408288	0.000441866	0.00205114	0.00164012	0.00344736	0.00097665	0.00088009	0.000655838	0.000384468	0.000428839	0.00180844	0.00130217	0.000799936	0.000820846	0.000366211	0.000766915	0.000213337	0.0019866	0.00339	0.000265071	0.000666231	0.0021409	0.00270389
hsa-miR-200a-3p	MIR200A	0.000462209	0.00197614	0.000323546	0.000947263	0.00132855	0.000465015	0.000390253	0.000443409	0.000153753	0.000165104	0.000140349	0.000692425	0.000438654	6.32696e-05	0.000293054	0.000465555	0.000551376	0.000470048	0.000464565	0.00246737	0.000237409	0.000331171	0.000266376	0.000243951	8.13802e-05	0.000298245	3.09783e-05	0.000398638	8.91036e-05	0.000139511	0.000103804	0.000108248	0.000335445
hsa-miR-200a-5p	MIR200A	2.3703e-05	7.69646e-05	1.42218e-05	4.97106e-05	6.41065e-05	1.89802e-05	1.39945e-05	2.22266e-05	6.64051e-06	0	0	3.95671e-05	1.22732e-05	2.25963e-06	1.05064e-05	0.000121025	0.000148084	4.8269e-05	3.2039e-05	0.000256483	8.79291e-06	1.86778e-05	1.80798e-05	2.49713e-05	0	0	0	3.29453e-05	6.09256e-06	1.39511e-05	1.88734e-06	8.1313e-06	3.99935e-06
hsa-miR-200b-3p	MIR200B	0.000729714	0.00427795	0.000364857	0.00300473	0.00358087	0.00147848	0.000937988	0.00158999	0.000356289	0.000201794	0.000586914	0.00117712	0.000231146	0.000111852	0.000239771	0.0046575	0.00439368	0.00204109	0.00252574	0.0108441	0.00147721	0.000864925	0.000963655	0.00125817	0.00012207	0.000340851	0.000351087	0.00178124	0.000228471	0.000195315	0.000196283	0.000229709	0.000476172
hsa-miR-200b-5p	MIR200B	1.35446e-05	1.99538e-05	8.12675e-06	3.86638e-05	3.68428e-05	7.11757e-06	2.83434e-06	1.39197e-05	4.08647e-06	0	0	9.89178e-06	6.3639e-06	2.25963e-06	1.50092e-06	7.80805e-05	0.000119727	3.44778e-05	4.27186e-05	0.000207238	8.79291e-06	1.7241e-05	1.20532e-05	2.11296e-05	0	0	0	1.53745e-05	1.52314e-06	0	0	2.03282e-06	1.49976e-06
hsa-miR-200c-3p	MIR200C	0.000323377	0.00181081	0.000226364	0.000839556	0.00142115	0.00010795	9.97332e-05	0.000411753	0.000285287	0	0	3.95671e-05	4.1138e-05	1.35578e-05	8.14247e-05	0.00186612	0.00394312	0.00166413	0.000507284	0.0040709	0.000932048	0.000643665	0.000615317	0.00092586	0	0	4.13044e-05	0.000231715	2.13239e-05	1.39511e-05	7.54936e-06	2.74431e-05	0.000112482
hsa-miR-200c-5p	MIR200C	3.38615e-06	8.55163e-06	2.70892e-06	0	2.21057e-06	7.90841e-07	7.08584e-07	2.24511e-06	5.10809e-07	0	0	0	4.54564e-07	0	7.50458e-07	3.90402e-06	1.26029e-05	0	1.06797e-05	3.07779e-05	4.39645e-05	4.31026e-06	3.61597e-06	0	0	0	0	1.09818e-06	0	0	0	0	9.99837e-07
hsa-miR-202-3p	MIR202	0	0	0	0	1.47371e-06	0	0	0	0	0	0	0	0	0	7.50458e-07	0	0	0	0	0	0	0	0	1.92087e-06	0	0	0	0	0	0	0	0	0
hsa-miR-202-5p	MIR202	6.77229e-06	1.42527e-06	6.77229e-06	5.5234e-06	2.94743e-06	7.90841e-07	0	8.98044e-07	1.02162e-06	0	0	0	1.36369e-06	0	7.50458e-07	0	3.15072e-06	0	0	0	0	0	1.20532e-06	0	0	0	0	0	0	0	0	0	0
hsa-miR-203a-3p	MIR203A	0.00172186	0.000723325	0.00206623	0.00851155	0.00446167	0.00108741	4.81837e-05	8.41916e-05	0.00255357	0.00174277	0.00217745	0.00765129	0.000129778	0.000520845	0.00316881	0.00303993	0.00315333	0.00333975	0.00269661	0.00520746	0.000351716	0.00154451	0.00208762	0.00204573	0.000712077	0.00208771	0.0110902	0.0116253	0.00047065	0.00145789	0.00236201	0.0024709	0.00604143
hsa-miR-203a-5p	MIR203A	1.01584e-05	8.55163e-06	1.42218e-05	8.56127e-05	3.34091e-05	3.95421e-06	1.59431e-06	1.12256e-06	1.40881e-05	0	1.2759e-05	2.47295e-05	2.27282e-06	2.82454e-06	1.3133e-05	1.75681e-05	1.36426e-05	1.95374e-05	1.60195e-05	2.54841e-05	4.39645e-06	7.18376e-06	9.03991e-06	9.60436e-06	0	1.42021e-05	6.19566e-05	4.06325e-05	3.04628e-06	0	0	7.62309e-06	3.11599e-05
hsa-miR-203b-3p	MIR203B	1.01584e-05	8.55163e-06	1.62535e-05	0.000102183	3.04617e-05	4.74505e-06	1.59431e-06	1.12256e-06	1.39195e-05	0	1.2759e-05	2.47295e-05	2.27282e-06	2.82454e-06	1.38835e-05	1.75681e-05	1.26029e-05	1.95374e-05	1.60195e-05	2.41094e-05	4.39645e-06	7.18376e-06	9.03991e-06	9.60436e-06	0	1.42021e-05	6.19566e-05	4.28289e-05	4.56942e-06	1.39511e-05	0	1.27052e-05	3.09949e-05
hsa-miR-203b-5p	MIR203B	0.00172186	0.000723325	0.00309934	0.00851155	0.00446265	0.00108741	4.81837e-05	8.41916e-05	0.00255511	0.00174277	0.00215193	0.00765129	0.000129778	0.000520845	0.00316881	0.00303993	0.00315333	0.00333975	0.00269661	0.00520746	0.000351716	0.00154451	0.00208762	0.00204573	0.000712077	0.00208771	0.0110902	0.0116253	0.000469127	0.00145789	0.00236201	0.0024709	0.00604143
hsa-miR-204-3p	MIR204	2.70892e-05	1.42527e-06	5.41783e-05	0	2.94743e-06	3.16337e-06	3.54292e-07	1.79609e-06	5.10809e-07	0	0	0	4.54564e-07	4.51926e-06	2.25137e-06	0	0	0	0	0	0	0	1.20532e-06	0	0	0	0	0	4.56942e-06	0	7.54936e-06	6.09847e-06	4.99919e-07
hsa-miR-204-5p	MIR204	9.48121e-05	0.000631751	0.000170662	0.000121515	0.000280742	1.9771e-05	2.52433e-05	3.41257e-05	0.000183125	0.000128414	0	0	0.00068696	0.00074483	0.000513126	2.14721e-05	3.46579e-05	2.29852e-06	0	0	0	3.87923e-05	4.58022e-05	3.26548e-05	0	8.52127e-05	0	8.34614e-05	0.000249795	8.37065e-05	0.000134001	0.000378105	0.000233712
hsa-miR-205-3p	MIR205	6.77229e-06	5.41603e-05	1.08357e-05	7.18042e-05	2.13688e-05	1.73985e-05	0	0	6.89592e-06	0.000201794	0.000740022	0.000286862	0	5.64907e-06	2.6266e-05	1.17121e-05	3.62333e-05	5.51646e-05	5.33983e-05	3.07779e-05	1.75858e-05	8.62052e-06	4.82129e-06	3.84174e-06	0.00012207	0.000340851	0.000227174	8.67559e-05	2.74165e-05	0.000418533	7.92683e-05	7.72473e-05	2.94952e-05
hsa-miR-205-5p	MIR205	0.0173168	0.0912487	0.0242435	0.0822268	0.0354833	0.0616595	3.54292e-07	2.69413e-06	0.0143683	0.0137037	0.158365	0.0597662	0.00163234	0.00946785	0.0529981	0.0874579	0.195409	0.126573	0.222863	0.0898736	0.12952	0.0289807	0.0322146	0.0295507	0.0344645	0.0486849	0.0500816	0.145789	0.0182685	0.080428	0.0352706	0.0408222	0.0445377
hsa-miR-206	MIR206	6.77229e-06	0	8.12675e-06	0	0	0	0	0	0	1.83449e-05	0	0	0	0	0	3.31842e-05	0	9.19409e-06	0	0	5.27575e-05	0	4.82129e-06	0	0	0	2.06522e-05	0	1.52314e-06	0	0	0	0
hsa-miR-208a-3p	MIR208A	0	0	0	0	0	0	0	0	0	0	0	0	4.54564e-07	0	0	0	0	0	0	0	0	0	0	0	0	0	0	0	1.52314e-06	0	0	0	0
hsa-miR-208a-5p	MIR208A	0	0	0	0	0	0	0	0	0	0	0	0	0	0	0	0	0	4.59705e-06	0	0	0	0	0	0	0	0	0	0	0	0	0	0	0
hsa-miR-208b-3p	MIR208B	0	0	0	0	0	7.90841e-07	0	0	0	0	0	0	0	0	0	3.90402e-06	0	1.83882e-05	0	0	3.51716e-05	1.43675e-06	2.41064e-06	0	0	0	0	0	4.56942e-06	0	0	0	0
hsa-miR-208b-5p	MIR208B	0	0	0	0	0	0	0	0	0	0	0	0	0	0	0	0	0	0	0	0	0	0	1.20532e-06	0	0	0	0	0	0	0	0	0	0
hsa-miR-210-3p	MIR210	6.09506e-05	0.000312134	3.65704e-05	0.000458442	0.000354428	0.000343225	2.83434e-05	1.36952e-05	3.42242e-05	0.00048614	0.000561396	0.00160741	8.11397e-05	0.000184725	0.000431138	0.000122977	0.000206372	0.00120902	0.00177282	0.000639155	0.00124859	0.000242811	0.000121737	0.000170958	0.00290934	0.00174686	0.00127011	0.00131287	0.000230756	0.00111609	0.000505807	0.000414696	0.000349193
hsa-miR-210-3p	MIR210	6.09506e-05	0.000312134	3.04753e-05	0.000458442	0.000354428	0.000343225	2.83434e-05	1.36952e-05	3.42242e-05	0.00048614	0.000561396	0.00160741	8.11397e-05	0.000184725	0.000431138	0.000122977	0.000206372	0.00120902	0.00177282	0.000639155	0.00124859	0.000242811	0.000121737	0.000170958	0.00290934	0.00174686	0.00127011	0.00131287	0.000230756	0.00111609	0.000505807	0.000414696	0.000349193
hsa-miR-210-5p	MIR210	0	2.85054e-06	0	8.2851e-06	3.68428e-06	3.95421e-07	0	6.73533e-07	5.10809e-07	1.83449e-05	0	0	6.81846e-07	0	7.50458e-07	5.85604e-06	3.15072e-05	1.37911e-05	3.73788e-05	1.12852e-05	2.19823e-05	5.02863e-06	1.20532e-06	1.92087e-06	0	0	0	3.29453e-06	0	0	0	5.08206e-07	1.74971e-06
hsa-miR-210-5p	MIR210	0	2.85054e-06	0	8.2851e-06	3.68428e-06	3.95421e-07	0	6.73533e-07	5.10809e-07	1.83449e-05	0	0	6.81846e-07	0	7.50458e-07	5.85604e-06	3.15072e-05	1.37911e-05	3.73788e-05	1.12852e-05	2.19823e-05	5.02863e-06	1.20532e-06	1.92087e-06	0	0	0	3.29453e-06	0	0	0	5.08206e-07	1.74971e-06
hsa-miR-211-3p	MIR211	0	0	0	9.38978e-07	0	0	0	0	0	0	8.42095e-06	0	0	0	2.47651e-07	0	0	0	0	0	0	0	0	0	0	0	0	7.35778e-07	0	0	0	0	0
hsa-miR-211-3p	MIR211	0	0	0	9.38978e-07	0	0	0	0	0	0	8.42095e-06	0	0	0	2.47651e-07	0	0	0	0	0	0	0	0	0	0	0	0	7.35778e-07	0	0	0	0	0
hsa-miR-211-3p	MIR211	0	0	0	9.38978e-07	0	0	0	0	0	0	8.42095e-06	0	0	0	2.47651e-07	0	0	0	0	0	0	0	0	0	0	0	0	7.35778e-07	0	0	0	0	0
hsa-miR-211-5p	MIR211	1.91994e-05	1.31125e-06	2.30393e-05	0.000122454	0.000111265	7.90841e-07	8.8573e-08	1.48177e-07	0.000157584	6.05382e-06	0	0	3.72379e-05	1.78511e-06	4.20857e-05	0	2.52057e-05	0	0	0	0	0	1.20532e-06	6.33888e-07	0	0	0	0.000473676	1.37082e-05	1.85549e-05	0.000273664	0.000448238	0.000141227
hsa-miR-211-5p	MIR211	1.91994e-05	1.31125e-06	2.68792e-05	0.000122454	0.000111265	7.90841e-07	8.8573e-08	1.48177e-07	0.000157584	6.05382e-06	0	0	3.72379e-05	1.78511e-06	4.20857e-05	0	2.52057e-05	0	0	0	0	0	1.20532e-06	6.33888e-07	0	0	0	0.000473676	1.37082e-05	1.85549e-05	0.000273664	0.000448238	0.000141227
hsa-miR-211-5p	MIR211	1.91994e-05	1.31125e-06	3.07191e-05	0.000122454	0.000111265	7.90841e-07	8.8573e-08	1.48177e-07	0.000157584	6.05382e-06	0	0	3.72379e-05	1.78511e-06	4.20857e-05	0	2.52057e-05	0	0	0	0	0	1.20532e-06	6.33888e-07	0	0	0	0.000473676	1.37082e-05	1.85549e-05	0.000273664	0.000448238	0.000141227
hsa-miR-212-3p	MIR212	1.35446e-05	1.42527e-06	2.43803e-05	0	1.32634e-05	1.58168e-06	3.89721e-06	4.49022e-06	3.57566e-06	0	0	9.89178e-06	2.72738e-06	1.12981e-06	1.50092e-06	4.68483e-05	3.46579e-05	4.13734e-05	0	2.05186e-05	0	2.2988e-05	1.56692e-05	9.60436e-06	0	0	0	4.3927e-06	0	0	0	1.01641e-06	3.49943e-06
hsa-miR-212-5p	MIR212	6.77229e-06	7.12635e-06	1.35446e-05	5.5234e-06	1.17897e-05	7.11757e-06	3.18863e-06	8.98044e-07	2.04323e-06	0	0	6.92425e-05	3.18195e-06	2.25963e-06	1.50092e-06	1.56161e-05	1.57536e-05	6.89557e-06	0	8.20745e-06	2.63787e-05	8.62052e-06	2.04905e-05	1.5367e-05	4.06901e-05	2.84042e-05	0	7.68723e-06	1.52314e-06	0	3.77468e-06	1.01641e-06	3.49943e-06
hsa-miR-214-3p	MIR214	0.000128674	2.70801e-05	0.000231612	4.69489e-05	5.01063e-05	1.14672e-05	1.77146e-05	4.46777e-05	6.23187e-05	0	0	0	3.43196e-05	6.21398e-06	2.47651e-05	0.000207889	0.000291441	0.000141359	7.47576e-05	5.12966e-05	0.00040887	0.000186059	0.000125956	9.89249e-05	0	0	0	7.13814e-06	3.04628e-06	0	9.4367e-07	2.54103e-06	1.64973e-05
hsa-miR-214-5p	MIR214	4.40199e-05	2.77928e-05	7.04318e-05	3.31404e-05	2.72637e-05	6.60353e-05	1.48803e-05	1.23481e-05	2.70729e-05	1.83449e-05	1.2759e-05	4.4513e-05	6.59118e-05	6.94836e-05	7.0543e-05	3.12322e-05	3.9384e-05	4.94182e-05	5.33983e-05	1.4363e-05	0.000259391	4.09475e-05	5.96634e-05	3.36153e-05	0.000101725	4.26064e-05	0.000113587	5.6007e-05	0.000204101	2.09266e-05	4.52962e-05	7.87719e-05	7.14883e-05
hsa-miR-215-3p	MIR215	0	0	0	0	0	0	1.24002e-05	4.0412e-06	0	0	0	0	0	0	0	0	0	0	0	0	0	0	0	0	0	0	0	0	0	0	0	0	0
hsa-miR-215-5p	MIR215	6.77229e-06	4.27581e-06	8.12675e-06	2.20936e-05	4.86325e-05	0.00011309	0.0037764	0.00186905	5.10809e-06	0	0	1.48377e-05	5.68205e-06	8.47361e-06	6.00366e-06	1.65921e-05	9.45215e-06	2.29852e-06	0	1.12852e-05	8.79291e-06	1.58043e-05	1.68745e-05	1.44065e-05	0	1.42021e-05	1.03261e-05	7.13814e-06	1.5993e-05	0	1.88734e-06	1.11805e-05	1.72472e-05
hsa-miR-216a-3p	MIR216A	0	0	0	0	0	0	0	0	0	0	0	0	0	0	0	0	0	0	0	0	0	0	1.20532e-06	0	0	0	0	0	0	0	0	1.01641e-06	0
hsa-miR-216a-5p	MIR216A	0	0	0	0	2.94743e-06	3.16337e-06	3.54292e-07	0	5.10809e-07	0	0	0	0	0	0	0	3.15072e-06	0	0	0	0	0	1.20532e-06	0	4.06901e-05	0	0	0	0	0	0	4.06565e-06	5.99902e-06
hsa-miR-216b-3p	MIR216B	0	0	0	0	0	0	0	4.49022e-07	0	0	0	9.89178e-06	0	0	0	1.95201e-06	0	0	0	0	0	0	0	0	0	0	0	0	0	0	0	0	0
hsa-miR-216b-5p	MIR216B	0	0	0	0	0	0	0	4.49022e-07	5.10809e-07	0	0	0	0	0	0	1.95201e-06	0	0	0	0	0	0	2.41064e-06	0	0	0	0	0	0	0	0	0	0
hsa-miR-217	MIR217	0	0	0	0	2.94743e-06	0	1.06288e-06	0	1.02162e-06	0	0	0	0	0	0	0	0	0	0	0	0	0	1.20532e-06	0	0	0	0	0	0	0	0	1.01641e-06	2.49959e-06
hsa-miR-218-1-3p	MIR218-1	3.38615e-06	5.70108e-06	1.69307e-06	0	1.91583e-05	1.18626e-05	3.54292e-06	6.73533e-06	1.73675e-05	0	0	0	2.00008e-05	9.03852e-06	1.8011e-05	1.75681e-05	0	6.89557e-06	0	6.15559e-06	8.79291e-06	9.33889e-06	9.64257e-06	1.72878e-05	0	2.84042e-05	0	4.3927e-06	3.04628e-06	0	0	1.01641e-06	9.49845e-06
hsa-miR-218-2-3p	MIR218-2	0	0	0	0	0	0	0	0	5.10809e-07	0	0	0	4.54564e-07	1.12981e-06	0	1.95201e-06	0	0	0	0	0	7.18376e-07	0	0	0	0	0	1.09818e-06	0	0	0	0	1.49976e-06
hsa-miR-218-5p	MIR218-1	7.95744e-05	7.34015e-05	5.57021e-05	1.65702e-05	0.000137055	7.43391e-05	3.96807e-05	2.82884e-05	8.55605e-05	5.50348e-05	1.2759e-05	9.89178e-06	0.000127505	9.1515e-05	0.000201498	1.75681e-05	1.10275e-05	2.87315e-05	0	1.12852e-05	3.07752e-05	3.95107e-05	2.71197e-05	2.59318e-05	6.10352e-05	7.10106e-05	0	5.98506e-05	9.59577e-05	6.97554e-06	5.09582e-05	9.14771e-05	0.000154975
hsa-miR-218-5p	MIR218-2	7.95744e-05	7.48267e-05	6.36595e-05	1.65702e-05	0.000138529	7.51299e-05	3.86178e-05	2.73903e-05	8.50497e-05	1.83449e-05	1.2759e-05	9.89178e-06	0.000125687	8.92554e-05	0.000200747	1.56161e-05	7.87679e-06	2.87315e-05	0	1.12852e-05	3.07752e-05	3.52004e-05	2.47091e-05	2.59318e-05	6.10352e-05	4.26064e-05	0	5.76542e-05	9.13883e-05	6.97554e-06	5.09582e-05	8.74114e-05	0.000152975
hsa-miR-219a-1-3p	MIR219A1	0	1.18297e-06	0	4.58442e-06	2.50531e-07	3.95421e-07	0	7.63338e-08	0	1.83449e-05	3.3939e-05	4.77773e-05	6.0457e-07	3.19738e-06	1.12569e-06	2.59618e-06	1.03974e-06	7.58513e-07	5.33983e-06	2.40068e-06	7.29811e-06	1.681e-06	3.97756e-07	6.33888e-07	0	1.90308e-05	1.03261e-05	1.11684e-05	5.58992e-06	4.60386e-06	1.00595e-05	1.52462e-06	1.33478e-06
hsa-miR-219a-1-3p	MIR219A1	0	1.18297e-06	0	4.58442e-06	2.50531e-07	3.95421e-07	0	7.63338e-08	0	1.83449e-05	3.3939e-05	4.77773e-05	6.0457e-07	3.19738e-06	1.12569e-06	2.59618e-06	1.03974e-06	7.58513e-07	5.33983e-06	2.40068e-06	7.29811e-06	1.681e-06	3.97756e-07	6.33888e-07	0	1.90308e-05	1.03261e-05	1.11684e-05	5.58992e-06	4.60386e-06	1.00595e-05	1.52462e-06	1.33478e-06
hsa-miR-219a-1-3p	MIR219A1	0	1.18297e-06	0	4.58442e-06	2.50531e-07	3.95421e-07	0	7.63338e-08	0	1.83449e-05	3.3939e-05	4.77773e-05	6.0457e-07	3.19738e-06	1.12569e-06	2.59618e-06	1.03974e-06	7.58513e-07	5.33983e-06	2.40068e-06	7.29811e-06	1.681e-06	3.97756e-07	6.33888e-07	0	1.90308e-05	1.03261e-05	1.11684e-05	5.58992e-06	4.60386e-06	1.00595e-05	1.52462e-06	1.33478e-06
hsa-miR-219a-1-3p	MIR219A1	0	1.18297e-06	0	4.58442e-06	2.50531e-07	3.95421e-07	0	7.63338e-08	0	1.83449e-05	3.3939e-05	4.77773e-05	6.0457e-07	3.19738e-06	1.12569e-06	2.59618e-06	1.03974e-06	7.58513e-07	5.33983e-06	2.40068e-06	7.29811e-06	1.681e-06	3.97756e-07	6.33888e-07	0	1.90308e-05	1.03261e-05	1.11684e-05	5.58992e-06	4.60386e-06	1.00595e-05	1.52462e-06	1.33478e-06
hsa-miR-219a-1-3p	MIR219A1	0	1.18297e-06	0	4.58442e-06	2.50531e-07	3.95421e-07	0	7.63338e-08	0	1.83449e-05	3.3939e-05	4.77773e-05	6.0457e-07	3.19738e-06	1.12569e-06	2.59618e-06	1.03974e-06	7.58513e-07	5.33983e-06	2.40068e-06	7.29811e-06	1.681e-06	3.97756e-07	6.33888e-07	0	1.90308e-05	1.03261e-05	1.11684e-05	5.58992e-06	4.60386e-06	1.00595e-05	1.52462e-06	1.33478e-06
hsa-miR-219a-1-3p	MIR219A1	0	1.18297e-06	0	4.58442e-06	2.50531e-07	3.95421e-07	0	7.63338e-08	0	1.83449e-05	3.3939e-05	4.77773e-05	6.0457e-07	3.19738e-06	1.12569e-06	2.59618e-06	1.03974e-06	7.58513e-07	5.33983e-06	2.40068e-06	7.29811e-06	1.681e-06	3.97756e-07	6.33888e-07	0	1.90308e-05	1.03261e-05	1.11684e-05	5.58992e-06	4.60386e-06	1.00595e-05	1.52462e-06	1.33478e-06
hsa-miR-219a-2-3p	MIR219A2	0	0	0	0	0	0	1.77146e-07	0	5.10809e-07	0	0	0	2.27282e-07	0	0	0	0	2.29852e-06	0	0	0	7.18376e-07	0	0	0	0	0	0	0	0	3.77468e-06	0	0
hsa-miR-219a-5p	MIR219A1	2.53961e-06	8.19531e-06	4.5713e-06	5.08153e-06	6.14538e-06	1.32071e-06	4.57037e-07	4.31061e-07	2.17094e-06	3.11864e-06	8.42095e-06	8.21018e-06	2.63193e-06	2.35001e-06	4.15754e-06	5.66083e-07	1.03974e-06	1.14926e-06	0	2.6469e-06	1.49479e-06	6.60906e-07	2.04905e-07	3.13102e-06	0	0	6.81522e-06	6.45727e-06	9.44346e-07	0	1.88734e-06	2.03282e-06	2.66457e-06
hsa-miR-219a-5p	MIR219A2	8.46536e-07	3.56318e-07	1.35446e-06	4.14255e-06	1.47371e-06	0	4.57037e-07	5.83729e-08	8.93915e-07	0	0	9.89178e-06	2.86375e-07	2.82454e-07	1.03563e-06	1.22977e-06	4.72608e-06	0	0	2.31861e-06	0	9.05154e-07	6.02661e-07	1.21015e-06	0	0	0	4.17307e-07	1.98008e-07	0	0	0	4.99919e-07
hsa-miR-219a-5p	MIR219A1	2.53961e-06	8.19531e-06	3.55545e-06	5.08153e-06	6.14538e-06	1.32071e-06	4.57037e-07	4.31061e-07	2.17094e-06	3.11864e-06	8.42095e-06	8.21018e-06	2.63193e-06	2.35001e-06	4.15754e-06	5.66083e-07	1.03974e-06	1.14926e-06	0	2.6469e-06	1.49479e-06	6.60906e-07	2.04905e-07	3.13102e-06	0	0	6.81522e-06	6.45727e-06	9.44346e-07	0	1.88734e-06	2.03282e-06	2.66457e-06
hsa-miR-219a-5p	MIR219A1	2.53961e-06	8.19531e-06	3.04753e-06	5.08153e-06	6.14538e-06	1.32071e-06	4.57037e-07	4.31061e-07	2.17094e-06	3.11864e-06	8.42095e-06	8.21018e-06	2.63193e-06	2.35001e-06	4.15754e-06	5.66083e-07	1.03974e-06	1.14926e-06	0	2.6469e-06	1.49479e-06	6.60906e-07	2.04905e-07	3.13102e-06	0	0	6.81522e-06	6.45727e-06	9.44346e-07	0	1.88734e-06	2.03282e-06	2.66457e-06
hsa-miR-219a-5p	MIR219A1	2.53961e-06	8.19531e-06	2.53961e-06	5.08153e-06	6.14538e-06	1.32071e-06	4.57037e-07	4.31061e-07	2.17094e-06	3.11864e-06	8.42095e-06	8.21018e-06	2.63193e-06	2.35001e-06	4.15754e-06	5.66083e-07	1.03974e-06	1.14926e-06	0	2.6469e-06	1.49479e-06	6.60906e-07	2.04905e-07	3.13102e-06	0	0	6.81522e-06	6.45727e-06	9.44346e-07	0	1.88734e-06	2.03282e-06	2.66457e-06
hsa-miR-219a-5p	MIR219A1	2.53961e-06	8.19531e-06	2.28565e-06	5.08153e-06	6.14538e-06	1.32071e-06	4.57037e-07	4.31061e-07	2.17094e-06	3.11864e-06	8.42095e-06	8.21018e-06	2.63193e-06	2.35001e-06	4.15754e-06	5.66083e-07	1.03974e-06	1.14926e-06	0	2.6469e-06	1.49479e-06	6.60906e-07	2.04905e-07	3.13102e-06	0	0	6.81522e-06	6.45727e-06	9.44346e-07	0	1.88734e-06	2.03282e-06	2.66457e-06
hsa-miR-219a-5p	MIR219A1	2.53961e-06	8.19531e-06	2.03169e-06	5.08153e-06	6.14538e-06	1.32071e-06	2.23204e-07	4.31061e-07	2.17094e-06	3.11864e-06	8.42095e-06	8.21018e-06	2.63193e-06	2.35001e-06	4.15754e-06	5.66083e-07	1.03974e-06	1.14926e-06	0	2.6469e-06	1.49479e-06	6.60906e-07	2.04905e-07	3.13102e-06	0	0	6.81522e-06	6.45727e-06	9.44346e-07	0	1.88734e-06	2.03282e-06	2.66457e-06
hsa-miR-219b-3p	MIR219B	8.46536e-07	3.56318e-07	5.92576e-07	4.14255e-06	1.47371e-06	0	2.23204e-07	5.83729e-08	8.93915e-07	0	0	9.89178e-06	2.86375e-07	2.82454e-07	1.03563e-06	1.22977e-06	4.72608e-06	0	0	2.31861e-06	0	9.05154e-07	6.02661e-07	1.21015e-06	0	0	0	4.17307e-07	1.98008e-07	0	0	0	4.99919e-07
hsa-miR-219b-5p	MIR219B	0	0	0	0	0	0	1.77146e-07	0	5.10809e-07	0	0	0	2.27282e-07	0	0	0	0	2.29852e-06	0	0	0	7.18376e-07	0	0	0	0	0	0	0	0	0	0	0
hsa-miR-221-3p	MIR221	0.00181667	0.00571249	0.000908334	0.00455128	0.0031729	0.00370905	0.000544724	0.000633121	0.00174237	0.00533837	0.0069409	0.0144222	0.00241283	0.0040018	0.00809444	0.00731614	0.00390374	0.0105169	0.0107331	0.0192588	0.00758828	0.00686049	0.00758509	0.00425089	0.00887044	0.00761234	0.0175131	0.00924554	0.00358547	0.00846831	0.00556577	0.00538089	0.00622649
hsa-miR-221-5p	MIR221	4.90991e-05	0.000157492	2.94595e-05	0.000110468	0.000117897	3.71695e-05	1.00973e-05	1.48177e-05	5.72106e-05	0	0	0	9.09128e-06	7.9087e-06	2.85174e-05	9.76006e-05	5.67129e-05	0.000134464	0.000128156	0.000256483	7.91362e-05	0.000199709	0.000292893	0.000276606	0	0	0	4.72216e-05	6.09256e-06	0	1.69861e-05	8.1313e-06	2.04967e-05
hsa-miR-222-3p	MIR222	0.00100907	0.0015963	0.00070635	0.00232535	0.00138676	0.000846991	0.000141363	0.000268515	0.000570573	0.000311864	0.000408288	0.00140463	0.000842307	0.0012733	0.00266938	0.00556909	0.0052491	0.00450396	0.0042505	0.00791198	0.00256753	0.00183904	0.00204664	0.0014906	0.000773112	0.000426064	0.00140435	0.00261695	0.000950439	0.00113004	0.00128528	0.00126747	0.00191419
hsa-miR-222-5p	MIR222	0	8.55163e-06	0	0	1.47371e-06	1.58168e-06	3.54292e-07	0	2.55404e-06	0	0	0	0	0	0	1.75681e-05	6.30144e-06	3.44778e-06	0	1.4363e-05	0	0	3.61597e-06	1.92087e-06	0	0	0	0	0	0	0	0	4.99919e-07
hsa-miR-223-3p	MIR223	0.000589189	0.000562982	0.00053027	0.00027617	0.00020632	3.95421e-05	4.28693e-05	2.37982e-05	5.44011e-05	3.66898e-05	0.00012759	0.000356104	3.04558e-05	4.2933e-05	6.00366e-05	0.000482147	0.000655349	0.00116765	0.000192234	0.000240068	0.00042206	0.00103015	0.0012463	0.000535923	0.000244141	0.000369255	0.00037174	0.000163628	5.63561e-05	5.58043e-05	2.83101e-05	0.000106723	0.000140477
hsa-miR-223-5p	MIR223	1.35446e-05	2.28043e-05	1.35446e-05	2.7617e-05	5.89485e-06	0	7.08584e-07	1.79609e-06	3.83107e-06	0	0	0	4.54564e-07	1.12981e-06	1.50092e-06	2.92802e-05	1.57536e-05	3.90749e-05	0	8.20745e-06	1.75858e-05	5.74701e-05	4.82129e-05	3.84174e-05	0	2.84042e-05	0	7.68723e-06	4.56942e-06	1.39511e-05	0	6.09847e-06	1.49976e-06
hsa-miR-224-3p	MIR224	3.38615e-06	2.99307e-05	4.06338e-06	5.5234e-05	1.47371e-05	1.58168e-06	0	8.98044e-07	7.15132e-06	0.00011007	0.000306216	0.000158269	1.09095e-05	1.58174e-05	4.05247e-05	1.95201e-05	6.30144e-06	3.21793e-05	2.13593e-05	2.46224e-05	8.79291e-06	1.29308e-05	2.29011e-05	5.76261e-06	0	8.52127e-05	0.000123913	6.47924e-05	2.13239e-05	4.18533e-05	4.15215e-05	4.16729e-05	4.34929e-05
hsa-miR-224-5p	MIR224	6.77229e-05	0.000729739	9.48121e-05	0.000165702	0.000145898	2.45161e-05	7.79443e-06	1.16746e-05	8.58159e-05	1.83449e-05	5.1036e-05	0.000197836	7.72759e-06	3.38944e-06	3.30201e-05	0.000837413	0.00105864	0.00128487	0.000106797	0.00139732	5.27575e-05	8.62052e-05	0.000125353	9.0281e-05	0	0	2.06522e-05	5.6007e-05	1.0662e-05	1.39511e-05	9.4367e-06	1.32134e-05	4.09933e-05
hsa-miR-296-3p	MIR296	1.01584e-05	2.85054e-06	1.62535e-05	3.86638e-05	1.47371e-05	3.95421e-06	7.08584e-07	2.24511e-06	5.10809e-07	0.000421933	7.6554e-05	0.000524265	8.18215e-06	3.0505e-05	2.02624e-05	1.95201e-06	3.78086e-05	2.29852e-06	9.61169e-05	2.05186e-06	8.79291e-06	1.43675e-06	1.20532e-06	5.76261e-06	0.000935872	0.000312447	0.000764131	5.93015e-05	5.17867e-05	8.37065e-05	0.000128339	6.4034e-05	2.04967e-05
hsa-miR-296-5p	MIR296	6.77229e-06	5.70108e-06	1.21901e-05	3.31404e-05	1.17897e-05	7.90841e-07	1.41717e-06	2.69413e-06	3.57566e-06	3.66898e-05	2.5518e-05	1.97836e-05	8.18215e-06	9.03852e-06	8.25504e-06	7.80805e-06	5.35622e-05	4.59705e-06	4.27186e-05	0	2.63787e-05	1.1494e-05	1.20532e-05	1.34461e-05	4.06901e-05	0	2.06522e-05	4.3927e-06	1.37082e-05	0	9.4367e-06	1.42298e-05	5.4991e-06
hsa-miR-297	MIR297	0	0	0	0	0	0	0	0	0	0	0	0	0	0	0	0	0	0	0	0	0	0	0	0	0	0	0	0	0	5.58043e-05	0	0	0
hsa-miR-298	MIR298	0	0	0	0	0	0	0	0	0	0	0	0	0	0	0	0	0	0	0	0	0	0	0	0	0	0	0	0	0	0	0	0	0
hsa-miR-299-3p	MIR299	6.77229e-06	2.28043e-05	1.08357e-05	1.65702e-05	8.84228e-06	1.58168e-05	3.89721e-06	3.59218e-06	1.02162e-05	0	0	0	4.31836e-05	2.25963e-05	5.4033e-05	1.95201e-06	3.15072e-06	9.19409e-06	0	2.05186e-06	0	4.31026e-06	0	1.92087e-06	4.06901e-05	5.68085e-05	0	1.09818e-05	2.89396e-05	0	1.32114e-05	1.11805e-05	2.09966e-05
hsa-miR-299-5p	MIR299	6.77229e-06	4.27581e-06	9.48121e-06	1.10468e-05	1.47371e-06	2.37252e-06	1.77146e-06	8.98044e-07	1.53243e-06	0	0	0	3.18195e-06	0	6.00366e-06	1.95201e-06	3.15072e-06	4.59705e-06	0	0	0	1.43675e-06	1.20532e-06	1.92087e-06	0	0	0	0	0	0	0	0	1.49976e-06
hsa-miR-300	MIR300	0	0	0	0	0	0	0	0	0	0	0	0	0	0	0	1.95201e-06	0	0	0	0	0	0	0	0	0	0	0	5.49088e-07	0	0	0	0	0
hsa-miR-301a-3p	MIR301A	0.000201476	0.000302157	0.000201476	0.000121515	0.000693382	5.77314e-05	9.76075e-05	0.000123481	0.00017061	0	0	0	5.68205e-05	1.8077e-05	4.46522e-05	8.00325e-05	0.000162262	0.000137911	1.06797e-05	7.59189e-05	1.75858e-05	6.75274e-05	2.77224e-05	7.68349e-05	0	0	0	2.08653e-05	7.61569e-06	0	3.77468e-06	1.32134e-05	2.74955e-05
hsa-miR-301a-5p	MIR301A	0	4.27581e-06	0	0	5.89485e-06	7.90841e-07	3.54292e-07	4.49022e-07	0	0	0	0	0	0	0	0	3.15072e-06	0	1.06797e-05	0	0	0	0	0	0	0	0	0	0	0	0	0	4.99919e-07
hsa-miR-301b-3p	MIR301B	3.55545e-05	5.2735e-05	2.84436e-05	1.10468e-05	0.000291058	2.92611e-05	5.84582e-06	4.0412e-06	1.02162e-05	0	0	0	2.72738e-06	2.25963e-06	5.62843e-06	9.76006e-06	1.89043e-05	2.06867e-05	5.33983e-06	2.46224e-05	4.39645e-06	2.72983e-05	7.23193e-06	1.5367e-05	4.06901e-05	0	8.26088e-05	5.49088e-06	0	0	0	1.01641e-06	9.99837e-07
hsa-miR-301b-5p	MIR301B	0	1.42527e-06	0	0	0	0	0	0	0	0	0	0	0	0	0	0	1.57536e-06	0	5.33983e-06	0	4.39645e-06	0	0	0	0	0	0	0	0	0	0	0	0
hsa-miR-302a-3p	MIR302A	0	0	0	0	0	0	0	0	0	0	0	0	4.54564e-07	0	0	0	0	0	0	0	0	0	0	0	0	0	0	0	0	0	0	0	0
hsa-miR-302a-5p	MIR302A	0	0	0	0	0	0	0	0	0	0	0	0	0	0	0	0	0	0	0	0	0	0	0	0	0	0	0	0	0	0	0	0	0
hsa-miR-302b-3p	MIR302B	0	0	0	0	0	0	0	0	0	0	0	0	0	0	0	0	0	0	0	0	0	0	0	0	0	0	0	0	0	0	0	0	0
hsa-miR-302b-5p	MIR302B	0	0	0	0	0	0	0	0	0	0	0	0	4.54564e-07	0	0	0	0	0	0	0	0	0	0	0	0	0	0	0	0	0	0	0	0
hsa-miR-302c-3p	MIR302C	0	0	0	0	0	0	0	0	0	0	0	0	0	0	0	0	0	0	0	0	0	0	0	0	0	0	0	0	0	0	0	0	0
hsa-miR-302c-5p	MIR302C	0	0	0	0	0	0	0	0	0	0	0	0	0	0	0	0	0	0	0	0	0	0	0	0	0	0	0	0	0	0	0	0	0
hsa-miR-302d-3p	MIR302D	0	0	0	0	0	0	0	0	0	0	0	0	0	0	0	0	0	0	0	0	0	0	0	0	0	0	0	0	0	0	0	0	0
hsa-miR-302d-5p	MIR302D	0	0	0	0	0	0	0	0	0	0	0	0	0	0	0	0	0	0	0	0	0	0	0	0	0	0	0	0	0	0	0	0	0
hsa-miR-302e	MIR302E	0	0	0	0	0	7.90841e-07	0	0	0	0	0	0	0	0	0	0	0	0	0	0	0	0	0	0	0	0	0	0	0	0	0	0	0
hsa-miR-302f	MIR302F	0	0	0	0	0	0	0	0	0	0	0	0	0	0	0	0	0	0	0	0	0	0	0	0	0	0	0	0	0	0	0	0	0
hsa-miR-320a	MIR320A	0.00134681	0.00127998	0.00242425	0.00531992	0.00108546	0.000858498	0.000368269	0.000422157	0.000480707	0.0859757	0.0653743	0.0787569	0.00272297	0.0143255	0.00871158	0.0033508	0.00428375	0.00209926	0.00861965	0.00212721	0.00931837	0.00297905	0.00304657	0.00230495	0.129552	0.0723854	0.10001	0.0149233	0.0211523	0.0640972	0.0684534	0.0233541	0.00570403
hsa-miR-320b	MIR320B1	2.90193e-05	4.28436e-05	5.80385e-05	0.00014637	4.51398e-05	3.23929e-05	1.37111e-05	1.2613e-05	1.37408e-05	0.00626699	0.00432683	0.00497735	6.70982e-05	0.000426595	0.000211839	7.63041e-05	0.000104856	5.58771e-05	0.00030736	5.73906e-05	0.000316633	7.12917e-05	8.40953e-05	5.5129e-05	0.00809896	0.00307192	0.00392392	0.000528168	0.000635255	0.00347382	0.00213026	0.000722405	0.000241296
hsa-miR-320b	MIR320B2	3.24054e-05	4.14184e-05	5.83297e-05	0.000154655	4.4403e-05	3.39745e-05	1.37111e-05	1.32866e-05	1.39962e-05	0.0063312	0.00442891	0.004918	6.84619e-05	0.00043168	0.000220094	7.82562e-05	0.000103281	5.70264e-05	0.00031804	5.94425e-05	0.000316633	7.56019e-05	9.13272e-05	5.60895e-05	0.00807861	0.00305772	0.00384131	0.000541895	0.000639825	0.00349475	0.00216235	0.000733077	0.000245545
hsa-miR-320c	MIR320C1	1.03955e-05	1.64761e-05	1.66327e-05	4.78326e-05	1.64024e-05	5.30655e-06	4.20545e-06	4.08161e-06	4.29079e-06	0.000380841	0.000194958	0.000270639	6.70482e-06	4.98587e-05	1.78834e-05	1.61236e-05	1.58481e-05	1.18144e-05	4.48545e-05	7.8176e-06	5.5835e-05	9.28142e-06	1.63562e-05	7.89478e-06	0.000347493	0.000179515	0.000173891	4.66725e-05	6.51751e-05	0.000229077	0.000144929	6.04664e-05	1.46076e-05
hsa-miR-320c	MIR320C2	4.14464e-05	8.27512e-05	5.8025e-05	0.000234744	3.72849e-05	1.41402e-05	1.14968e-05	1.17868e-05	1.44252e-05	0.00149676	0.00130703	0.00130601	4.81065e-05	0.000215004	0.000152088	0.000104452	0.000104604	4.5143e-05	0.000124952	8.98921e-05	0.000245586	5.21398e-05	5.61318e-05	5.41686e-05	0.00143962	0.00122081	0.00212883	0.000390588	0.000465121	0.00111023	0.0014387	0.000503957	0.000127589
hsa-miR-320d	MIR320D1	9.61665e-06	9.77736e-06	1.154e-05	4.39662e-05	1.17602e-05	6.35046e-06	3.64567e-06	4.05916e-06	3.26918e-06	0.000429088	0.000501939	0.000349477	1.27505e-05	6.17783e-05	3.25774e-05	2.11988e-05	6.08089e-06	2.62032e-06	2.59516e-05	3.81646e-06	1.50359e-05	3.39074e-06	1.23787e-05	9.4699e-06	0.000121257	0.000121286	0.000165218	4.52998e-05	7.8396e-05	8.83104e-05	0.000255244	0.00010343	2.69806e-05
hsa-miR-320d	MIR320D2	6.23051e-06	9.77736e-06	6.23051e-06	3.84428e-05	1.20108e-05	4.70551e-06	2.93708e-06	2.26307e-06	2.5898e-06	0.00013245	0.000136266	0.000138485	8.80945e-06	4.21986e-05	2.33843e-05	7.53477e-06	4.50553e-06	3.76958e-06	2.59516e-05	1.7646e-06	3.26217e-05	2.67236e-06	1.05707e-05	5.62815e-06	6.67318e-05	5.02755e-05	6.19566e-05	3.98089e-05	4.27393e-05	0.000139511	0.000172201	6.15031e-05	1.64823e-05
hsa-miR-320e	MIR320E	4.40199e-07	2.67951e-06	3.96179e-07	6.90425e-06	1.6653e-06	4.9823e-07	4.42865e-07	3.36767e-07	5.10809e-07	5.81534e-05	3.8277e-05	4.53044e-05	1.13641e-07	8.75606e-06	1.12569e-06	1.46401e-06	7.87679e-07	0	6.1942e-06	0	1.31894e-05	4.74128e-07	2.01289e-06	0	0	9.3734e-06	8.67392e-06	6.67691e-06	7.73754e-06	3.83655e-05	2.63284e-05	7.87719e-06	5.12416e-06
hsa-miR-323a-3p	MIR323A	6.77229e-06	2.85054e-06	5.41783e-06	1.10468e-05	0	3.16337e-06	3.54292e-06	2.24511e-06	1.53243e-06	0	0	0	7.72759e-06	2.25963e-06	1.38835e-05	9.76006e-06	5.35622e-05	2.29852e-05	2.13593e-05	6.15559e-06	0	2.87351e-06	2.41064e-06	0	0	0	2.06522e-05	0	3.04628e-06	0	0	1.01641e-06	2.99951e-06
hsa-miR-323a-5p	MIR323A	0	0	0	0	0	0	0	0	0	0	0	0	4.54564e-07	0	1.50092e-06	0	3.15072e-06	0	0	0	0	0	0	0	0	0	0	0	0	0	0	0	1.49976e-06
hsa-miR-323b-3p	MIR323B	3.38615e-06	0	2.03169e-06	0	0	4.74505e-06	2.48004e-06	0	1.02162e-06	0	0	0	4.54564e-06	1.12981e-06	7.12935e-06	5.85604e-06	2.83565e-05	6.89557e-06	0	2.05186e-06	0	1.43675e-06	0	1.92087e-06	0	0	0	1.09818e-06	3.04628e-06	0	0	1.01641e-06	0
hsa-miR-323b-5p	MIR323B	0	0	0	0	0	0	0	0	0	0	0	0	0	0	0	0	0	0	0	2.05186e-06	0	0	0	0	0	0	0	0	0	0	0	0	0
hsa-miR-324-3p	MIR324	3.04753e-05	4.13329e-05	1.82852e-05	7.18042e-05	3.68428e-05	1.5026e-05	7.44013e-06	1.12256e-05	9.19456e-06	0.000146759	0.000280698	0.000158269	3.90925e-05	6.66591e-05	7.12935e-05	7.02724e-05	0.000280414	0.000111478	0.000181554	8.61782e-05	0.000158272	5.31599e-05	6.14714e-05	4.22592e-05	0.00016276	0.000170425	0.00018587	0.00010213	7.31107e-05	0.000306924	0.000101916	9.24935e-05	6.09901e-05
hsa-miR-324-5p	MIR324	3.72476e-05	2.70801e-05	2.60733e-05	6.07574e-05	3.83165e-05	9.4901e-06	7.79443e-06	9.42946e-06	1.27702e-05	0	0	3.95671e-05	2.27282e-05	1.92068e-05	1.87614e-05	6.24644e-05	0.000160687	0.000111478	9.61169e-05	7.38671e-05	0.000149479	0.00011063	5.78554e-05	5.18635e-05	0	0	2.06522e-05	2.63562e-05	1.82777e-05	5.58043e-05	1.88734e-05	2.54103e-05	2.54958e-05
hsa-miR-325	MIR325	0	0	0	0	0	0	0	0	0	0	0	0	0	0	0	0	0	0	0	0	0	0	0	0	0	0	0	0	0	0	0	0	0
hsa-miR-326	MIR326	1.35446e-05	2.85054e-05	1.21901e-05	9.94211e-05	2.0632e-05	2.37252e-05	1.41717e-05	1.93079e-05	1.58351e-05	9.17246e-05	2.5518e-05	7.91343e-05	2.18191e-05	6.101e-05	8.55522e-05	3.12322e-05	7.87679e-05	4.8269e-05	0.000224273	5.12966e-05	0.000219823	0.00011494	6.26767e-05	3.45757e-05	8.13802e-05	0.000113617	2.06522e-05	7.13814e-05	7.00644e-05	0.000153462	7.92683e-05	5.79355e-05	7.19883e-05
hsa-miR-328-3p	MIR328	6.43368e-05	5.70108e-05	6.43368e-05	0.000154655	0.000119371	0.000176358	4.39322e-05	4.62493e-05	5.00593e-05	0.00159601	0.00109727	0.000910044	0.000340014	0.00131397	0.000653649	0.000212769	0.000315072	6.43586e-05	0.000395147	6.77115e-05	0.00054516	0.000214076	0.000266376	0.000115252	0.00101725	0.000624893	0.000722827	0.000639138	0.00176227	0.00210661	0.00163066	0.00180413	0.000651644
hsa-miR-328-5p	MIR328	0	0	0	0	0	0	0	0	0	0	0	0	0	0	0	0	0	0	0	0	0	0	1.20532e-06	0	0	0	4.13044e-05	0	0	0	0	0	2.49959e-07
hsa-miR-329-3p	MIR329-1	1.69307e-06	7.12635e-07	2.3703e-06	2.7617e-06	7.36857e-07	1.9771e-06	3.54292e-07	4.49022e-07	1.27702e-06	0	0	0	2.95467e-06	5.64907e-07	1.12569e-06	1.95201e-06	9.45215e-06	4.59705e-06	0	0	0	1.43675e-06	0	0	0	0	1.03261e-05	0	0	0	0	5.08206e-07	2.49959e-06
hsa-miR-329-3p	MIR329-2	1.69307e-06	7.12635e-07	2.70892e-06	2.7617e-06	7.36857e-07	1.9771e-06	3.54292e-07	4.49022e-07	1.27702e-06	0	0	0	2.95467e-06	5.64907e-07	1.12569e-06	1.95201e-06	9.45215e-06	4.59705e-06	0	0	0	1.43675e-06	0	0	0	0	1.03261e-05	0	0	0	0	5.08206e-07	2.49959e-06
hsa-miR-329-5p	MIR329-1	0	0	0	0	7.36857e-07	0	0	0	0	0	5.1036e-05	0	2.27282e-07	2.25963e-06	1.12569e-06	0	0	0	0	0	0	0	0	0	0	0	0	0	0	0	3.77468e-06	0	9.99837e-07
hsa-miR-329-5p	MIR329-2	0	0	0	0	7.36857e-07	0	0	0	0	0	5.1036e-05	0	2.27282e-07	2.25963e-06	1.12569e-06	0	0	0	0	0	0	0	0	0	0	0	0	0	0	0	1.88734e-06	0	4.99919e-07
hsa-miR-330-3p	MIR330	3.38615e-06	4.27581e-06	6.09506e-06	0	5.89485e-06	7.90841e-07	1.06288e-06	2.24511e-06	6.64051e-06	0	0	0	3.63651e-06	0	1.50092e-06	0.000103457	5.04115e-05	2.52838e-05	2.13593e-05	2.25705e-05	8.79291e-06	4.31026e-05	4.09809e-05	2.49713e-05	0	0	0	0	1.52314e-06	1.39511e-05	1.88734e-06	0	1.99967e-06
hsa-miR-330-5p	MIR330	2.03169e-05	3.27812e-05	3.2507e-05	0.000104945	2.50531e-05	1.9771e-05	8.8573e-06	5.38826e-06	7.66213e-06	0.000183449	7.6554e-05	0.00122658	1.4546e-05	4.2933e-05	4.72788e-05	5.27043e-05	3.46579e-05	5.05675e-05	8.54372e-05	5.33484e-05	0.000131894	7.47111e-05	3.85703e-05	3.64966e-05	0.000244141	0.00019883	0.00037174	0.000238304	0.000117282	0.000292973	0.00011324	8.94443e-05	5.29914e-05
hsa-miR-331-3p	MIR331	6.77229e-05	4.56087e-05	9.48121e-05	8.83744e-05	8.84228e-05	1.10718e-05	7.08584e-06	4.15345e-05	3.01377e-05	5.50348e-05	0	2.96754e-05	2.72738e-05	1.35578e-05	2.77669e-05	0.000171777	0.000283565	0.000301107	0.000555342	0.000279053	0.000509989	0.0005043	0.000191646	0.000126778	0	5.68085e-05	4.13044e-05	4.28289e-05	1.37082e-05	1.39511e-05	1.69861e-05	1.52462e-05	3.54942e-05
hsa-miR-331-5p	MIR331	6.77229e-06	8.55163e-06	8.12675e-06	5.5234e-06	1.17897e-05	3.95421e-06	1.77146e-06	2.91864e-06	3.06485e-06	0	0	9.89178e-06	4.09108e-06	2.25963e-06	3.75229e-06	2.92802e-05	2.52057e-05	1.83882e-05	4.27186e-05	1.23112e-05	1.75858e-05	1.29308e-05	3.13384e-05	1.15252e-05	8.13802e-05	5.68085e-05	2.06522e-05	5.49088e-06	3.04628e-06	0	0	2.03282e-06	1.99967e-06
hsa-miR-335-3p	MIR335	5.92576e-05	0.000101907	5.92576e-05	0.000121515	0.000315375	9.2133e-05	4.48179e-05	7.54357e-05	3.57566e-05	3.66898e-05	0.00012759	0.000257186	6.68209e-05	1.12981e-05	1.57596e-05	8.49125e-05	0.00013233	0.000121822	0.000373788	0.000273924	0.000167065	8.405e-05	4.33916e-05	9.41227e-05	8.13802e-05	0	0.000103261	6.69887e-05	5.33099e-05	4.18533e-05	5.66202e-06	8.6395e-05	8.04869e-05
hsa-miR-335-5p	MIR335	4.5713e-05	3.91949e-05	4.11417e-05	4.97106e-05	0.000156214	1.54214e-05	4.26922e-05	6.37611e-05	2.29864e-05	1.83449e-05	0	2.96754e-05	6.54572e-05	1.12981e-05	1.65101e-05	4.58723e-05	1.89043e-05	1.83882e-05	2.13593e-05	5.64262e-05	4.39645e-05	4.3821e-05	2.89277e-05	3.07339e-05	0	2.84042e-05	2.06522e-05	1.64726e-05	4.56942e-06	0	5.66202e-06	2.84595e-05	6.54893e-05
hsa-miR-337-3p	MIR337	1.69307e-05	8.55163e-06	1.35446e-05	2.7617e-05	4.42114e-06	6.32673e-06	1.77146e-06	1.79609e-06	4.59728e-06	1.83449e-05	5.1036e-05	0	2.86375e-05	5.64907e-06	3.07688e-05	5.85604e-06	1.26029e-05	1.60897e-05	2.13593e-05	2.05186e-06	8.79291e-06	1.29308e-05	3.61597e-06	5.76261e-06	0	0	0	1.20799e-05	3.80785e-05	0	5.66202e-06	1.32134e-05	1.04983e-05
hsa-miR-337-5p	MIR337	3.38615e-06	1.42527e-06	2.3703e-06	5.5234e-06	5.89485e-06	0	1.77146e-06	2.24511e-06	2.55404e-06	0	0	0	5.45477e-06	2.25963e-06	7.50458e-06	3.90402e-06	0	0	0	2.05186e-06	0	1.43675e-06	1.20532e-06	0	0	0	0	2.19635e-06	3.04628e-06	0	3.77468e-06	3.04924e-06	2.99951e-06
hsa-miR-338-3p	MIR338	4.40199e-05	4.70339e-05	2.64119e-05	3.31404e-05	6.77908e-05	1.30489e-05	0.000100913	6.75778e-05	0.000126425	0	0	4.94589e-06	3.50014e-05	2.14665e-05	8.70531e-05	2.83042e-05	5.19868e-05	2.98808e-05	1.60195e-05	1.94927e-05	4.8361e-05	6.39355e-05	7.77433e-05	5.57053e-05	0	0	3.09783e-05	7.5225e-05	2.43702e-05	1.39511e-05	6.22822e-05	7.87719e-05	0.000161474
hsa-miR-338-5p	MIR338	1.01584e-05	3.56318e-06	5.07922e-06	5.5234e-05	1.47371e-05	2.76794e-06	1.41115e-05	7.18435e-06	6.89592e-06	0	0	4.94589e-06	2.25009e-05	6.77889e-06	2.96431e-05	1.85441e-05	1.89043e-05	2.6433e-05	2.66991e-05	1.02593e-05	2.63787e-05	6.60906e-05	4.88155e-05	1.72878e-05	0	1.42021e-05	0	2.08653e-05	1.0662e-05	6.97554e-06	4.05778e-05	2.59185e-05	9.99837e-05
hsa-miR-339-3p	MIR339	2.87822e-05	6.69877e-05	1.72693e-05	8.2851e-05	6.33697e-05	1.70031e-05	1.02745e-05	1.63893e-05	1.17486e-05	0.00011007	0.000153108	0.00016816	3.2274e-05	6.77889e-05	4.50275e-05	0.000160065	0.000214249	5.97616e-05	0.000245632	8.61782e-05	0.00027258	0.000152296	0.000182004	0.000119094	8.13802e-05	0.000113617	0.000123913	6.80869e-05	6.39718e-05	0.000153462	8.11557e-05	4.87878e-05	4.04934e-05
hsa-miR-339-5p	MIR339	4.23268e-05	0.000448248	2.96288e-05	0.000149132	0.00015695	0.000128907	2.90519e-05	2.49207e-05	2.04323e-05	0.00161435	0.00403185	0.00145409	0.000133187	0.000312394	0.000321571	0.000203009	0.000447402	0.000221807	0.000688838	0.00027495	0.00048361	0.000319677	0.000312178	0.000161353	0.00177002	0.00129239	0.000908697	0.000747309	0.000581839	0.00161833	0.00049354	0.000406565	0.000291203
hsa-miR-340-3p	MIR340	1.01584e-05	2.20917e-05	8.12675e-06	1.65702e-05	8.84228e-06	3.95421e-06	7.08584e-06	2.24511e-06	4.59728e-06	0	0	0	3.18195e-06	0	7.50458e-07	1.56161e-05	9.45215e-06	2.29852e-05	1.06797e-05	6.15559e-06	8.79291e-06	1.43675e-05	1.56692e-05	9.60436e-06	0	0	0	0	1.52314e-06	0	3.77468e-06	3.04924e-06	1.49976e-06
hsa-miR-340-5p	MIR340	0.00041311	0.00040549	0.000371799	0.000762229	0.000434745	0.00030052	0.00018494	0.000213735	0.000177251	7.33797e-05	5.1036e-05	0.000158269	0.000273193	9.94237e-05	0.000224387	0.000441155	0.00043795	0.000517168	0.000331069	0.000510914	0.00027258	0.000510047	0.000646052	0.000341915	0.000244141	0.000227234	0.000123913	0.000204261	0.000178207	8.37065e-05	7.36063e-05	0.000115871	0.000240961
hsa-miR-342-3p	MIR342	0.0005621	0.000714061	0.0005621	0.00109363	0.00147519	0.000257814	0.000124002	0.000174221	0.000390258	5.50348e-05	5.1036e-05	8.90261e-05	0.000363651	0.000175121	0.000420256	0.00440569	0.00156591	0.00148025	0.00434662	0.00247044	0.00274339	0.00841362	0.0111974	0.0123704	0	0	2.06522e-05	0.000320667	9.13883e-05	5.58043e-05	3.96342e-05	7.72473e-05	0.000271456
hsa-miR-342-5p	MIR342	0	8.55163e-06	0	2.20936e-05	1.0316e-05	1.02809e-05	1.41717e-06	3.14315e-06	2.04323e-06	9.17246e-05	0.000153108	6.92425e-05	7.72759e-06	2.03367e-05	7.50458e-06	0.000179585	6.30144e-05	1.37911e-05	0.000149515	4.71928e-05	8.79291e-05	0.000112067	0.000157897	0.000107569	8.13802e-05	5.68085e-05	8.26088e-05	9.33449e-05	5.4833e-05	8.37065e-05	1.88734e-05	1.52462e-05	1.2498e-05
hsa-miR-345-3p	MIR345	0	0	0	0	0	0	0	0	0	1.83449e-05	0	2.96754e-05	4.54564e-07	0	1.50092e-06	0	3.15072e-06	0	1.06797e-05	0	3.51716e-05	0	0	0	0	5.68085e-05	2.06522e-05	9.88358e-06	6.09256e-06	2.79022e-05	5.66202e-06	3.04924e-06	0
hsa-miR-345-5p	MIR345	0.000206555	0.000639947	0.000330488	0.000342451	0.000316112	0.000104391	5.63324e-05	4.131e-05	4.98038e-05	0.000495313	0.00114831	0.000910044	0.000186144	0.000163823	0.000215381	0.000665636	0.0008759	0.000425227	0.00126554	0.00125677	0.00141566	0.000435336	0.000442353	0.000217058	0.000284831	0.000284042	0.000351087	0.000515594	0.000383328	0.000725457	0.000301975	0.000287645	0.000216715
hsa-miR-346	MIR346	0	0	0	0	0	7.90841e-07	0	0	5.10809e-07	1.83449e-05	0	0	9.09128e-07	3.38944e-06	4.50275e-06	3.90402e-06	0	4.59705e-06	0	0	0	1.43675e-06	1.20532e-06	1.92087e-06	0	2.84042e-05	0	2.19635e-06	3.04628e-06	0	0	1.01641e-06	1.49976e-06
hsa-miR-361-3p	MIR361	9.14259e-05	0.000246572	0.000182852	0.000254076	0.000163582	8.77834e-05	4.8538e-05	4.71473e-05	7.10024e-05	0.00291684	0.00107176	0.00188933	0.000150915	0.000336685	0.000216132	0.00152257	0.000645897	0.000473496	0.00134564	0.000615559	0.00131894	0.00150428	0.00178508	0.000695356	0.00435384	0.00352213	0.00121848	0.000835712	0.000945869	0.00210661	0.000451074	0.000596634	0.000286453
hsa-miR-361-5p	MIR361	0.000264119	0.000243721	0.000475415	0.000187796	0.000380218	2.76794e-05	6.02297e-05	0.000108663	0.000226288	0	0	0	9.5913e-05	4.40628e-05	9.45577e-05	0.000447011	0.000409593	0.000455108	0.000128156	0.000437047	5.27575e-05	0.000347694	0.000497798	0.0004418	0	5.68085e-05	0	6.36942e-05	2.13239e-05	0	1.79297e-05	2.13447e-05	0.000118981
hsa-miR-362-3p	MIR362	1.35446e-05	1.71033e-05	2.16713e-05	2.20936e-05	1.91583e-05	5.53589e-06	2.83434e-06	5.38826e-06	6.89592e-06	0	0	9.89178e-06	8.18215e-06	2.25963e-06	5.2532e-06	1.95201e-06	9.45215e-06	0	1.06797e-05	1.4363e-05	0	8.62052e-06	1.08479e-05	1.92087e-06	0	2.84042e-05	0	1.20799e-05	4.56942e-06	0	0	3.04924e-06	8.99853e-06
hsa-miR-362-5p	MIR362	3.38615e-05	0.000118297	4.7406e-05	7.18042e-05	0.000179793	9.4901e-06	4.88923e-05	4.93924e-05	0.000134087	0.000128414	0	6.92425e-05	1.13641e-05	1.2428e-05	2.10128e-05	6.24644e-05	4.09593e-05	5.51646e-05	8.54372e-05	0.000108749	0.000149479	0.000208329	0.000184414	0.000409146	0	5.68085e-05	6.19566e-05	7.13814e-05	2.89396e-05	6.97554e-05	5.66202e-06	3.55744e-05	2.94952e-05
hsa-miR-363-3p	MIR363	0.000125287	0.000400501	0.000150345	0.000143608	0.0016093	0.000173194	0.00040531	0.00020655	8.88807e-05	5.50348e-05	0.00012759	0.000336321	6.18207e-05	1.69472e-05	8.70531e-05	0.000273282	6.30144e-05	3.21793e-05	0.0006301	0.000461669	0.000281373	0.00054884	0.000556859	0.00028621	0	2.84042e-05	2.06522e-05	0.000127388	5.17867e-05	5.58043e-05	5.85076e-05	7.21653e-05	0.00012398
hsa-miR-363-5p	MIR363	0	0	0	0	0	0	0	0	0	0	0	0	0	0	0	0	0	0	0	0	0	0	0	0	0	0	0	0	0	0	0	0	0
hsa-miR-365a-3p	MIR365A	5.75645e-05	2.70801e-05	5.1808e-05	0.000107706	2.13688e-05	1.26535e-05	1.54117e-05	5.23111e-05	3.80552e-05	0	1.2759e-05	9.89178e-06	1.97735e-05	4.51926e-06	2.21385e-05	5.85604e-05	5.98636e-05	0.000188479	2.66991e-05	2.66742e-05	4.8361e-05	6.6809e-05	3.67623e-05	4.22592e-05	0	0	0	1.59235e-05	3.04628e-06	1.39511e-05	9.4367e-07	8.6395e-06	3.39945e-05
hsa-miR-365a-5p	MIR365A	0	1.42527e-06	0	0	2.94743e-06	0	0	4.49022e-07	5.10809e-07	0	0	9.89178e-06	9.09128e-07	1.2428e-05	3.75229e-06	9.76006e-06	1.26029e-05	9.19409e-06	1.06797e-05	0	3.51716e-05	1.43675e-06	1.20532e-06	5.76261e-06	8.13802e-05	8.52127e-05	2.06522e-05	8.78541e-06	0	2.79022e-05	1.88734e-05	3.04924e-06	3.49943e-06
hsa-miR-365b-3p	MIR365B	5.75645e-05	2.70801e-05	4.02951e-05	0.000107706	2.13688e-05	1.26535e-05	1.54117e-05	5.23111e-05	3.83107e-05	0	1.2759e-05	9.89178e-06	1.97735e-05	4.51926e-06	2.21385e-05	5.95364e-05	5.98636e-05	0.000188479	2.66991e-05	2.66742e-05	4.8361e-05	6.6809e-05	3.67623e-05	4.22592e-05	0	0	0	1.59235e-05	3.04628e-06	1.39511e-05	9.4367e-07	8.6395e-06	3.39945e-05
hsa-miR-365b-5p	MIR365B	0	0	0	0	0	7.90841e-07	0	8.98044e-07	2.55404e-07	0	0	0	4.54564e-07	0	0	9.76006e-07	1.89043e-05	6.89557e-06	1.06797e-05	2.05186e-06	0	0	1.20532e-06	1.92087e-06	0	0	0	0	0	0	0	2.03282e-06	4.99919e-07
hsa-miR-367-3p	MIR367	0	0	0	0	0	0	0	0	0	0	0	0	0	0	0	0	0	0	0	0	0	0	0	0	0	0	0	0	0	0	0	0	0
hsa-miR-367-5p	MIR367	0	0	0	0	0	0	0	0	0	0	0	0	0	0	0	0	0	0	0	0	0	0	0	0	0	0	0	0	0	0	0	0	0
hsa-miR-369-3p	MIR369	4.40199e-05	8.55163e-06	3.08139e-05	1.65702e-05	7.36857e-06	9.4901e-06	5.31438e-06	5.83729e-06	1.0727e-05	0	0	0	2.31828e-05	1.12981e-05	3.67724e-05	9.76006e-06	1.26029e-05	1.83882e-05	0	0	8.79291e-06	8.62052e-06	1.20532e-06	3.84174e-06	0	0	0	2.08653e-05	1.67545e-05	0	5.66202e-06	9.14771e-06	8.99853e-06
hsa-miR-369-5p	MIR369	1.69307e-05	4.27581e-06	1.35446e-05	3.31404e-05	7.36857e-06	1.02809e-05	5.31438e-06	1.79609e-06	5.10809e-06	0	0	0	9.09128e-06	1.35578e-05	1.57596e-05	4.48963e-05	4.09593e-05	6.89557e-06	3.2039e-05	8.20745e-06	8.79291e-06	2.87351e-06	8.43725e-06	3.84174e-06	0	0	0	1.53745e-05	2.58934e-05	0	0	2.03282e-06	1.1998e-05
hsa-miR-370-3p	MIR370	2.70892e-05	5.70108e-06	2.43803e-05	9.94211e-05	1.0316e-05	3.24245e-05	1.41717e-06	2.24511e-06	1.53243e-06	0.000256829	0.000102072	3.95671e-05	4.2729e-05	0.000197718	0.000166602	2.73282e-05	5.35622e-05	2.29852e-05	3.2039e-05	0	6.15504e-05	1.1494e-05	8.43725e-06	1.92087e-06	0.000366211	0.000653298	0.00140435	0.000115308	0.00125202	0.000237168	0.000375581	0.000358793	4.39928e-05
hsa-miR-370-5p	MIR370	0	0	0	0	0	7.90841e-07	7.08584e-07	0	5.10809e-07	0	0	0	9.09128e-07	0	0	1.95201e-06	0	0	0	0	0	0	1.20532e-06	0	0	0	0	0	0	0	0	0	0
hsa-miR-371a-3p	MIR371A	0	0	0	0	0	0	0	0	2.55404e-07	0	0	0	0	0	0	0	0	2.29852e-06	5.33983e-06	1.02593e-06	4.39645e-06	3.59188e-06	6.02661e-07	0	0	0	0	0	0	0	0	0	0
hsa-miR-371a-5p	MIR371A	0	0	0	0	0	0	0	0	0	0	0	0	0	0	0	0	0	0	0	0	0	7.18376e-07	0	0	0	0	1.03261e-05	0	7.61569e-07	0	0	0	0
hsa-miR-371b-3p	MIR371B	0	0	0	0	0	0	0	0	0	0	0	0	0	0	0	0	0	0	0	0	0	7.18376e-07	0	0	0	0	1.03261e-05	0	7.61569e-07	0	0	0	0
hsa-miR-371b-5p	MIR371B	0	0	0	0	0	0	0	0	2.55404e-07	0	0	0	0	0	0	0	0	2.29852e-06	5.33983e-06	1.02593e-06	4.39645e-06	3.59188e-06	6.02661e-07	0	0	0	0	0	0	0	0	0	0
hsa-miR-372-3p	MIR372	0	1.42527e-06	0	5.5234e-06	0	0	0	0	0	0	0	0	0	0	0	0	0	0	0	0	0	0	0	0	0	0	0	0	1.52314e-06	0	0	0	9.99837e-07
hsa-miR-372-5p	MIR372	0	0	0	0	0	0	0	0	0	0	0	0	0	0	0	0	0	0	0	0	0	0	0	0	0	0	0	0	0	0	0	0	0
hsa-miR-373-3p	MIR373	3.38615e-06	0	5.41783e-06	5.5234e-06	0	7.90841e-07	7.08584e-07	0	0	3.66898e-05	0	3.95671e-05	2.72738e-06	4.51926e-06	5.2532e-06	1.95201e-06	3.15072e-06	0	0	2.05186e-06	0	1.43675e-06	3.61597e-06	0	0	8.52127e-05	0.000123913	4.3927e-06	1.82777e-05	0	1.69861e-05	1.01641e-06	9.99837e-07
hsa-miR-373-5p	MIR373	0	0	0	0	0	0	0	0	0	0	0	0	0	0	0	0	0	0	0	0	0	0	0	0	0	0	0	0	0	0	0	0	0
hsa-miR-374a-3p	MIR374A	0.00019301	0.000457512	0.000231612	0.00016294	0.000458325	9.13422e-05	0.000159254	0.000147504	0.000209432	0	2.5518e-05	0	3.44332e-05	9.03852e-06	1.50092e-05	1.65921e-05	2.2055e-05	6.32094e-05	1.06797e-05	5.64262e-05	0	9.41073e-05	3.31463e-05	4.99427e-05	0	0	0	2.36108e-05	3.04628e-06	0	1.50987e-05	7.62309e-06	2.24963e-05
hsa-miR-374a-5p	MIR374A	0.000309257	0.000371996	0.000309257	0.000251315	0.0004426	0.000143538	0.00010689	0.000104398	0.000272261	0	0	0	8.62535e-05	1.28008e-05	6.15375e-05	7.38446e-05	0.000110275	0.000174297	4.48545e-05	0.000176522	0.000123101	0.000190844	0.00018662	0.000236901	0	0	0	2.94641e-05	1.52314e-06	1.39511e-05	7.54936e-06	1.27052e-05	5.61558e-05
hsa-miR-374b-3p	MIR374B	8.46536e-07	2.85054e-06	7.61883e-07	6.90425e-06	7.00014e-06	9.88552e-07	2.19661e-06	4.60248e-06	4.21417e-06	0	0	0	3.40923e-07	0	1.87614e-07	4.88003e-07	5.51376e-06	7.4702e-06	2.13593e-06	4.00113e-06	8.79291e-06	4.31026e-06	2.10931e-06	5.76261e-06	0	0	0	0	0	0	0	0	3.74939e-07
hsa-miR-374b-5p	MIR374B	0.000117093	0.000253698	9.36743e-05	9.52786e-05	0.000270544	2.98543e-05	7.23464e-05	9.2759e-05	0.000142388	0	0	0	3.00012e-05	3.76228e-06	9.94357e-06	7.59723e-05	5.75006e-05	0.000212797	2.88351e-05	0.000151386	5.71539e-05	0.000189896	0.000174868	0.000198484	0	0	0	1.29914e-05	1.52314e-06	6.97554e-06	4.71835e-06	5.08206e-07	1.67873e-05
hsa-miR-374c-3p	MIR374C	0.000117093	0.000253698	8.1965e-05	9.52786e-05	0.000270544	2.98543e-05	7.23464e-05	9.2759e-05	0.000142388	0	0	0	3.00012e-05	3.76228e-06	9.94357e-06	7.59723e-05	5.75006e-05	0.000212797	2.88351e-05	0.000151386	5.71539e-05	0.000189896	0.000174868	0.000198484	0	0	0	1.29914e-05	1.52314e-06	6.97554e-06	4.71835e-06	5.08206e-07	1.67873e-05
hsa-miR-374c-5p	MIR374C	8.46536e-07	2.85054e-06	5.07922e-07	6.90425e-06	7.00014e-06	9.88552e-07	2.19661e-06	4.75065e-06	4.21417e-06	0	0	0	3.40923e-07	0	1.87614e-07	1.13217e-06	5.51376e-06	7.4702e-06	2.13593e-06	4.00113e-06	8.79291e-06	4.78439e-06	2.10931e-06	5.76261e-06	0	0	0	0	0	0	0	0	3.74939e-07
hsa-miR-375	MIR375	2.03169e-05	0.000223768	1.01584e-05	0.000314834	0.000249058	0.000223017	0.00280103	0.00209065	5.82322e-05	0.000458623	0.00252628	0.00121669	0.00144188	0.00185742	0.000378981	0.00139959	0.0112008	5.05675e-05	0.00061942	3.69335e-05	0.00140687	0.000127871	0.000139817	0.000134461	0.000203451	0.000312447	0.00396522	0.00102679	0.000198008	0.00114399	0.000883276	0.000628143	0.000325947
hsa-miR-376a-2-5p	MIR376A2	3.38615e-06	0	2.03169e-06	0	2.94743e-06	7.90841e-07	0	4.49022e-07	5.10809e-07	0	0	0	3.18195e-06	3.38944e-06	6.75412e-06	0	0	0	0	0	0	1.43675e-06	0	0	0	0	0	7.35778e-07	1.67545e-05	0	0	8.1313e-06	1.49976e-06
hsa-miR-376a-3p	MIR376A2	1.29689e-05	9.26426e-06	9.07826e-06	2.94397e-05	1.25266e-05	7.90841e-06	2.95125e-06	3.36767e-06	9.44996e-06	3.66898e-05	1.2759e-05	0	4.88656e-05	3.10699e-05	7.72972e-05	1.95201e-06	3.15072e-06	9.19409e-06	0	3.07779e-06	1.31894e-05	2.87351e-06	1.20532e-06	0	4.06901e-05	0	0	8.23632e-06	5.94024e-05	6.97554e-06	1.28905e-05	2.54103e-05	2.41611e-05
hsa-miR-376a-3p	MIR376A1	1.29689e-05	9.26426e-06	1.03752e-05	2.94397e-05	1.25266e-05	7.90841e-06	2.95125e-06	3.36767e-06	9.44996e-06	3.66898e-05	1.2759e-05	0	4.88656e-05	3.10699e-05	7.72972e-05	1.95201e-06	3.15072e-06	9.19409e-06	1.06797e-05	3.07779e-06	1.31894e-05	2.87351e-06	1.20532e-06	0	4.06901e-05	0	0	8.23632e-06	5.94024e-05	6.97554e-06	1.28905e-05	2.54103e-05	2.41611e-05
hsa-miR-376a-5p	MIR376A1	1.35446e-05	1.42527e-06	1.21901e-05	2.20936e-05	7.36857e-06	5.53589e-06	3.89721e-06	8.98044e-07	6.1297e-06	0	0	0	1.50006e-05	5.64907e-06	1.12569e-05	1.17121e-05	3.15072e-06	4.59705e-06	0	4.10373e-06	1.75858e-05	1.43675e-06	0	0	0	0	4.13044e-05	3.29453e-06	3.35091e-05	0	1.88734e-06	7.11488e-06	8.49861e-06
hsa-miR-376b-3p	MIR376B	4.50357e-06	4.27581e-06	4.50357e-06	7.34612e-06	7.36857e-06	1.58168e-06	8.25501e-07	1.34707e-06	2.55404e-06	0	0	0	7.12302e-06	0	1.42587e-05	1.95201e-06	6.30144e-06	6.89557e-06	0	2.05186e-06	0	0	0	0	0	0	2.06522e-05	0	3.04628e-06	0	0	4.06565e-06	3.16448e-06
hsa-miR-376b-5p	MIR376B	3.38615e-06	7.12635e-07	4.06338e-06	0	0	3.95421e-07	0	0	2.55404e-07	0	0	0	6.81846e-07	0	1.50092e-06	0	6.30144e-06	0	0	0	0	0	0	0	0	0	0	7.35778e-07	0	0	0	5.08206e-07	0
hsa-miR-376c-3p	MIR376C	6.09506e-05	1.71033e-05	8.53309e-05	9.94211e-05	5.01063e-05	3.95421e-05	1.41717e-05	6.28631e-06	2.4008e-05	1.83449e-05	0	9.89178e-06	0.000255615	0.000111852	0.000282923	1.56161e-05	3.78086e-05	2.29852e-05	1.06797e-05	1.23112e-05	4.39645e-05	8.62052e-06	6.02661e-06	9.60436e-06	0	0	2.06522e-05	5.49088e-05	0.000109666	0	1.94962e-05	7.01324e-05	0.000154975
hsa-miR-376c-5p	MIR376C	3.38615e-06	7.12635e-07	5.41783e-06	0	0	3.95421e-07	0	0	7.66213e-07	0	0	0	6.81846e-07	0	7.50458e-07	0	0	0	0	0	0	0	0	0	0	0	0	7.35778e-07	0	0	0	5.08206e-07	0
hsa-miR-377-3p	MIR377	2.70892e-05	8.55163e-06	4.87605e-05	1.10468e-05	2.35794e-05	7.11757e-06	6.73155e-06	3.14315e-06	8.68375e-06	0	0	4.94589e-06	2.18191e-05	5.64907e-06	3.6022e-05	3.90402e-06	3.15072e-06	2.52838e-05	0	0	2.63787e-05	7.18376e-06	1.20532e-06	3.84174e-06	0	2.84042e-05	0	7.68723e-06	3.04628e-06	0	0	3.04924e-06	1.39977e-05
hsa-miR-377-5p	MIR377	1.01584e-05	0	2.03169e-05	5.5234e-06	4.42114e-06	7.90841e-06	7.08584e-07	0	2.04323e-06	3.66898e-05	7.6554e-05	1.97836e-05	2.09099e-05	5.42311e-05	4.65284e-05	2.53762e-05	2.52057e-05	1.14926e-05	0	2.05186e-06	4.39645e-05	1.43675e-06	1.20532e-06	0	0.00012207	0.000142021	0.00018587	3.51416e-05	0.000242179	4.18533e-05	4.15215e-05	8.74114e-05	1.29979e-05
hsa-miR-378a-3p	MIR378A	0.00161919	0.0143545	0.00291454	0.0108451	0.00343063	0.00305553	0.00452194	0.0048703	0.00135064	0.0375643	0.0410973	0.0269722	0.0029042	0.00902138	0.00735525	0.00780633	0.00419099	0.00277701	0.0169539	0.00960175	0.0244663	0.00931859	0.00887623	0.00585985	0.0458374	0.0236514	0.0460672	0.0608847	0.0179515	0.0357078	0.0473412	0.0317394	0.0142703
hsa-miR-378a-5p	MIR378A	1.35446e-05	0.000157492	2.16713e-05	7.18042e-05	4.1264e-05	1.10718e-05	3.93264e-05	6.73533e-05	1.53243e-05	1.83449e-05	7.6554e-05	9.89178e-05	2.00008e-05	3.38944e-05	3.30201e-05	5.07523e-05	3.78086e-05	4.13734e-05	0.000213593	9.23338e-05	0.000246201	0.000114222	8.97965e-05	9.0281e-05	4.06901e-05	5.68085e-05	6.19566e-05	0.000253679	9.9004e-05	0.000139511	7.1719e-05	9.65591e-05	5.44911e-05
hsa-miR-378b	MIR378B	0	4.27581e-06	0	3.86638e-06	1.10529e-06	7.90841e-07	4.42865e-07	7.63338e-07	0	1.83449e-05	6.3795e-06	0	7.59122e-07	1.97718e-06	2.52904e-06	0	1.57536e-06	5.74631e-07	0	0	2.19823e-06	4.74128e-07	2.20574e-06	9.60436e-07	0	0	0	6.89654e-06	4.56942e-06	0	1.41551e-06	2.71382e-06	1.62474e-06
hsa-miR-378c	MIR378C	7.00255e-05	0.000592357	8.40306e-05	0.000415801	0.000116129	0.000177267	0.000202613	0.000193268	4.76482e-05	0.00233586	0.0027585	0.00138218	0.000125832	0.000298746	0.000243133	0.00017818	4.93717e-05	7.33689e-05	0.000605216	0.000232271	0.000830227	0.000349418	0.000251948	0.000149405	0.00456421	0.00229137	0.00134136	0.00121482	0.000599858	0.00219032	0.00149747	0.00107981	0.000489305
hsa-miR-378d	MIR378D1	7.95744e-06	0.000197685	7.95744e-06	9.63833e-05	2.68511e-05	7.77555e-05	5.2336e-05	4.83462e-05	1.2147e-05	0.000285814	0.000451159	0.000213366	3.15104e-05	7.62625e-05	5.0078e-05	1.87784e-05	3.9384e-06	1.49404e-05	7.2942e-05	3.06754e-05	8.94239e-05	5.03294e-05	4.10171e-05	2.79103e-05	0.000522054	0.000279214	0.000184837	0.0001538	0.000103071	0.000236052	0.000197416	0.000179773	9.68092e-05
hsa-miR-378d	MIR378D2	7.95744e-06	0.000198754	7.1617e-06	9.36216e-05	2.92974e-05	7.93372e-05	5.28675e-05	5.17139e-05	1.22339e-05	0.000334795	0.000442738	0.000280927	3.62833e-05	8.59563e-05	6.12749e-05	2.03985e-05	4.72608e-06	1.72389e-05	8.00974e-05	3.47791e-05	0.00010701	5.02145e-05	4.0318e-05	2.63159e-05	0.000528971	0.00026984	0.000246794	0.000155633	0.000109026	0.000240656	0.000221951	0.000194846	0.000108322
hsa-miR-378e	MIR378E	2.03169e-06	3.98933e-05	1.62535e-06	1.76749e-05	6.08644e-06	6.24765e-06	1.02993e-05	6.84759e-06	2.55404e-06	0	0	3.95671e-06	1.36369e-06	9.03852e-06	6.7166e-06	1.95201e-06	3.15072e-06	1.14926e-06	1.06797e-05	1.23112e-05	1.02877e-05	5.74701e-06	4.25479e-06	4.47563e-06	0	0	4.13044e-06	6.17175e-05	9.33684e-06	1.39511e-05	1.76844e-05	2.22899e-05	2.09816e-05
hsa-miR-378f	MIR378F	2.8105e-06	1.28274e-05	1.96735e-06	1.03288e-05	4.42114e-06	1.58168e-06	3.18863e-06	3.08478e-06	1.68567e-07	3.98085e-05	0.000103858	3.1357e-05	2.84103e-06	1.13885e-05	4.67535e-06	4.23587e-06	2.6151e-06	2.68927e-06	1.42039e-05	7.53034e-06	3.07752e-05	9.33889e-06	5.62885e-06	4.55247e-06	6.79525e-05	2.84042e-05	3.77935e-05	5.19218e-05	2.8437e-05	2.55305e-05	5.4412e-05	3.08176e-05	1.75371e-05
hsa-miR-378g	MIR378G	3.38615e-06	2.33744e-06	2.03169e-06	2.7617e-06	7.36857e-07	1.58168e-06	1.59431e-06	2.13285e-06	1.27702e-06	9.17246e-06	2.5518e-05	0	2.95467e-06	7.9087e-06	3.87987e-06	1.95201e-06	4.97813e-06	0	1.06797e-05	3.07779e-06	8.79291e-06	2.08329e-06	1.80798e-06	1.92087e-06	4.06901e-05	0	1.03261e-05	1.35844e-05	6.09256e-06	2.09266e-05	1.76089e-05	1.67708e-05	7.47378e-06
hsa-miR-378h	MIR378H	0.000463902	0.000912458	0.000231951	0.000452919	0.000372113	0.000182684	8.82435e-05	0.000120486	0.000122696	3.66898e-05	4.33806e-05	9.89178e-05	2.66238e-05	1.44955e-05	7.06706e-05	0.00258095	0.00331298	0.000512571	0.000726216	0.000675124	0.000206633	0.000432937	0.00101729	0.00032334	0	2.84042e-05	9.29349e-05	0.000245904	2.38676e-05	6.97554e-06	7.37384e-05	2.83274e-05	9.8269e-05
hsa-miR-378i	MIR378I	2.53961e-05	0.000265029	1.52377e-05	0.000150071	4.05271e-05	2.99175e-05	3.73176e-05	5.22347e-05	1.76229e-05	0.000388362	0.000540216	0.000235721	3.34468e-05	7.40029e-05	6.62879e-05	6.67002e-05	5.04115e-05	2.98808e-05	0.00018337	0.000108072	0.000266689	8.16507e-05	8.48788e-05	5.44183e-05	0.000434163	0.000369255	0.000320109	0.000495091	0.000166966	0.000369704	0.000412384	0.000303653	0.00015066
hsa-miR-378j	MIR378J	0	1.8386e-06	0	1.10468e-06	7.36857e-07	5.29864e-07	4.71208e-07	7.27416e-07	0	4.58623e-06	8.42095e-06	3.26429e-06	1.50006e-07	3.72839e-07	1.50092e-07	0	0	0	0	1.19008e-06	7.29811e-06	8.33317e-07	1.00042e-06	1.44065e-06	1.34277e-05	0	2.74674e-05	1.28487e-06	5.02636e-07	3.48777e-06	3.45383e-06	4.14696e-06	1.12482e-06
hsa-miR-378j	MIR378J	0	1.8386e-06	0	1.10468e-06	7.36857e-07	5.29864e-07	4.71208e-07	7.27416e-07	0	4.58623e-06	8.42095e-06	3.26429e-06	1.50006e-07	3.72839e-07	1.50092e-07	0	0	0	0	1.19008e-06	7.29811e-06	8.33317e-07	1.00042e-06	1.44065e-06	1.34277e-05	0	2.74674e-05	1.28487e-06	5.02636e-07	3.48777e-06	3.45383e-06	4.14696e-06	1.12482e-06
hsa-miR-379-3p	MIR379	8.46536e-06	2.85054e-06	7.61883e-06	0	1.47371e-06	0	0	0	1.02162e-06	0	0	0	3.63651e-06	0	0	3.90402e-06	3.15072e-06	0	0	2.05186e-06	0	2.87351e-06	1.20532e-06	0	0	0	0	0	0	0	0	0	0
hsa-miR-379-5p	MIR379	5.07922e-05	2.99307e-05	5.07922e-05	3.86638e-05	1.17897e-05	1.02809e-05	3.18863e-06	2.24511e-06	1.0727e-05	0	0	0	1.63643e-05	6.77889e-06	1.72605e-05	1.95201e-06	6.30144e-06	2.06867e-05	0	4.10373e-06	8.79291e-06	1.1494e-05	3.61597e-06	7.68349e-06	0	0	0	7.68723e-06	4.56942e-06	0	0	7.11488e-06	7.9987e-06
hsa-miR-380-3p	MIR380	3.38615e-06	1.42527e-06	4.06338e-06	0	1.47371e-06	0	7.08584e-07	0	0	0	0	0	0	1.12981e-06	0	0	0	0	0	0	0	0	0	0	0	0	0	0	0	0	0	0	0
hsa-miR-380-5p	MIR380	0	0	0	0	1.47371e-06	0	0	0	0	0	0	0	9.09128e-07	0	0	0	0	0	0	0	0	0	0	0	0	0	0	0	0	0	0	0	0
hsa-miR-381-3p	MIR381	0.000406338	0.00018671	0.00065014	0.000154655	0.000173898	0.000128907	7.26299e-05	7.85789e-05	0.000316191	0	0	0	0.000410926	6.55292e-05	0.000328701	0.000105409	0.000170139	0.000225255	1.06797e-05	5.12966e-05	0.000175858	6.46539e-05	6.02661e-05	1.72878e-05	0	0	0	4.00834e-05	8.37726e-05	0	1.88734e-05	1.7279e-05	0.000135478
hsa-miR-381-5p	MIR381	0	0	0	0	0	0	0	0	0	0	0	0	4.54564e-07	0	7.50458e-07	0	0	0	0	0	0	0	0	0	0	0	0	0	0	0	0	0	0
hsa-miR-382-3p	MIR382	1.01584e-05	5.70108e-06	2.03169e-05	2.20936e-05	7.36857e-06	7.11757e-06	7.08584e-07	1.79609e-06	2.04323e-06	0	0	0	1.36369e-05	5.64907e-06	1.72605e-05	0	6.30144e-06	4.59705e-06	0	2.05186e-06	0	7.18376e-06	4.82129e-06	0	0	2.84042e-05	2.06522e-05	1.09818e-06	0	0	0	1.01641e-06	8.49861e-06
hsa-miR-382-5p	MIR382	3.72476e-05	2.70801e-05	6.70457e-05	8.2851e-05	2.21057e-05	4.42871e-05	3.89721e-06	3.14315e-06	4.59728e-06	3.66898e-05	0	3.95671e-05	7.77305e-05	0.000286973	0.000285924	7.22244e-05	7.56172e-05	3.90749e-05	4.27186e-05	1.64149e-05	0.000131894	2.87351e-05	3.61597e-06	5.76261e-06	4.06901e-05	8.52127e-05	0.000392392	0.00023501	0.0010007	0.000181364	0.000184959	0.000369974	9.29848e-05
hsa-miR-383-3p	MIR383	0	0	0	0	0	0	0	0	0	0	2.5518e-05	0	0	0	0	0	0	0	0	0	0	0	0	0	0	0	0	0	0	1.39511e-05	0	0	0
hsa-miR-383-5p	MIR383	0	0	0	5.5234e-06	0	7.90841e-07	2.83434e-06	4.49022e-07	0	0	0	0	1.36369e-06	5.64907e-06	9.00549e-06	0	3.15072e-06	0	0	0	0	0	0	0	0	5.68085e-05	0	5.49088e-06	6.09256e-06	0	0	2.13447e-05	1.04983e-05
hsa-miR-384	MIR384	0	0	0	0	0	0	0	0	0	0	0	0	0	0	0	0	0	0	0	0	0	0	0	0	0	0	0	0	0	0	0	0	0
hsa-miR-409-3p	MIR409	0.000402951	0.000249422	0.000402951	0.00130352	0.000225478	0.00109452	9.31788e-05	3.50237e-05	5.31241e-05	0.00333878	0.00262836	0.00232457	0.00115164	0.00405999	0.0054123	0.000435299	0.000970421	0.000406839	0.000437866	0.000145682	0.00158272	0.000156606	8.31672e-05	5.9547e-05	0.00264486	0.00729989	0.0235435	0.00540357	0.0200963	0.00234378	0.00530532	0.00757125	0.00165173
hsa-miR-409-5p	MIR409	6.77229e-06	2.85054e-06	6.09506e-06	0	2.94743e-06	1.58168e-06	0	0	5.10809e-07	0	2.5518e-05	0	1.29551e-05	7.34379e-06	3.15192e-05	1.95201e-06	6.30144e-06	9.19409e-06	0	0	2.63787e-05	1.43675e-06	1.20532e-06	9.60436e-06	4.06901e-05	0	0	9.33449e-06	1.37082e-05	0	0	1.01641e-06	1.29979e-05
hsa-miR-410-3p	MIR410	0.000128674	3.1356e-05	0.000102939	8.2851e-05	7.95805e-05	3.08428e-05	3.96807e-05	2.37982e-05	4.18863e-05	0	0	0	8.63672e-05	3.16348e-05	0.000120824	6.83204e-05	0.000239455	0.000167792	2.13593e-05	2.66742e-05	7.03433e-05	4.74128e-05	3.0133e-05	1.92087e-05	4.06901e-05	0	2.06522e-05	2.74544e-05	6.70181e-05	1.39511e-05	1.88734e-06	2.03282e-05	4.2993e-05
hsa-miR-410-5p	MIR410	0	0	0	0	0	0	0	0	0	0	2.5518e-05	0	0	1.12981e-06	0	0	0	0	0	0	0	0	0	0	0	0	0	0	4.56942e-06	0	0	0	9.99837e-07
hsa-miR-411-3p	MIR411	8.46536e-06	0	5.07922e-06	0	0	0	0	0	1.53243e-06	9.17246e-06	0	0	2.27282e-06	0	4.50275e-06	3.90402e-06	9.45215e-06	6.89557e-06	0	0	0	1.43675e-06	0	0	0	0	0	0	0	0	9.4367e-07	0	1.49976e-06
hsa-miR-411-5p	MIR411	0.00019301	5.84361e-05	9.65052e-05	7.18042e-05	0.000113476	7.67116e-05	1.7006e-05	3.63708e-05	0.000171121	0	0	0	0.000162279	5.42311e-05	0.000125326	0.000140545	0.00017644	0.000188479	2.13593e-05	5.74522e-05	5.27575e-05	6.89641e-05	5.06235e-05	4.03383e-05	0	0	0	3.62398e-05	5.78793e-05	0	2.26481e-05	1.93118e-05	5.29914e-05
hsa-miR-412-3p	MIR412	0	0	0	0	0	0	0	0	0	0	0	0	0	0	0	0	3.15072e-06	0	0	0	0	0	0	0	0	0	0	0	0	0	0	0	0
hsa-miR-412-5p	MIR412	1.35446e-05	0	9.48121e-06	5.5234e-06	4.42114e-06	7.90841e-07	0	0	2.04323e-06	0	0	0	4.54564e-07	0	0	0	3.15072e-06	0	0	2.05186e-06	8.79291e-06	1.43675e-06	0	0	0	0	0	1.09818e-06	1.0662e-05	1.39511e-05	3.77468e-06	3.04924e-06	2.99951e-06
hsa-miR-421	MIR421	4.06338e-05	7.41141e-05	3.2507e-05	3.86638e-05	8.69491e-05	3.24245e-05	1.91318e-05	2.51452e-05	3.06485e-05	0	0	9.89178e-06	1.95463e-05	1.01683e-05	2.17633e-05	0.000273282	0.000207947	0.000301107	4.27186e-05	0.000205186	4.39645e-05	0.000107756	0.000109684	6.53096e-05	8.13802e-05	0	0	8.78541e-06	3.04628e-06	0	1.88734e-06	5.08206e-06	1.29979e-05
hsa-miR-422a	MIR422A	5.07922e-06	3.8012e-05	4.5713e-06	1.65702e-05	1.47371e-06	9.09468e-06	1.62372e-05	8.00606e-06	2.97801e-06	0.000235365	8.93131e-05	0.000212673	2.95467e-06	1.8077e-05	7.50458e-06	8.78405e-06	3.15072e-06	0	1.60195e-05	1.19624e-05	4.68662e-05	5.50276e-06	5.8217e-06	1.15252e-05	0.000223796	0.000208203	0.000254642	0.000183033	4.77199e-05	0.000118584	0.000141871	8.21566e-05	2.92602e-05
hsa-miR-423-3p	MIR423	0.000402951	0.000814542	0.000402951	0.00119305	0.000508063	0.000397002	0.000135517	0.000147504	0.000196151	0.00301774	0.00248801	0.00433755	0.000485702	0.000923623	0.00099173	0.00270646	0.00355401	0.000833215	0.00235486	0.00111519	0.0022378	0.00100573	0.00121255	0.00048406	0.00270589	0.00218713	0.00338696	0.00180485	0.00128172	0.00373192	0.00253281	0.00133506	0.00092085
hsa-miR-423-5p	MIR423	0.000182852	0.000167469	0.000219422	0.000436348	0.000118265	2.09573e-05	2.23204e-05	4.40042e-05	4.16309e-05	0.00161435	0.00320251	0.00083091	0.000133869	0.000283019	0.000252904	0.000736884	0.00085542	0.000268927	0.000982528	0.000379595	0.0013585	0.00049568	0.000401372	0.000346717	0.00374349	0.00176106	0.00131141	0.000411816	0.0003686	0.00152067	0.00102766	0.000417745	0.000264207
hsa-miR-424-3p	MIR424	2.70892e-05	2.28043e-05	3.79248e-05	3.86638e-05	1.91583e-05	1.73985e-05	2.12575e-06	1.79609e-06	2.55404e-06	0.000146759	7.6554e-05	9.89178e-05	0.000176825	5.42311e-05	0.000148591	3.90402e-05	5.98636e-05	8.04483e-05	1.06797e-05	4.5141e-05	1.75858e-05	4.31026e-06	7.23193e-06	0	8.13802e-05	5.68085e-05	0.000103261	9.88358e-06	7.76801e-05	2.79022e-05	3.96342e-05	1.32134e-05	8.99853e-06
hsa-miR-424-5p	MIR424	0.000443585	0.000270801	0.000709736	0.000127038	0.000240215	7.19666e-05	2.01946e-05	4.31061e-05	6.53835e-05	0	0	0	0.000838216	3.72839e-05	0.000288176	4.68483e-05	7.87679e-05	0.000393047	4.27186e-05	0.000205186	7.03433e-05	5.31599e-05	3.25437e-05	5.76261e-05	0	2.84042e-05	4.13044e-05	1.20799e-05	2.13239e-05	0	9.4367e-06	0	9.99837e-06
hsa-miR-425-3p	MIR425	3.72476e-05	9.83437e-05	6.70457e-05	9.38978e-05	6.04222e-05	2.13527e-05	1.34631e-05	1.12256e-05	1.63459e-05	0.000165104	0.000102072	0.000316537	3.68197e-05	0.000152525	0.000105815	7.61285e-05	0.000129179	6.43586e-05	6.40779e-05	0.000155942	7.91362e-05	9.62624e-05	6.7498e-05	4.99427e-05	0.00016276	0.000142021	0.000289131	0.00018669	0.000170592	0.000306924	0.000190621	0.000189053	8.24866e-05
hsa-miR-425-5p	MIR425	0.000159149	0.000450386	0.000318298	0.000187796	0.000520221	5.29864e-05	0.000111956	0.000141891	0.000131278	0.000165104	0.000102072	0.000207727	4.72747e-05	4.2933e-05	9.45577e-05	0.000634404	0.0011185	0.0004666	0.000747576	0.00124753	0.000721019	0.000987049	0.000709935	0.000622362	0.000244141	8.52127e-05	0.000123913	0.00018669	3.35091e-05	0.000181364	7.7381e-05	9.45263e-05	0.000131978
hsa-miR-429	MIR429	0.00021502	0.000756106	0.000387036	0.000668331	0.000959387	0.000360228	0.000333035	0.000351809	8.55605e-05	0.000256829	0.000153108	0.000623182	0.000257511	5.87504e-05	0.000133581	0.000579747	0.000378086	0.000487287	0.000480584	0.00256893	0.000105515	0.000252868	0.000184414	0.000180562	4.06901e-05	0.000227234	2.06522e-05	0.000360202	8.37726e-05	0.000111609	6.41696e-05	4.98042e-05	0.000206466
hsa-miR-431-3p	MIR431	1.69307e-05	9.9769e-06	2.70892e-05	5.5234e-06	7.36857e-06	3.16337e-06	7.08584e-07	1.34707e-06	1.02162e-06	0	0	0	6.3639e-06	1.12981e-06	1.20073e-05	3.90402e-06	4.411e-05	2.29852e-05	1.06797e-05	0	3.51716e-05	4.31026e-06	6.02661e-06	1.92087e-06	0	0	0	9.88358e-06	1.21851e-05	0	3.77468e-06	1.01641e-06	1.99967e-06
hsa-miR-431-5p	MIR431	6.77229e-06	1.28274e-05	9.48121e-06	1.10468e-05	8.84228e-06	8.69926e-06	3.54292e-07	1.34707e-06	0	0	0	0	9.09128e-07	4.51926e-06	1.50092e-05	2.53762e-05	0.000252057	5.74631e-05	0	1.23112e-05	3.51716e-05	5.74701e-06	6.02661e-06	0	0	0	2.06522e-05	1.09818e-06	1.98008e-05	0	3.77468e-06	5.08206e-06	5.99902e-06
hsa-miR-432-3p	MIR432	0	0	0	0	0	7.90841e-07	0	0	5.10809e-07	0	0	0	2.72738e-06	0	3.75229e-06	0	0	0	0	0	0	0	0	0	0	0	0	2.19635e-06	7.61569e-06	0	3.77468e-06	3.04924e-06	0
hsa-miR-432-5p	MIR432	5.07922e-05	1.85285e-05	5.07922e-05	3.86638e-05	1.91583e-05	2.13527e-05	9.21159e-06	3.59218e-06	5.6189e-06	0	0	9.89178e-06	5.45477e-05	5.19715e-05	9.98109e-05	3.70882e-05	0.0002174	6.20601e-05	0	6.15559e-06	7.91362e-05	2.15513e-05	1.32585e-05	1.15252e-05	4.06901e-05	0	0.000103261	2.41599e-05	0.000147744	0	2.45354e-05	6.4034e-05	2.34962e-05
hsa-miR-433-3p	MIR433	0	5.70108e-06	0	0	4.42114e-06	2.37252e-06	2.12575e-06	1.79609e-06	4.59728e-06	7.33797e-05	0	9.89178e-06	1.13641e-05	1.46876e-05	2.40146e-05	5.85604e-06	5.04115e-05	1.14926e-05	1.06797e-05	0	3.51716e-05	4.31026e-06	1.20532e-06	1.92087e-06	0	0	6.19566e-05	6.58905e-06	4.72173e-05	0	1.50987e-05	1.52462e-05	8.49861e-06
hsa-miR-433-5p	MIR433	0	0	0	0	1.47371e-06	7.90841e-07	0	0	0	0	0	0	4.54564e-07	0	7.50458e-07	0	0	0	0	0	0	0	0	0	0	0	0	0	0	0	0	0	9.99837e-07
hsa-miR-448	MIR448	0	0	0	0	0	0	0	0	0	0	0	0	0	0	2.25137e-06	0	1.89043e-05	0	0	0	0	0	0	0	0	0	0	0	0	0	0	0	0
hsa-miR-449a	MIR449A	0	2.85054e-06	0	0	1.47371e-06	3.95421e-06	0	0	1.53243e-06	0	0	0	0	0	7.50458e-07	1.95201e-06	3.15072e-06	4.59705e-06	0	2.05186e-06	8.79291e-06	4.31026e-06	4.82129e-06	9.60436e-06	0	0	0	3.29453e-06	0	0	1.88734e-06	0	1.99967e-06
hsa-miR-449b-3p	MIR449B	0	0	0	0	0	0	0	0	0	0	0	0	0	0	0	0	0	0	0	0	0	0	0	0	0	0	0	0	0	0	0	0	0
hsa-miR-449b-5p	MIR449B	0	0	0	0	0	0	0	0	5.10809e-07	0	0	0	4.54564e-07	0	0	0	3.15072e-06	2.29852e-06	0	0	0	1.43675e-06	2.41064e-06	1.92087e-06	0	0	0	1.09818e-06	0	0	0	0	0
hsa-miR-449c-3p	MIR449C	0	0	0	0	0	0	0	0	0	0	0	0	0	0	0	0	0	0	0	0	0	0	0	0	0	0	0	0	0	0	0	0	0
hsa-miR-449c-5p	MIR449C	3.38615e-06	0	2.70892e-06	0	4.42114e-06	0	0	8.98044e-07	5.10809e-07	0	0	0	4.54564e-07	0	0	0	6.30144e-06	4.59705e-06	0	2.05186e-06	0	1.43675e-06	3.61597e-06	1.34461e-05	0	0	0	2.19635e-06	1.52314e-06	0	1.88734e-06	0	1.99967e-06
hsa-miR-450a-1-3p	MIR450A1	0	7.12635e-07	0	0	0	0	0	0	0	0	0	0	4.54564e-07	0	0	0	0	0	0	2.05186e-06	0	0	0	0	0	0	0	0	0	0	0	0	0
hsa-miR-450a-2-3p	MIR450A2	3.38615e-06	1.42527e-06	3.38615e-06	0	0	0	0	0	0	0	0	0	1.81826e-06	1.12981e-06	2.25137e-06	0	3.15072e-06	0	0	2.05186e-06	0	0	0	0	0	0	0	0	0	0	0	0	4.99919e-07
hsa-miR-450a-5p	MIR450A1	3.38615e-05	2.06664e-05	4.06338e-05	6.07574e-05	2.579e-05	3.16337e-05	4.42865e-06	2.46962e-06	2.55404e-06	3.66898e-05	0	0.000138485	0.000102731	6.27047e-05	9.26815e-05	1.95201e-06	6.30144e-06	5.2866e-05	5.33983e-06	2.25705e-05	2.19823e-05	6.46539e-06	4.82129e-06	3.84174e-06	0	8.52127e-05	5.16305e-05	2.4709e-05	0.000143937	0	2.17044e-05	1.11805e-05	1.07482e-05
hsa-miR-450a-5p	MIR450A2	3.04753e-05	1.99538e-05	4.26654e-05	6.07574e-05	2.28426e-05	3.24245e-05	4.42865e-06	2.46962e-06	3.06485e-06	3.66898e-05	0	0.000138485	0.000102731	6.27047e-05	9.26815e-05	1.95201e-06	6.30144e-06	5.2866e-05	5.33983e-06	2.25705e-05	2.19823e-05	6.46539e-06	4.82129e-06	3.84174e-06	0	8.52127e-05	5.16305e-05	2.4709e-05	0.000143937	0	2.17044e-05	1.11805e-05	1.07482e-05
hsa-miR-450b-3p	MIR450B	0	1.42527e-06	0	0	0	0	0	0	0	0	0	0	4.54564e-07	1.12981e-06	0	0	0	2.29852e-06	0	0	0	0	0	0	0	0	0	0	0	0	1.88734e-06	0	0
hsa-miR-450b-5p	MIR450B	3.38615e-05	1.71033e-05	6.09506e-05	3.86638e-05	3.53691e-05	4.5078e-05	5.31438e-06	3.59218e-06	7.15132e-06	0	2.5518e-05	2.96754e-05	8.81854e-05	4.63224e-05	8.8554e-05	1.36641e-05	9.45215e-06	0.000131016	3.2039e-05	4.30891e-05	1.75858e-05	1.43675e-05	9.64257e-06	5.76261e-06	0	0	4.13044e-05	1.31781e-05	9.74809e-05	0	2.26481e-05	1.32134e-05	8.49861e-06
hsa-miR-451a	MIR451A	0.0127234	0.00205025	0.0254469	0.00228116	0.00504673	0.00110599	0.000549861	0.00115152	0.0108406	5.50348e-05	7.6554e-05	0.000524265	0.000507748	0.000380748	0.00107916	0.000365026	0.000582883	0.00212958	0.000427186	0.00283978	0.000202237	0.00785042	0.0060025	0.00490399	4.06901e-05	0.000227234	8.26088e-05	0.000270151	0.000283304	9.76576e-05	0.00197038	0.000937132	0.00513741
hsa-miR-451b	MIR451B	8.46536e-06	2.13791e-06	1.52377e-05	5.5234e-06	6.63171e-06	1.18626e-06	1.06288e-06	2.24511e-07	7.91754e-06	0	2.5518e-05	9.89178e-06	0	0	1.50092e-06	0	0	1.14926e-06	0	2.05186e-06	0	0	1.20532e-06	0	0	0	0	0	4.56942e-06	1.39511e-05	2.07607e-05	1.52462e-05	4.24931e-06
hsa-miR-452-3p	MIR452	6.77229e-06	5.84361e-05	1.08357e-05	2.7617e-05	1.17897e-05	1.10718e-05	1.06288e-06	1.79609e-06	1.22594e-05	0	0	1.97836e-05	7.72759e-06	2.25963e-06	1.53844e-05	5.85604e-06	1.26029e-05	3.44778e-05	1.06797e-05	3.69335e-05	0	8.62052e-06	4.82129e-06	0	4.06901e-05	0	2.06522e-05	9.88358e-06	1.21851e-05	0	0	3.04924e-06	7.9987e-06
hsa-miR-452-5p	MIR452	5.07922e-05	0.000247997	7.11091e-05	0.000397685	0.000110529	7.43391e-05	8.14872e-06	7.18435e-06	4.49512e-05	0.00282512	0.00548637	0.00425347	0.000123641	0.000266636	0.000510687	0.000134689	0.000141782	0.000308002	0.000128156	0.000285209	0.000167065	8.18949e-05	4.33916e-05	4.61009e-05	0.00223796	0.000255638	0.00264348	0.000777508	0.000456942	0.00089287	0.000586963	0.000667783	0.000283954
hsa-miR-454-3p	MIR454	0.000128674	0.000263675	0.000154408	9.94211e-05	0.000346323	4.66596e-05	4.64123e-05	6.33121e-05	8.63267e-05	0	0	9.89178e-06	2.72738e-05	7.9087e-06	1.05064e-05	0.000163969	0.000160687	0.000220658	7.47576e-05	0.000205186	2.63787e-05	0.000206892	0.000124148	0.000145986	0	0	0	2.5258e-05	3.04628e-06	2.79022e-05	3.77468e-06	9.14771e-06	2.4496e-05
hsa-miR-454-5p	MIR454	0	1.5678e-05	0	0	1.47371e-05	1.10718e-05	3.18863e-06	2.24511e-06	2.55404e-06	0	0	0	4.54564e-07	0	3.00183e-06	2.92802e-05	2.83565e-05	1.60897e-05	1.06797e-05	1.4363e-05	0	1.7241e-05	1.68745e-05	1.34461e-05	0	0	0	6.58905e-06	0	0	0	5.08206e-06	3.49943e-06
hsa-miR-455-3p	MIR455	8.12675e-05	3.27812e-05	7.31408e-05	7.73276e-05	3.38954e-05	1.18626e-05	2.48004e-06	8.98044e-06	2.04323e-05	0	0	0	0.000100459	5.64907e-06	4.57779e-05	0.000146401	0.00030877	0.000345928	0.000149515	0.000125164	0.000158272	0.000189651	0.00013138	0.000113331	0	0	0	3.29453e-06	9.13883e-06	0	1.88734e-06	1.01641e-06	8.99853e-06
hsa-miR-455-5p	MIR455	0.000169307	0.000152504	0.000135446	0.000237506	0.000104634	0.000286285	3.50749e-05	3.45747e-05	8.83699e-05	9.17246e-05	0.000204144	0.000227511	0.00210236	0.000390916	0.00185888	0.000181537	0.000179591	0.000453958	0.000170874	0.000149786	0.000184651	0.000206892	0.000132585	9.79645e-05	0.000284831	0.000596489	0.000764131	0.000411816	0.000790509	6.97554e-05	0.000160424	0.000256136	0.000361941
hsa-miR-466	MIR466	0	0	0	0	0	0	0	0	0	0	0	0	0	0	0	0	0	0	0	0	0	0	0	0	0	0	0	0	0	0	0	0	0
hsa-miR-483-3p	MIR483	3.38615e-06	8.55163e-06	2.03169e-06	3.31404e-05	0	3.95421e-06	1.77146e-06	4.49022e-07	6.1297e-06	1.83449e-05	2.5518e-05	4.94589e-06	1.09095e-05	7.9087e-06	9.75595e-06	5.85604e-06	3.46579e-05	1.83882e-05	3.2039e-05	2.05186e-06	6.15504e-05	5.74701e-06	9.64257e-06	1.92087e-06	0	0	2.06522e-05	7.68723e-06	4.11247e-05	1.39511e-05	0	1.67708e-05	4.49927e-06
hsa-miR-483-5p	MIR483	0	0	0	2.7617e-05	0	1.58168e-06	0	4.49022e-07	0	5.50348e-05	0.000153108	0	5.45477e-06	3.38944e-05	4.50275e-06	1.95201e-06	9.45215e-06	2.29852e-06	1.06797e-05	0	3.51716e-05	2.87351e-06	4.82129e-06	0	0	5.68085e-05	8.26088e-05	9.88358e-06	5.02636e-05	2.79022e-05	6.03949e-05	1.01641e-05	8.99853e-06
hsa-miR-484	MIR484	0.00013206	0.000192412	7.92358e-05	0.000207127	0.000148845	2.92611e-05	3.36577e-05	6.48837e-05	8.99023e-05	9.17246e-06	1.2759e-05	6.42966e-05	4.1138e-05	1.69472e-05	3.82733e-05	0.000496787	0.00089953	0.000325241	0.000462749	0.000322142	0.000492403	0.000634326	0.000602058	0.00015511	6.10352e-05	2.84042e-05	3.09783e-05	5.16143e-05	2.20855e-05	4.88288e-05	1.60424e-05	2.13447e-05	5.62408e-05
hsa-miR-484	MIR484	0.00013206	0.000192412	9.24418e-05	0.000207127	0.000148845	2.92611e-05	3.36577e-05	6.48837e-05	8.99023e-05	9.17246e-06	1.2759e-05	6.42966e-05	4.1138e-05	1.69472e-05	3.82733e-05	0.000496787	0.00089953	0.000325241	0.000462749	0.000322142	0.000492403	0.000634326	0.000602058	0.00015511	6.10352e-05	2.84042e-05	3.09783e-05	5.16143e-05	2.20855e-05	4.88288e-05	1.60424e-05	2.13447e-05	5.62408e-05
hsa-miR-485-3p	MIR485	1.35446e-05	7.12635e-06	1.08357e-05	0	5.89485e-06	4.74505e-06	3.54292e-07	8.98044e-07	1.53243e-06	0	0	0	4.54564e-06	4.51926e-06	6.00366e-06	5.85604e-06	4.411e-05	2.52838e-05	1.06797e-05	4.10373e-06	0	2.87351e-06	0	0	0	0	0	0	4.56942e-06	0	0	0	2.99951e-06
hsa-miR-485-5p	MIR485	3.38615e-06	1.42527e-06	3.04753e-06	5.5234e-06	0	7.90841e-06	1.06288e-06	0	5.10809e-07	3.66898e-05	2.5518e-05	9.89178e-06	1.50006e-05	3.16348e-05	2.6266e-05	1.36641e-05	2.2055e-05	2.29852e-06	1.06797e-05	0	8.79291e-06	1.43675e-06	0	0	0	8.52127e-05	0.000144565	1.20799e-05	0.000156883	6.97554e-05	8.8705e-05	5.79355e-05	1.54975e-05
hsa-miR-486-3p	MIR486-2	0.00264431	0.00057236	0.00264431	0.00144299	0.00108613	0.00119332	0.000152229	0.000227955	0.00218728	0.00143549	0.00164795	0.00739658	0.000567787	0.00295635	0.00185125	0.00234583	0.00289576	0.00141513	0.00110801	0.000826039	0.00359779	0.00384176	0.00641231	0.00715461	0.00088501	0.00412572	0.00170897	0.00289864	0.00388172	0.00759176	0.014968	0.0126059	0.0106935
hsa-miR-486-3p	MIR486-1	0.00267363	0.000590661	0.00320836	0.00147889	0.00109571	0.00121203	0.000150514	0.000230497	0.00221308	0.00148135	0.00165663	0.00751034	0.000577487	0.00298195	0.00187402	0.00242781	0.00298505	0.00144883	0.00117209	0.0008411	0.00374428	0.00390018	0.00655273	0.00731243	0.00088501	0.00421093	0.0017193	0.00301943	0.00392589	0.00774746	0.0151115	0.0127414	0.0108035
hsa-miR-486-5p	MIR486-1	0.00264431	0.00057236	0.00370203	0.00144299	0.00108613	0.00119332	0.000150514	0.000227955	0.00218728	0.00143549	0.00164795	0.00739658	0.000567787	0.00295635	0.00185125	0.00234583	0.00289576	0.00141513	0.00110801	0.000826039	0.00359779	0.00384176	0.00641231	0.00715461	0.00084432	0.00412572	0.00170897	0.00289864	0.00388172	0.00759176	0.014968	0.0126059	0.0106935
hsa-miR-486-5p	MIR486-2	0.00267363	0.000590661	0.00427781	0.00147889	0.00109571	0.00121203	0.000152229	0.000230497	0.00221308	0.00148135	0.00165663	0.00751034	0.000577487	0.00298195	0.00187402	0.00242781	0.00298505	0.00144883	0.00117209	0.0008411	0.00374428	0.00390018	0.00655273	0.00731243	0.00088501	0.00421093	0.0017193	0.00301943	0.00392589	0.00774746	0.0151115	0.0127414	0.0108035
hsa-miR-487a-3p	MIR487A	0	2.85054e-06	0	0	2.94743e-06	0	3.54292e-07	0	1.02162e-06	0	0	0	1.36369e-06	0	1.50092e-06	1.95201e-06	3.15072e-06	1.60897e-05	0	2.05186e-06	0	7.18376e-06	0	1.92087e-06	0	0	0	0	0	0	0	0	4.99919e-07
hsa-miR-487a-5p	MIR487A	0	0	0	5.5234e-06	2.94743e-06	3.16337e-06	0	0	0	0	0	0	1.36369e-06	3.38944e-06	3.75229e-06	3.90402e-06	6.30144e-06	0	0	0	1.75858e-05	0	0	0	0	0	0	3.29453e-06	9.13883e-06	0	0	7.11488e-06	1.99967e-06
hsa-miR-487b-3p	MIR487B	1.35446e-05	4.27581e-06	2.43803e-05	1.10468e-05	1.62108e-05	2.37252e-06	3.89721e-06	6.73533e-06	8.17294e-06	0	0	0	1.7728e-05	5.64907e-06	3.30201e-05	1.17121e-05	3.78086e-05	2.52838e-05	0	1.02593e-05	8.79291e-06	8.62052e-06	2.41064e-06	1.92087e-06	0	0	0	0	9.13883e-06	0	3.77468e-06	2.03282e-06	8.99853e-06
hsa-miR-487b-5p	MIR487B	0	0	0	0	0	0	3.54292e-07	0	0	0	0	0	4.54564e-07	1.12981e-06	7.50458e-07	2.92802e-06	0	0	0	0	8.79291e-06	0	0	0	0	0	0	0	3.04628e-06	0	0	0	0
hsa-miR-488-3p	MIR488	0	0	0	0	1.47371e-06	0	3.54292e-07	8.98044e-07	0	1.83449e-05	2.5518e-05	0	8.63672e-06	1.2428e-05	2.25137e-06	0	0	0	0	6.15559e-06	0	2.87351e-06	1.20532e-06	0	0	8.52127e-05	0	2.19635e-06	5.02636e-05	4.18533e-05	1.88734e-06	1.42298e-05	1.99967e-06
hsa-miR-488-5p	MIR488	0	0	0	0	0	0	0	0	5.10809e-07	0	0	0	0	0	0	0	0	0	0	0	0	1.43675e-06	0	0	0	0	2.06522e-05	0	0	0	0	0	0
hsa-miR-489-3p	MIR489	0	0	0	0	0	0	3.54292e-07	8.98044e-07	1.53243e-06	0	0	0	4.54564e-07	1.12981e-06	7.50458e-07	1.56161e-05	9.45215e-06	9.19409e-06	0	2.05186e-06	2.63787e-05	2.87351e-06	9.64257e-06	3.84174e-06	0	0	0	0	0	0	0	0	9.99837e-07
hsa-miR-489-5p	MIR489	0	0	0	0	0	0	0	0	0	0	0	0	0	0	0	0	0	0	0	0	0	0	0	0	0	0	0	0	0	0	0	0	0
hsa-miR-490-3p	MIR490	6.77229e-06	0	5.41783e-06	0	4.42114e-06	5.53589e-06	0.000158546	0.000198019	9.19456e-06	0	0	0	3.68197e-05	1.58174e-05	2.25137e-06	0	0	0	0	0	0	0	1.20532e-06	0	0	0	0	3.29453e-06	3.04628e-06	0	1.88734e-06	6.09847e-06	1.29979e-05
hsa-miR-490-5p	MIR490	0	0	0	0	0	0	1.00973e-05	1.21236e-05	0	0	0	0	2.27282e-06	2.25963e-06	0	0	0	0	0	0	0	0	0	0	0	0	0	0	0	0	0	0	4.99919e-07
hsa-miR-491-3p	MIR491	0	2.85054e-06	0	0	7.36857e-07	0	3.54292e-07	8.98044e-07	0	0	0	0	4.54564e-07	0	0	0	3.15072e-06	2.29852e-06	1.06797e-05	0	0	0	0	0	0	0	0	0	0	0	0	0	4.99919e-07
hsa-miR-491-5p	MIR491	6.77229e-06	1.42527e-06	3.38615e-06	0	2.21057e-06	2.37252e-06	0	4.49022e-07	1.53243e-06	0	2.5518e-05	0	8.63672e-06	7.9087e-06	6.00366e-06	1.95201e-06	3.15072e-06	0	1.06797e-05	0	2.63787e-05	4.31026e-06	6.02661e-06	1.92087e-06	4.06901e-05	0	0	4.3927e-06	0	1.39511e-05	5.66202e-06	1.01641e-05	1.09982e-05
hsa-miR-492	MIR492	3.38615e-06	1.42527e-06	2.03169e-06	0	5.89485e-06	7.90841e-07	0	1.34707e-06	0	1.83449e-05	0	0	0	0	0	0	3.15072e-06	0	0	2.05186e-06	4.39645e-05	0	0	0	0	0	0	0	0	0	0	0	0
hsa-miR-493-3p	MIR493	4.7406e-05	2.28043e-05	3.31842e-05	4.97106e-05	2.21057e-05	3.16337e-05	2.48004e-06	4.49022e-07	1.02162e-05	0	0	9.89178e-06	2.09099e-05	9.03852e-06	4.50275e-05	2.14721e-05	5.67129e-05	6.20601e-05	0	6.15559e-06	5.27575e-05	1.43675e-05	2.41064e-06	1.92087e-06	0	0	2.06522e-05	2.63562e-05	0.000117282	0	2.07607e-05	1.93118e-05	1.44976e-05
hsa-miR-493-5p	MIR493	6.77229e-05	4.84592e-05	5.41783e-05	6.07574e-05	2.80006e-05	3.95421e-05	3.89721e-06	3.59218e-06	8.68375e-06	0	0	0	1.27278e-05	1.12981e-06	1.20073e-05	2.53762e-05	0.000100823	5.74631e-05	0	2.05186e-05	1.75858e-05	1.43675e-05	2.41064e-06	1.92087e-06	0	0	4.13044e-05	5.49088e-06	1.67545e-05	0	0	0	2.49959e-06
hsa-miR-494-3p	MIR494	1.69307e-05	8.55163e-06	1.52377e-05	2.7617e-05	5.89485e-06	7.90841e-07	1.06288e-06	0	2.55404e-06	0	0	0	1.09095e-05	9.03852e-06	2.17633e-05	1.95201e-06	1.26029e-05	1.37911e-05	0	0	8.79291e-06	1.43675e-06	2.41064e-06	3.84174e-06	0	0	0	1.09818e-06	1.0662e-05	0	0	3.04924e-06	4.49927e-06
hsa-miR-494-5p	MIR494	0	0	0	5.5234e-06	0	0	0	0	0	1.83449e-05	0	0	0	1.12981e-06	7.50458e-07	0	0	0	0	0	0	0	0	0	0	0	2.06522e-05	1.09818e-06	1.52314e-06	0	1.88734e-06	0	4.99919e-07
hsa-miR-495-3p	MIR495	2.70892e-05	9.9769e-06	3.2507e-05	2.7617e-05	1.17897e-05	7.90841e-07	1.06288e-06	2.24511e-06	1.12378e-05	0	0	0	1.13641e-05	1.12981e-06	7.50458e-06	3.90402e-06	2.2055e-05	2.06867e-05	0	2.05186e-06	0	1.1494e-05	2.41064e-06	1.92087e-06	0	0	0	0	0	0	1.88734e-06	1.01641e-06	6.99886e-06
hsa-miR-495-5p	MIR495	0	0	0	0	0	0	0	0	0	0	0	0	0	0	0	0	0	0	0	0	0	0	0	1.92087e-06	0	0	0	0	0	0	0	0	0
hsa-miR-496	MIR496	0	2.85054e-06	0	0	2.94743e-06	0	3.54292e-07	8.98044e-07	1.02162e-06	0	0	0	4.54564e-07	0	0	3.90402e-06	3.15072e-06	0	0	0	0	0	0	1.92087e-06	0	0	0	0	0	0	0	0	0
hsa-miR-497-3p	MIR497	0	2.85054e-06	0	0	2.94743e-06	3.16337e-06	6.37726e-06	1.03275e-05	1.37918e-05	0	0	0	2.00008e-05	1.2428e-05	6.75412e-06	5.85604e-06	3.15072e-06	0	0	2.05186e-06	0	2.87351e-06	1.20532e-06	1.92087e-06	0	0	0	3.29453e-06	1.21851e-05	1.39511e-05	1.88734e-06	1.11805e-05	1.8497e-05
hsa-miR-497-5p	MIR497	0.000375862	7.83899e-05	0.000751724	0.000143608	0.000200425	5.85223e-05	0.000110893	0.000101928	0.000206367	3.66898e-05	0	9.89178e-06	0.000487293	0.00024404	0.000445772	0.000324034	0.000201646	0.00012412	9.61169e-05	0.000178512	8.79291e-05	0.000402291	0.000506235	0.000299656	0	0	2.06522e-05	0.000101032	0.000121851	2.79022e-05	5.09582e-05	0.000168724	0.00042693
hsa-miR-498	MIR498	0	0	0	0	0	0	0	0	0	0	0	0	4.54564e-07	0	0	0	0	0	0	0	0	1.43675e-06	0	0	0	0	0	0	0	0	0	0	0
hsa-miR-499a-3p	MIR499A	0	0	0	0	0	0	0	4.49022e-07	0	0	0	4.94589e-06	2.27282e-07	0	3.75229e-07	9.76006e-07	0	1.14926e-06	0	0	4.39645e-06	0	6.02661e-07	0	0	0	0	1.64726e-06	1.52314e-06	0	9.4367e-07	5.08206e-07	2.49959e-07
hsa-miR-499a-5p	MIR499A	3.38615e-06	1.42527e-06	4.7406e-06	0	1.47371e-06	3.95421e-07	1.59431e-06	1.12256e-06	1.27702e-06	0	2.5518e-05	0	6.81846e-07	2.25963e-06	1.12569e-06	9.76006e-07	0	3.44778e-06	0	2.05186e-06	4.39645e-06	2.87351e-06	2.41064e-06	0	0	0	0	0	0	0	0	1.52462e-06	1.2498e-06
hsa-miR-499b-3p	MIR499B	3.38615e-06	1.42527e-06	4.06338e-06	0	1.47371e-06	3.95421e-07	1.59431e-06	1.12256e-06	1.27702e-06	0	2.5518e-05	0	6.81846e-07	2.25963e-06	1.12569e-06	9.76006e-07	0	3.44778e-06	0	2.05186e-06	4.39645e-06	2.87351e-06	2.41064e-06	0	0	0	0	0	0	0	0	1.52462e-06	1.2498e-06
hsa-miR-499b-5p	MIR499B	0	0	0	0	0	0	0	4.49022e-07	0	0	0	4.94589e-06	2.27282e-07	0	3.75229e-07	9.76006e-07	0	1.14926e-06	0	0	4.39645e-06	0	6.02661e-07	0	0	0	0	1.64726e-06	1.52314e-06	0	9.4367e-07	5.08206e-07	2.49959e-07
hsa-miR-500a-3p	MIR500A	8.97329e-05	4.56087e-05	8.07596e-05	0.00014637	0.000170214	3.40062e-05	2.03718e-05	3.41257e-05	5.82322e-05	0.000146759	7.6554e-05	0.000296754	7.58349e-05	0.000101118	0.00019737	0.000360146	0.00032925	0.000219509	0.000651459	0.000424736	0.000861705	0.000596971	0.000424876	0.000524398	0.00016276	0.000127819	0.000258152	0.000489786	0.000174399	0.000153462	0.00022616	0.000191929	0.000221714
hsa-miR-500a-5p	MIR500A	1.69307e-06	2.85054e-06	1.35446e-06	2.7617e-06	8.10542e-06	1.58168e-06	0	4.49022e-07	3.06485e-06	0	0	0	1.59097e-06	2.25963e-06	2.6266e-06	1.26881e-05	3.15072e-06	8.04483e-06	1.60195e-05	9.23338e-06	0	1.36492e-05	1.08479e-05	9.60436e-06	0	0	0	3.84362e-06	0	0	0	5.08206e-07	3.24947e-06
hsa-miR-500b-3p	MIR500B	0	1.42527e-06	0	0	0	0	0	4.49022e-07	0	0	0	4.94589e-06	0	0	0	9.76006e-07	3.15072e-06	0	0	2.05186e-06	0	2.87351e-06	0	2.88131e-06	0	0	0	1.09818e-06	0	0	0	0	7.49878e-07
hsa-miR-500b-5p	MIR500B	1.69307e-06	2.85054e-06	1.01584e-06	2.7617e-06	8.10542e-06	7.90841e-07	0	4.49022e-07	3.06485e-06	0	0	0	1.59097e-06	2.25963e-06	2.6266e-06	1.26881e-05	3.15072e-06	8.04483e-06	1.60195e-05	9.23338e-06	0	1.22124e-05	1.08479e-05	9.60436e-06	0	0	0	3.84362e-06	0	0	0	5.08206e-07	2.99951e-06
hsa-miR-501-3p	MIR501	4.06338e-05	2.85054e-05	2.03169e-05	8.2851e-05	4.56851e-05	7.11757e-06	6.02297e-06	4.49022e-06	9.19456e-06	3.66898e-05	2.5518e-05	0.00019289	5.31067e-05	7.68274e-05	0.000126452	0.000154209	9.13708e-05	6.32094e-05	0.000202913	0.000106697	0.000342923	0.000167382	0.000168142	0.000526319	0	2.84042e-05	0.000103261	0.000199868	0.000103573	0.000139511	0.000104427	6.38612e-05	9.49845e-05
hsa-miR-501-5p	MIR501	3.38615e-06	5.70108e-06	2.03169e-06	3.86638e-05	5.89485e-06	1.58168e-06	3.54292e-07	1.79609e-06	2.04323e-06	7.33797e-05	0	0.000128593	3.63651e-06	1.12981e-05	3.00183e-06	1.17121e-05	0	2.29852e-06	2.13593e-05	1.02593e-05	3.51716e-05	2.01145e-05	1.68745e-05	9.60436e-06	0	8.52127e-05	0.000103261	3.40435e-05	3.35091e-05	2.79022e-05	2.26481e-05	1.62626e-05	7.49878e-06
hsa-miR-502-3p	MIR502	2.20099e-05	8.55163e-06	1.5407e-05	2.48553e-05	2.72637e-05	6.32673e-06	5.13724e-06	6.73533e-06	1.27702e-05	0	0	6.92425e-05	2.06054e-05	2.76805e-05	3.33954e-05	5.46563e-05	4.56854e-05	3.44778e-05	6.40779e-05	6.56596e-05	5.27575e-05	5.89069e-05	4.70075e-05	4.32196e-05	4.06901e-05	4.26064e-05	3.09783e-05	3.40435e-05	3.27475e-05	4.18533e-05	3.55386e-05	2.57457e-05	3.32446e-05
hsa-miR-502-5p	MIR502	6.77229e-06	7.12635e-06	5.41783e-06	5.5234e-06	8.84228e-06	7.90841e-07	1.77146e-06	2.69413e-06	5.10809e-06	1.83449e-05	0	0	4.09108e-06	3.38944e-06	5.2532e-06	5.85604e-06	1.57536e-05	4.59705e-06	0	8.20745e-06	1.75858e-05	8.62052e-06	4.82129e-06	3.84174e-06	4.06901e-05	2.84042e-05	0	1.97672e-05	0	0	1.32114e-05	7.11488e-06	5.4991e-06
hsa-miR-503-3p	MIR503	0	2.13791e-06	0	8.2851e-06	0	0	0	0	0	0	0	0	1.36369e-06	5.64907e-07	3.75229e-07	1.95201e-06	0	3.44778e-06	0	0	0	0	0	1.92087e-06	0	0	0	0	2.28471e-06	0	0	0	4.99919e-07
hsa-miR-503-5p	MIR503	1.35446e-05	9.26426e-06	1.35446e-05	2.7617e-06	2.94743e-06	1.58168e-06	7.08584e-07	0	5.10809e-07	0	0	0	1.36369e-05	1.69472e-06	1.3133e-05	5.85604e-06	6.30144e-06	8.38961e-05	0	6.15559e-06	3.51716e-05	8.62052e-06	4.82129e-06	3.84174e-06	0	2.84042e-05	0	0	5.33099e-06	0	0	0	0
hsa-miR-504-3p	MIR504	0	0	0	0	0	0	0	2.24511e-07	0	0	0	0	0	0	0	0	0	0	0	0	0	0	0	1.92087e-06	0	0	0	0	0	0	0	0	0
hsa-miR-504-5p	MIR504	0	7.12635e-06	0	1.10468e-05	2.94743e-06	7.90841e-07	1.16916e-05	7.40886e-06	1.02162e-05	0	0	0	1.22732e-05	9.03852e-06	1.65101e-05	3.90402e-05	2.52057e-05	2.29852e-06	0	0	8.79291e-06	1.29308e-05	1.56692e-05	7.68349e-06	0	0	0	7.68723e-06	0	0	1.1324e-05	9.14771e-06	1.29979e-05
hsa-miR-505-3p	MIR505	3.38615e-05	4.13329e-05	5.41783e-05	1.10468e-05	5.74748e-05	1.26535e-05	1.02745e-05	1.66138e-05	1.68567e-05	3.66898e-05	0	4.94589e-05	3.5456e-05	2.59857e-05	5.92862e-05	0.000101505	8.50694e-05	0.000103434	6.40779e-05	7.79708e-05	7.91362e-05	0.000150859	0.000102452	7.4914e-05	4.06901e-05	0	2.06522e-05	2.74544e-05	2.28471e-05	4.18533e-05	3.77468e-06	2.54103e-05	3.24947e-05
hsa-miR-505-5p	MIR505	0	0	0	0	0	0	3.54292e-07	0	0	0	0	0	0	0	0	1.95201e-06	0	2.29852e-06	0	0	0	1.43675e-06	0	0	0	0	0	0	1.52314e-06	0	0	0	0
hsa-miR-506-3p	MIR506	0	0	0	0	0	0	0	0	1.53243e-06	0	0	0	0	0	0	0	0	0	0	0	0	2.87351e-06	1.20532e-06	0	0	0	0	1.09818e-06	0	0	0	0	0
hsa-miR-506-5p	MIR506	0	0	0	0	0	0	0	0	0	0	0	0	0	0	0	0	0	0	0	0	0	0	0	0	0	0	0	0	0	0	0	0	0
hsa-miR-507	MIR507	0	0	0	0	1.47371e-06	0	0	0	0	0	0	0	0	0	7.50458e-07	0	0	0	0	0	0	0	0	0	0	0	0	6.58905e-06	3.04628e-06	0	3.20848e-05	2.03282e-06	9.99837e-07
hsa-miR-508-3p	MIR508	0	0	0	1.10468e-05	8.84228e-06	0	0	8.98044e-07	1.0727e-05	0	0	0	4.54564e-07	0	2.25137e-06	1.95201e-06	3.15072e-06	0	0	0	0	2.87351e-06	0	0	0	0	0	4.06325e-05	0	2.79022e-05	3.96342e-05	1.21969e-05	5.99902e-06
hsa-miR-508-5p	MIR508	0	0	0	0	0	0	0	0	1.02162e-06	0	0	0	0	0	0	0	0	0	0	0	0	0	0	0	0	0	0	0	0	0	0	0	9.99837e-07
hsa-miR-509-3-5p	MIR509-3	0	0	0	0	1.47371e-06	0	0	0	2.04323e-06	0	0	0	0	0	1.50092e-06	0	0	0	0	0	0	0	0	0	0	0	0	0	0	0	0	1.01641e-06	9.99837e-07
hsa-miR-509-3p	MIR509-1	0	0	0	9.22407e-06	5.89485e-06	0	2.37376e-07	4.49022e-07	7.8307e-06	0	0	0	6.0457e-07	3.72839e-07	1.50092e-06	1.95201e-06	4.19045e-06	7.58513e-07	0	0	0	0	1.60308e-06	1.28698e-06	0	0	0	5.78409e-05	5.07205e-06	0	9.4367e-05	1.86308e-05	9.66342e-06
hsa-miR-509-3p	MIR509-2	0	0	0	9.22407e-06	5.89485e-06	0	2.37376e-07	4.49022e-07	7.8307e-06	0	0	0	6.0457e-07	3.72839e-07	1.50092e-06	1.95201e-06	4.19045e-06	7.58513e-07	0	0	0	0	1.60308e-06	1.28698e-06	0	0	0	5.78409e-05	5.07205e-06	0	9.4367e-05	1.86308e-05	9.66342e-06
hsa-miR-509-3p	MIR509-3	0	0	0	9.22407e-06	5.89485e-06	0	2.37376e-07	4.49022e-07	7.8307e-06	0	0	0	6.0457e-07	3.72839e-07	1.50092e-06	1.95201e-06	4.19045e-06	7.58513e-07	0	0	0	0	1.60308e-06	1.28698e-06	0	0	0	5.78409e-05	5.07205e-06	0	9.4367e-05	1.86308e-05	9.66342e-06
hsa-miR-509-5p	MIR509-2	0	0	0	2.7617e-06	7.36857e-07	0	0	0	5.10809e-07	0	0	0	0	0	0	0	0	0	0	0	0	0	0	0	0	0	0	0	0	0	0	0	0
hsa-miR-509-5p	MIR509-1	0	0	0	2.7617e-06	7.36857e-07	0	0	0	5.10809e-07	0	0	0	0	0	0	0	0	0	0	0	0	0	0	0	0	0	0	0	0	0	0	0	0
hsa-miR-510-3p	MIR510	0	0	0	0	0	0	0	0	0	0	0	0	0	0	0	0	0	0	0	0	0	0	0	0	0	0	0	0	0	0	1.88734e-06	0	0
hsa-miR-510-5p	MIR510	3.38615e-06	0	2.3703e-06	0	0	0	0	0	0	0	0	0	0	0	0	0	0	0	0	0	0	0	0	0	0	0	0	0	0	0	0	0	0
hsa-miR-511-3p	MIR511	3.38615e-06	8.55163e-06	2.70892e-06	0	8.84228e-06	1.58168e-06	1.77146e-06	2.69413e-06	2.04323e-06	0	0	9.89178e-06	0	0	7.50458e-07	0	6.30144e-06	6.89557e-06	0	4.10373e-06	0	4.31026e-06	3.61597e-06	3.84174e-06	0	0	0	1.09818e-06	0	0	3.77468e-06	0	1.49976e-06
hsa-miR-511-5p	MIR511	1.35446e-05	0	1.21901e-05	1.10468e-05	2.94743e-06	0	3.54292e-07	8.98044e-07	2.55404e-06	0	0	9.89178e-06	1.36369e-06	0	2.25137e-06	3.90402e-06	9.45215e-06	9.19409e-06	1.06797e-05	1.23112e-05	0	1.1494e-05	6.02661e-06	0	0	0	0	1.09818e-05	3.04628e-06	0	1.88734e-06	4.06565e-06	2.99951e-06
hsa-miR-512-3p	MIR512-1	0	4.27581e-06	0	1.38085e-05	0	0	0	0	0	0	0	0	0	0	0	1.95201e-06	1.57536e-06	1.14926e-06	0	0	8.79291e-06	1.43675e-06	3.0133e-07	1.92087e-06	0	0	1.03261e-05	1.09818e-06	7.61569e-07	0	0	0	1.2498e-06
hsa-miR-512-3p	MIR512-2	0	4.27581e-06	0	1.38085e-05	0	0	0	0	0	0	0	0	0	0	0	1.95201e-06	1.57536e-06	1.14926e-06	0	0	8.79291e-06	1.43675e-06	3.0133e-07	1.92087e-06	0	0	1.03261e-05	1.09818e-06	7.61569e-07	0	0	0	1.2498e-06
hsa-miR-512-5p	MIR512-1	0	0	0	0	0	0	0	0	0	0	0	0	0	0	0	0	0	0	0	0	0	0	3.0133e-07	1.92087e-06	0	0	0	0	0	6.97554e-06	1.88734e-06	0	0
hsa-miR-512-5p	MIR512-2	0	0	0	0	0	0	0	0	0	0	0	0	4.54564e-07	0	0	0	0	0	0	0	0	0	3.0133e-07	0	0	0	0	0	0	6.97554e-06	1.88734e-06	0	0
hsa-miR-513a-3p	MIR513A1	0	0	0	0	0	0	0	0	0	0	0	0	0	0	0	0	0	0	0	0	0	0	0	0	0	0	0	0	0	0	6.22822e-07	0	0
hsa-miR-513a-3p	MIR513A2	0	0	0	0	0	0	0	0	0	0	0	0	0	0	0	0	0	0	0	0	0	0	0	0	0	0	0	0	0	0	6.22822e-07	0	0
hsa-miR-513a-5p	MIR513A1	0	0	0	0	0	0	0	0	2.55404e-07	0	0	0	0	0	0	0	0	0	0	0	0	0	0	0	0	0	0	0	0	0	0	0	2.49959e-07
hsa-miR-513a-5p	MIR513A2	0	0	0	0	0	0	0	0	2.55404e-07	0	0	0	0	0	0	0	0	0	0	0	0	0	0	0	0	0	0	0	0	0	0	0	2.49959e-07
hsa-miR-513b-3p	MIR513B	0	0	0	0	0	0	0	0	0	0	0	0	0	0	0	0	0	0	0	0	0	0	0	0	0	0	0	0	0	0	0	0	0
hsa-miR-513b-5p	MIR513B	0	0	0	0	0	0	0	0	5.10809e-07	0	0	0	0	0	0	0	0	0	0	0	0	0	0	0	0	0	0	1.09818e-06	0	0	0	0	0
hsa-miR-513c-3p	MIR513C	0	0	0	0	0	0	0	0	5.10809e-07	0	0	0	0	0	0	0	0	0	0	0	0	0	0	0	0	0	0	0	0	0	2.51016e-06	1.01641e-06	0
hsa-miR-513c-5p	MIR513C	0	0	0	0	0	7.90841e-07	0	0	2.04323e-06	0	0	0	1.36369e-06	1.12981e-06	1.50092e-06	1.95201e-06	0	0	1.06797e-05	0	0	0	0	0	0	0	0	2.19635e-06	1.52314e-06	0	1.50987e-05	7.11488e-06	4.99919e-06
hsa-miR-514a-3p	MIR514A3	0	0	0	0	4.86325e-07	0	2.37376e-07	1.48177e-07	4.42871e-06	0	0	0	1.50006e-07	0	2.75418e-06	0	0	0	0	0	0	4.74128e-07	3.97756e-07	0	0	0	0	1.75708e-05	1.0205e-06	0	2.45354e-05	2.71382e-06	3.33446e-06
hsa-miR-514a-3p	MIR514A1	0	0	0	0	4.86325e-07	0	2.37376e-07	1.48177e-07	4.42871e-06	0	0	0	1.50006e-07	0	2.75418e-06	0	0	0	0	0	0	4.74128e-07	3.97756e-07	0	0	0	0	1.75708e-05	1.0205e-06	0	2.45354e-05	2.71382e-06	3.33446e-06
hsa-miR-514a-3p	MIR514A2	0	0	0	0	4.86325e-07	0	2.37376e-07	1.48177e-07	4.42871e-06	0	0	0	1.50006e-07	0	2.75418e-06	0	0	0	0	0	0	4.74128e-07	3.97756e-07	0	0	0	0	1.75708e-05	1.0205e-06	0	2.45354e-05	2.71382e-06	3.33446e-06
hsa-miR-514a-5p	MIR514A3	0	0	0	0	0	0	0	0	0	0	0	0	0	0	0	0	0	0	0	0	0	0	0	0	0	0	0	0	0	0	6.22822e-07	0	1.64973e-07
hsa-miR-514a-5p	MIR514A1	0	0	0	0	0	0	0	0	0	0	0	0	0	0	0	0	0	0	0	0	0	0	0	0	0	0	0	0	0	0	6.22822e-07	0	1.64973e-07
hsa-miR-514a-5p	MIR514A2	0	0	0	0	0	0	0	0	0	0	0	0	0	0	0	0	0	0	0	0	0	0	0	0	0	0	0	0	0	0	6.22822e-07	0	1.64973e-07
hsa-miR-514b-3p	MIR514B	0	0	0	0	0	0	0	0	5.10809e-07	0	0	0	0	0	0	0	0	0	0	0	0	0	0	0	0	0	0	1.09818e-06	0	0	9.4367e-06	1.01641e-06	9.99837e-07
hsa-miR-514b-5p	MIR514B	0	0	0	5.5234e-06	0	0	0	0	5.10809e-07	0	0	0	0	0	0	0	0	0	0	0	0	0	0	0	0	0	0	0	0	0	0	0	0
hsa-miR-515-3p	MIR515-1	0	0	0	0	0	0	0	0	0	0	0	0	0	5.64907e-07	0	0	0	0	0	0	0	0	0	0	2.03451e-05	0	0	0	0	0	2.83101e-06	1.01641e-06	0
hsa-miR-515-3p	MIR515-2	0	0	0	0	0	0	0	0	0	0	0	0	0	5.64907e-07	0	0	0	0	0	0	0	0	0	0	2.03451e-05	0	0	2.19635e-06	0	0	2.83101e-06	1.01641e-06	0
hsa-miR-515-5p	MIR515-1	0	0	0	1.65702e-05	0	0	0	2.24511e-07	0	0	0	0	0	3.72839e-07	0	0	1.57536e-06	2.29852e-06	0	0	4.39645e-06	3.59188e-06	0	0	0	0	1.03261e-05	5.49088e-07	0	0	0	5.08206e-07	0
hsa-miR-515-5p	MIR515-2	0	0	0	1.65702e-05	0	0	0	2.24511e-07	0	0	0	0	0	3.72839e-07	0	0	1.57536e-06	2.29852e-06	0	0	4.39645e-06	3.59188e-06	0	0	0	0	1.03261e-05	5.49088e-07	0	0	0	5.08206e-07	0
hsa-miR-516a-3p	MIR516A1	0	0	0	0	0	0	0	0	0	0	0	0	0	0	0	0	0	0	0	0	0	0	0	0	0	0	0	0	0	0	0	0	0
hsa-miR-516a-3p	MIR516A2	0	0	0	0	0	0	0	0	0	0	0	0	0	0	0	0	0	0	0	0	0	0	0	0	0	0	0	0	0	0	0	0	0
hsa-miR-516a-5p	MIR516A1	1.69307e-06	3.56318e-06	3.04753e-06	8.2851e-06	0	0	0	0	0	0	0	0	0	1.12981e-06	0	9.76006e-07	1.57536e-06	1.14926e-06	0	1.02593e-06	0	0	0	0	2.03451e-05	0	0	0	7.61569e-07	0	9.4367e-07	0	2.49959e-07
hsa-miR-516a-5p	MIR516A2	1.69307e-06	3.56318e-06	2.70892e-06	8.2851e-06	0	0	0	0	0	0	0	0	0	1.12981e-06	0	9.76006e-07	1.57536e-06	1.14926e-06	0	1.02593e-06	0	0	0	0	2.03451e-05	0	0	0	7.61569e-07	0	9.4367e-07	0	2.49959e-07
hsa-miR-516b-3p	MIR516B2	0	0	0	0	0	0	0	0	0	0	0	0	0	0	0	0	0	0	0	0	0	0	0	0	0	0	0	0	0	0	0	0	0
hsa-miR-516b-3p	MIR516B1	0	0	0	0	0	0	0	0	0	0	0	0	0	0	0	0	0	0	0	0	0	0	0	0	0	0	0	0	0	0	0	0	0
hsa-miR-516b-5p	MIR516B2	0	0	0	8.2851e-06	7.36857e-07	0	0	0	0	0	0	0	0	0	0	9.76006e-07	4.72608e-06	8.04483e-06	0	0	0	7.18376e-07	0	0	0	0	0	0	0	0	0	0	0
hsa-miR-516b-5p	MIR516B1	1.01584e-05	1.42527e-06	9.14259e-06	1.38085e-05	2.21057e-06	0	0	4.49022e-07	0	0	0	0	0	0	1.50092e-06	2.92802e-06	7.87679e-06	5.74631e-06	0	2.05186e-06	8.79291e-06	2.15513e-06	0	0	0	0	0	0	0	0	0	0	0
hsa-miR-517-5p	MIR517C	0	0	0	0	0	0	0	0	1.68567e-07	0	0	0	1.50006e-07	0	0	0	0	0	0	0	0	0	0	0	0	0	0	0	0	0	0	0	0
hsa-miR-517-5p	MIR517B	0	0	0	0	0	0	0	0	1.68567e-07	0	0	0	1.50006e-07	0	0	0	0	0	0	0	0	0	0	0	0	0	0	0	0	0	0	0	0
hsa-miR-517-5p	MIR517A	0	0	0	0	0	0	0	0	1.68567e-07	0	0	0	1.50006e-07	0	0	0	0	0	0	0	0	0	0	0	0	0	0	0	0	0	0	0	0
hsa-miR-517a-3p	MIR517A	0	0	0	2.7617e-06	7.36857e-07	0	0	2.24511e-07	0	0	0	0	0	0	7.50458e-07	1.95201e-06	4.72608e-06	0	0	0	4.39645e-06	2.15513e-06	0	0	0	0	2.06522e-05	0	0	0	0	0	0
hsa-miR-517b-3p	MIR517B	0	0	0	2.7617e-06	7.36857e-07	0	0	2.24511e-07	0	0	0	0	0	0	7.50458e-07	1.95201e-06	4.72608e-06	0	0	0	4.39645e-06	2.15513e-06	0	0	0	0	2.06522e-05	0	0	0	0	0	0
hsa-miR-517c-3p	MIR517C	0	0	0	0	0	0	0	0	0	0	0	0	0	0	7.50458e-07	0	0	0	0	0	0	2.87351e-06	0	0	0	0	0	0	0	0	0	0	0
hsa-miR-518a-3p	MIR518A2	0	7.12635e-07	0	2.7617e-06	1.47371e-06	0	0	0	0	0	0	0	0	0	0	0	3.15072e-06	0	0	0	0	0	0	0	0	2.84042e-05	1.03261e-05	0	0	0	0	0	0
hsa-miR-518a-3p	MIR518A1	0	7.12635e-07	0	2.7617e-06	0	0	0	0	0	0	0	0	0	0	0	0	3.15072e-06	0	0	0	0	0	0	0	0	2.84042e-05	1.03261e-05	0	0	0	0	0	0
hsa-miR-518a-5p	MIR518A1	0	4.70339e-07	0	0	0	0	0	0	0	0	8.42095e-06	0	0	0	0	0	0	0	0	0	0	0	0	0	0	9.3734e-06	0	0	5.02636e-07	0	0	0	0
hsa-miR-518a-5p	MIR518A2	0	4.70339e-07	0	0	0	0	0	0	0	0	8.42095e-06	0	0	0	0	0	0	0	0	0	0	0	0	0	0	9.3734e-06	0	0	5.02636e-07	0	0	0	0
hsa-miR-518b	MIR518B	0	0	0	5.5234e-06	0	0	0	0	0	0	0	0	0	0	0	0	0	2.29852e-06	0	2.05186e-06	8.79291e-06	0	1.20532e-06	1.92087e-06	0	0	0	0	0	0	0	0	0
hsa-miR-518c-3p	MIR518C	0	1.42527e-06	0	5.5234e-06	0	0	0	0	0	0	0	0	0	0	0	0	0	2.29852e-06	0	2.05186e-06	8.79291e-06	1.43675e-06	0	0	0	0	0	0	0	0	0	0	0
hsa-miR-518c-5p	MIR518C	0	0	0	0	0	7.90841e-07	0	0	0	0	0	0	0	0	0	0	0	0	0	0	0	0	0	0	0	0	0	0	0	0	0	0	0
hsa-miR-518d-3p	MIR518D	0	1.42527e-06	0	0	0	0	0	0	0	0	0	0	0	0	0	0	0	0	0	0	0	0	0	0	0	0	0	0	0	0	0	0	0
hsa-miR-518d-5p	MIR518D	0	0	0	0	0	0	0	0	0	0	0	0	0	0	0	0	0	0	0	0	0	0	0	0	0	0	0	0	0	0	0	0	0
hsa-miR-518e-3p	MIR518E	3.38615e-06	2.85054e-06	5.41783e-06	0	0	0	0	0	0	0	0	0	0	0	7.50458e-07	0	0	0	0	2.05186e-06	0	0	0	0	0	0	0	0	0	0	0	0	0
hsa-miR-518e-5p	MIR518E	0	2.42296e-07	0	0	0	0	0	0	0	0	0	0	0	0	0	6.44164e-07	5.35622e-07	3.90749e-07	0	0	0	0	0	0	0	0	0	0	0	0	0	0	0
hsa-miR-518f-3p	MIR518F	0	0	0	5.5234e-06	0	0	0	4.49022e-07	0	0	0	0	0	3.72839e-07	0	0	0	0	0	0	0	0	0	0	0	0	0	0	0	0	0	0	0
hsa-miR-518f-5p	MIR518F	0	0	0	0	0	0	0	0	0	0	0	0	0	0	0	0	0	0	0	0	0	1.43675e-06	0	0	0	0	0	0	0	0	0	0	0
hsa-miR-519a-3p	MIR519A2	0	2.13791e-06	0	0	0	0	0	0	0	0	0	0	0	0	0	0	0	0	0	0	0	7.18376e-07	0	0	0	0	0	0	0	0	0	0	0
hsa-miR-519a-3p	MIR519A1	0	2.13791e-06	0	0	0	0	0	0	0	0	0	0	0	0	0	0	0	0	0	0	0	7.18376e-07	0	0	0	0	0	0	0	0	0	0	0
hsa-miR-519a-5p	MIR519A1	0	2.42296e-07	0	0	0	0	0	0	0	0	0	0	0	0	0	6.44164e-07	5.35622e-07	3.90749e-07	0	0	0	0	1.20532e-06	0	0	0	0	0	0	0	0	0	0
hsa-miR-519b-3p	MIR519B	3.38615e-06	0	2.03169e-06	0	0	0	0	0	0	0	0	0	0	0	0	0	0	0	0	0	0	0	0	0	0	0	0	0	0	0	0	0	4.99919e-07
hsa-miR-519b-5p	MIR519B	0	2.42296e-07	0	0	0	0	0	0	0	0	0	0	0	0	0	6.44164e-07	5.35622e-07	3.90749e-07	0	0	0	0	0	0	0	0	0	0	0	0	0	0	0
hsa-miR-519c-3p	MIR519C	3.38615e-06	1.42527e-06	2.03169e-06	1.10468e-05	1.47371e-06	0	0	0	0	0	0	0	0	0	7.50458e-07	0	0	0	0	0	0	1.43675e-06	0	0	0	0	0	0	0	0	1.88734e-06	0	4.99919e-07
hsa-miR-519c-5p	MIR519C	0	2.42296e-07	0	0	0	0	0	0	0	0	0	0	0	0	0	6.44164e-07	5.35622e-07	3.90749e-07	0	0	0	0	0	0	0	0	0	0	0	0	0	0	0
hsa-miR-519d-3p	MIR519D	0	4.27581e-06	0	0	0	0	0	4.49022e-07	0	0	0	0	0	0	0	0	0	2.29852e-06	0	0	0	0	0	0	0	0	0	0	0	0	3.77468e-06	0	0
hsa-miR-519d-5p	MIR519D	0	0	0	0	0	0	0	0	0	0	0	0	0	0	0	0	6.30144e-06	0	0	0	0	0	0	0	0	2.84042e-05	0	0	0	0	0	0	0
hsa-miR-519e-3p	MIR519E	0	0	0	0	0	0	0	0	1.68567e-07	0	0	0	0	0	0	0	3.15072e-06	0	0	0	0	0	0	0	0	0	0	0	0	0	0	0	0
hsa-miR-519e-5p	MIR519E	0	0	0	0	0	0	0	0	0	0	0	0	0	3.72839e-07	0	0	0	0	0	0	0	0	0	0	0	0	0	0	0	0	0	0	0
hsa-miR-520a-3p	MIR520A	0	0	0	1.65702e-05	0	0	0	0	5.10809e-07	0	7.6554e-05	9.89178e-06	0	4.51926e-06	2.25137e-06	0	0	2.29852e-06	0	0	0	0	0	0	4.06901e-05	0.000113617	6.19566e-05	0	3.04628e-06	1.39511e-05	1.88734e-06	6.09847e-06	0
hsa-miR-520a-5p	MIR520A	0	0	0	0	0	0	0	0	0	0	0	0	0	0	0	0	0	0	0	2.05186e-06	0	0	1.20532e-06	0	0	0	0	0	0	0	0	0	0
hsa-miR-520b	MIR520B	0	7.12635e-07	0	5.5234e-06	0	0	0	0	0	0	0	0	0	0	0	0	0	0	0	0	0	1.43675e-06	0	0	0	0	0	0	0	0	0	5.08206e-07	0
hsa-miR-520c-3p	MIR520C	0	7.12635e-07	0	1.10468e-05	0	0	0	0	0	0	0	0	0	0	0	0	0	0	0	0	0	1.43675e-06	0	1.92087e-06	0	0	0	0	0	0	0	5.08206e-07	0
hsa-miR-520c-5p	MIR520C	0	0	0	0	0	0	0	0	0	0	0	0	0	0	0	0	0	0	0	0	0	0	0	0	0	0	0	0	0	0	0	0	0
hsa-miR-520d-3p	MIR520D	0	0	0	0	0	0	0	0	0	0	0	0	0	3.72839e-07	0	0	3.15072e-06	2.29852e-06	0	0	0	0	0	0	0	0	2.06522e-05	2.19635e-06	0	0	1.88734e-06	1.01641e-06	4.99919e-07
hsa-miR-520d-5p	MIR520D	0	0	0	0	0	0	0	0	0	0	0	0	0	0	0	0	0	0	0	0	0	0	0	0	0	0	0	1.09818e-06	0	0	0	0	0
hsa-miR-520e	MIR520E	0	0	0	0	0	0	0	0	0	0	0	0	0	0	0	0	0	0	0	0	0	0	0	0	0	0	0	0	0	0	0	0	0
hsa-miR-520f-3p	MIR520F	3.38615e-06	0	3.38615e-06	0	0	0	0	0	0	0	0	0	0	0	0	1.95201e-06	3.15072e-06	0	0	0	0	1.43675e-06	0	0	0	0	0	0	0	0	0	0	0
hsa-miR-520f-5p	MIR520F	0	0	0	0	0	0	0	0	0	0	0	0	0	0	0	0	0	0	0	0	0	0	0	0	0	0	0	0	0	0	0	0	0
hsa-miR-520g-3p	MIR520G	0	0	0	5.5234e-06	0	0	0	4.49022e-07	1.68567e-07	0	0	0	0	0	7.50458e-07	1.95201e-06	3.15072e-06	0	0	0	0	0	0	0	0	0	0	0	0	0	0	0	0
hsa-miR-520g-5p	MIR520G	0	0	0	0	0	0	0	0	0	0	0	0	0	0	0	0	0	0	0	0	0	0	0	0	0	0	0	0	0	0	0	0	0
hsa-miR-520h	MIR520H	0	0	0	0	0	0	0	0	1.68567e-07	0	0	0	0	0	0	0	0	0	0	0	0	0	0	0	0	0	0	0	0	0	0	0	0
hsa-miR-521	MIR521-1	0	0	0	0	0	0	0	0	0	0	0	0	0	0	0	0	0	0	0	0	0	0	0	0	0	0	0	0	0	0	0	0	0
hsa-miR-521	MIR521-2	0	0	0	0	0	0	0	0	0	0	0	0	0	0	0	0	0	0	0	0	0	0	0	0	0	0	0	0	0	0	0	0	0
hsa-miR-522-3p	MIR522	0	0	0	0	0	0	0	0	0	0	0	0	0	0	0	0	3.15072e-06	0	0	0	0	0	0	0	0	0	0	0	0	0	0	1.01641e-06	0
hsa-miR-522-5p	MIR522	0	2.42296e-07	0	0	0	0	0	0	0	0	0	0	0	0	0	6.44164e-07	5.35622e-07	3.90749e-07	0	0	0	0	0	0	0	0	0	0	0	0	0	0	0
hsa-miR-523-3p	MIR523	0	0	0	0	1.47371e-06	0	0	0	0	0	0	0	0	0	0	0	0	0	0	0	0	0	0	0	0	0	0	0	0	0	0	0	0
hsa-miR-523-5p	MIR523	0	2.42296e-07	0	0	0	0	0	0	0	0	0	0	0	0	0	6.44164e-07	5.35622e-07	3.90749e-07	0	0	0	0	0	0	0	0	0	0	0	0	0	0	0
hsa-miR-524-3p	MIR524	0	0	0	5.5234e-06	0	0	0	0	0	0	0	0	0	0	0	0	0	0	0	0	0	0	0	0	0	2.84042e-05	0	0	0	0	0	2.03282e-06	0
hsa-miR-524-5p	MIR524	0	0	0	0	0	0	0	0	0	0	0	0	0	0	0	0	0	0	0	2.05186e-06	0	0	0	0	0	0	0	0	0	0	0	0	0
hsa-miR-525-3p	MIR525	0	0	0	0	0	0	0	0	0	0	0	0	0	0	0	0	0	0	0	0	0	0	0	0	0	0	0	0	0	0	0	1.01641e-06	0
hsa-miR-525-5p	MIR525	0	0	0	5.5234e-06	0	0	0	0	0	0	0	0	0	0	0	0	3.15072e-06	0	0	0	0	0	0	1.92087e-06	0	0	0	0	0	0	0	0	0
hsa-miR-526a	MIR526A2	3.38615e-06	0	6.77229e-06	0	0	0	0	0	0	0	0	0	0	0	0	0	0	0	0	0	0	0	0	0	0	0	0	0	0	0	0	0	0
hsa-miR-526a	MIR526A1	0	0	0	0	0	0	0	0	0	0	0	0	0	0	0	0	0	0	0	0	0	0	0	0	0	0	0	0	0	0	0	0	0
hsa-miR-526b-3p	MIR526B	0	0	0	0	0	0	0	0	0	0	0	0	0	0	0	0	0	0	0	0	8.79291e-06	0	0	0	0	0	0	0	1.52314e-06	0	0	0	0
hsa-miR-526b-5p	MIR526B	0	1.42527e-06	0	0	0	0	3.54292e-07	4.49022e-07	0	0	0	0	0	0	0	0	0	0	0	0	0	4.31026e-06	0	0	0	0	0	0	0	0	0	0	1.49976e-06
hsa-miR-527	MIR527	0	4.70339e-07	0	0	0	0	0	0	0	0	8.42095e-06	0	0	0	0	0	0	0	0	0	0	0	0	0	0	9.3734e-06	0	0	5.02636e-07	0	0	0	0
hsa-miR-532-3p	MIR532	1.35446e-05	1.99538e-05	1.35446e-05	2.20936e-05	2.50531e-05	7.90841e-06	4.6058e-06	7.63338e-06	1.43026e-05	0	0	0	1.0455e-05	2.25963e-06	7.50458e-06	7.80805e-05	0.000103974	3.90749e-05	6.40779e-05	7.79708e-05	0.000140687	6.32171e-05	7.95512e-05	3.07339e-05	0	0	0	1.75708e-05	9.13883e-06	0	9.4367e-06	9.14771e-06	1.2498e-05
hsa-miR-532-5p	MIR532	0.000250575	0.000239446	0.000225517	0.00030931	0.000599801	0.000192174	6.69612e-05	0.000116297	0.000238037	0.000587037	0.000842095	0.00104853	0.00028683	0.00036719	0.000478792	0.00109508	0.000652199	0.000505675	0.000694177	0.00138501	0.000615504	0.000933889	0.000840109	0.000593549	0.000284831	0.000795319	0.000908697	0.000980671	0.000549853	0.000404582	0.000488821	0.000560043	0.000476422
hsa-miR-539-3p	MIR539	2.03169e-05	4.27581e-06	1.62535e-05	1.10468e-05	3.68428e-05	3.16337e-06	0	5.38826e-06	1.48135e-05	1.83449e-05	0	0	5.45477e-06	0	3.00183e-06	0	0	2.29852e-06	0	2.05186e-06	0	1.43675e-06	1.20532e-06	0	0	2.84042e-05	0	3.29453e-06	6.09256e-06	0	0	0	3.49943e-06
hsa-miR-539-5p	MIR539	0	2.85054e-06	0	0	1.47371e-06	0	1.41717e-06	0	3.06485e-06	0	0	0	2.27282e-06	3.38944e-06	6.00366e-06	3.90402e-06	0	4.59705e-06	0	0	0	0	0	1.92087e-06	0	0	0	0	1.52314e-05	0	3.77468e-06	3.04924e-06	1.99967e-06
hsa-miR-541-3p	MIR541	0	0	0	0	1.47371e-06	0	0	0	2.55404e-07	0	0	0	4.54564e-07	0	0	0	3.15072e-06	2.29852e-06	0	0	0	0	0	0	0	0	0	1.09818e-06	1.52314e-06	0	0	3.04924e-06	4.99919e-07
hsa-miR-541-5p	MIR541	0	0	0	0	1.47371e-06	2.37252e-06	0	0	2.55404e-07	1.83449e-05	0	1.48377e-05	1.36369e-06	1.12981e-06	3.00183e-06	0	0	2.29852e-06	0	0	0	0	0	0	0	2.84042e-05	6.19566e-05	0	9.13883e-06	0	3.77468e-06	2.03282e-06	4.99919e-07
hsa-miR-542-3p	MIR542	7.11091e-05	5.70108e-05	4.26654e-05	8.2851e-05	5.60011e-05	5.14047e-05	1.24002e-05	7.63338e-06	9.70537e-06	0	5.1036e-05	4.94589e-05	0.000158188	5.76205e-05	0.000134332	5.85604e-06	0	5.97616e-05	1.06797e-05	2.46224e-05	1.75858e-05	8.62052e-06	2.41064e-06	9.60436e-06	0	0	0.000103261	1.09818e-05	0.000115759	0	1.1324e-05	8.1313e-06	1.29979e-05
hsa-miR-542-5p	MIR542	1.01584e-05	2.85054e-06	7.11091e-06	5.5234e-06	2.94743e-06	2.37252e-06	1.06288e-06	4.49022e-07	1.02162e-06	0	0	0	1.31824e-05	6.77889e-06	2.47651e-05	9.76006e-06	0	2.98808e-05	1.06797e-05	6.15559e-06	1.75858e-05	4.31026e-06	2.41064e-06	1.92087e-06	0	0	6.19566e-05	2.19635e-06	7.61569e-06	0	1.88734e-06	1.01641e-06	9.99837e-07
hsa-miR-543	MIR543	1.01584e-05	1.42527e-06	8.12675e-06	0	4.42114e-06	0	3.54292e-07	0	2.55404e-06	0	0	0	4.54564e-06	2.25963e-06	7.50458e-06	9.76006e-06	3.78086e-05	2.52838e-05	0	6.15559e-06	0	1.43675e-06	2.41064e-06	1.92087e-06	0	2.84042e-05	2.06522e-05	0	6.09256e-06	0	1.88734e-06	7.11488e-06	3.49943e-06
hsa-miR-544a	MIR544A	1.01584e-05	0	9.14259e-06	0	2.94743e-06	3.16337e-06	0	8.98044e-07	0	0	0	0	0	0	1.50092e-06	0	0	0	0	0	0	0	0	0	0	0	0	0	0	0	0	0	0
hsa-miR-544b	MIR544B	0	0	0	0	0	0	0	0	0	0	0	0	0	0	0	0	0	0	0	0	0	0	0	0	0	0	0	0	0	0	0	0	0
hsa-miR-545-3p	MIR545	0	0	0	0	0	2.37252e-06	0	0	0	0	0	9.89178e-06	4.54564e-07	0	0	1.95201e-06	0	0	0	0	0	0	0	0	0	0	0	2.19635e-06	0	0	0	1.01641e-06	0
hsa-miR-545-5p	MIR545	0	7.12635e-06	0	0	0	0	3.54292e-07	0	2.04323e-06	0	0	0	4.54564e-07	0	0	1.95201e-06	0	2.29852e-06	0	2.05186e-06	0	1.43675e-06	2.41064e-06	3.84174e-06	0	0	0	0	0	0	0	0	1.99967e-06
hsa-miR-548a-3p	MIR548A1	0	4.70339e-07	0	0	4.86325e-07	7.90841e-07	0	0	3.42242e-07	0	0	0	0	0	0	0	0	0	0	0	0	0	0	0	0	0	0	0	0	0	0	0	0
hsa-miR-548a-3p	MIR548A2	0	4.70339e-07	0	0	4.86325e-07	7.90841e-07	0	0	3.42242e-07	0	0	0	0	0	0	0	0	0	0	0	0	0	0	0	0	0	0	0	0	0	0	0	0
hsa-miR-548a-3p	MIR548A3	0	4.70339e-07	0	0	4.86325e-07	7.90841e-07	0	0	3.42242e-07	0	0	0	0	0	0	0	0	2.29852e-06	0	0	0	0	0	0	0	0	0	0	0	0	0	0	0
hsa-miR-548a-5p	MIR548A3	0	4.27581e-06	0	0	0	0	2.12575e-08	0	0	0	0	0	0	0	0	0	0	0	0	0	0	0	1.20532e-06	0	0	0	0	0	0	0	0	0	0
hsa-miR-548aa	MIR548AA1	1.11743e-06	5.67258e-06	1.78789e-06	3.31404e-06	5.26116e-06	3.92257e-06	1.17271e-06	1.00581e-06	9.39888e-07	5.68693e-06	2.04144e-05	9.9907e-06	1.23641e-06	1.31058e-06	2.82923e-06	1.52257e-06	2.55208e-06	1.17225e-06	1.17476e-06	4.55514e-06	2.19823e-06	4.62634e-06	1.62718e-06	2.49713e-06	5.69661e-06	2.55638e-06	8.26088e-06	1.17066e-05	2.97012e-06	4.32484e-06	3.64257e-06	4.88894e-06	1.95968e-06
hsa-miR-548aa	MIR548AA2	1.11743e-06	6.62751e-06	1.5644e-06	6.07574e-06	6.48434e-06	5.2591e-06	2.40564e-06	1.23032e-06	6.84484e-07	1.28414e-05	2.04144e-05	8.90261e-06	1.25005e-06	3.00531e-06	4.34515e-06	1.52257e-06	2.99318e-06	2.52838e-06	1.17476e-06	2.50327e-06	2.19823e-06	5.17231e-06	1.62718e-06	2.49713e-06	5.69661e-06	2.55638e-06	8.26088e-06	1.83615e-05	3.73169e-06	4.32484e-06	7.1719e-06	6.92177e-06	2.33462e-06
hsa-miR-548ab	MIR548AB	0	2.42296e-06	0	0	6.74961e-06	8.93651e-07	8.8573e-07	3.72688e-07	5.10809e-07	0	5.1036e-06	9.89178e-07	4.54564e-07	2.25963e-06	7.50458e-07	0	0	2.50539e-06	0	2.05186e-07	0	1.58043e-06	0	1.92087e-07	0	0	1.03261e-05	5.71051e-06	1.52314e-06	0	4.71835e-06	0	1.28979e-06
hsa-miR-548ac	MIR548AC	0	0	0	0	0	0	0	0	2.04323e-08	0	0	0	0	0	0	0	0	2.29852e-06	0	0	0	0	0	0	0	0	0	0	0	0	0	0	0
hsa-miR-548ad-3p	MIR548AD	0	0	0	0	0	0	0	0	0	0	0	0	0	0	0	0	0	0	0	0	0	0	0	0	0	0	0	0	0	0	0	0	0
hsa-miR-548ad-5p	MIR548AD	1.11743e-06	1.99538e-06	8.93943e-07	2.20936e-06	3.38954e-06	1.42351e-06	8.6093e-07	3.68198e-07	3.77998e-07	0	3.31734e-06	0	9.09128e-07	9.60342e-07	1.03563e-06	6.63684e-07	0	7.12542e-07	1.17476e-06	1.82616e-06	0	3.17522e-06	3.7365e-06	3.26548e-06	0	2.55638e-06	2.06522e-05	1.39468e-06	8.52958e-07	1.53462e-06	0	3.19153e-06	7.64875e-07
hsa-miR-548ae-3p	MIR548AE1	0	0	0	0	7.36857e-07	0	0	0	1.27702e-07	0	0	1.97836e-06	0	0	0	0	0	0	0	0	0	2.87351e-07	0	3.45757e-07	0	0	0	0	0	0	0	0	1.2498e-07
hsa-miR-548ae-3p	MIR548AE2	0	0	0	0	7.36857e-07	0	0	0	1.27702e-07	0	0	1.97836e-06	0	0	0	0	0	0	0	0	0	2.87351e-07	0	3.45757e-07	0	0	0	0	0	0	0	0	1.2498e-07
hsa-miR-548ae-5p	MIR548AE2	1.11743e-06	1.99538e-06	5.58714e-07	1.93319e-06	2.65268e-06	2.32507e-06	5.10181e-07	5.47807e-07	5.10809e-07	2.01794e-06	0	3.95671e-06	5.63659e-07	6.32696e-07	8.48017e-07	6.63684e-07	1.19727e-06	1.28717e-06	1.17476e-06	2.66742e-06	0	4.12348e-06	1.65129e-06	1.07569e-06	2.03451e-05	2.55638e-06	2.89131e-06	2.15242e-06	1.93439e-06	1.53462e-06	0	3.40498e-06	8.24866e-07
hsa-miR-548ag	MIR548AG1	0	0	0	0	0	6.64307e-07	3.18863e-08	6.28631e-08	0	0	0	0	2.27282e-07	0	0	0	0	0	0	0	0	0	0	0	5.69661e-06	0	0	0	2.13239e-07	0	0	1.52462e-06	1.44976e-07
hsa-miR-548ag	MIR548AG2	0	1.42527e-06	0	0	2.94743e-07	1.79521e-06	1.33214e-06	2.42472e-07	1.02162e-07	0	0	0	8.31852e-07	2.25963e-07	3.05436e-06	1.95201e-06	0	2.29852e-06	0	0	0	1.86778e-07	1.20532e-06	0	5.69661e-06	0	0	0	1.43175e-06	0	1.50987e-06	1.52462e-06	9.44846e-07
hsa-miR-548ah-3p	MIR548AH	0	0	0	0	7.36857e-07	0	3.54292e-07	2.24511e-07	1.27702e-07	9.17246e-06	0	0	3.63651e-08	3.72839e-07	3.75229e-07	0	0	0	0	5.12966e-07	0	1.1925e-06	0	0	0	0	0	0	0	0	0	0	0
hsa-miR-548ah-5p	MIR548AH	0	0	0	0	4.42114e-06	1.58168e-06	3.54292e-07	0	5.10809e-07	0	0	0	0	0	0	0	0	0	1.06797e-05	0	0	0	0	0	0	0	0	2.19635e-06	0	0	0	6.80996e-07	1.99967e-06
hsa-miR-548ai	MIR548AI	0	4.70339e-07	0	0	1.62108e-07	0	0	4.93924e-08	5.6189e-08	0	0	0	0	0	0	0	0	0	0	2.25705e-07	0	0	1.32585e-07	0	0	0	0	0	0	1.53462e-06	0	0	0
hsa-miR-548aj-3p	MIR548AJ1	0	0	0	0	0	0	1.77146e-07	5.83729e-08	0	0	0	0	0	0	0	0	0	0	0	0	0	0	0	0	0	0	0	0	0	0	0	0	0
hsa-miR-548aj-3p	MIR548AJ2	0	0	0	0	0	0	1.77146e-07	5.83729e-08	0	0	0	0	0	0	0	0	0	0	0	0	0	0	0	0	0	0	0	0	0	0	0	0	0
hsa-miR-548aj-5p	MIR548AJ2	1.35446e-06	6.27119e-07	2.16713e-06	2.15412e-06	1.38529e-06	2.76794e-07	2.79891e-07	1.70628e-07	2.70729e-07	0	0	0	2.00008e-07	0	0	5.07523e-07	4.09593e-07	1.83882e-07	0	1.64149e-07	1.75858e-06	1.98272e-06	1.48255e-06	1.40224e-06	0	0	0	1.08719e-06	0	0	0	8.1313e-08	1.39977e-07
hsa-miR-548ak	MIR548AK	0	7.98152e-07	0	0	1.47371e-06	7.90841e-07	4.6058e-08	5.83729e-08	0	2.75174e-05	3.31734e-06	0	5.13657e-07	1.46876e-07	1.03563e-06	1.24929e-06	0	0	0	1.5389e-06	0	4.82749e-06	4.08604e-06	3.01577e-06	0	0	0	1.09818e-06	0	0	0	1.32134e-07	6.49894e-08
hsa-miR-548al	MIR548AL	3.38615e-06	2.85054e-06	6.77229e-06	0	3.10954e-06	2.37252e-06	7.68814e-07	1.34707e-06	1.53243e-06	0	0	0	1.81826e-06	1.12981e-06	2.25137e-06	1.95201e-06	0	0	0	2.05186e-06	0	4.4683e-06	0	1.92087e-06	4.06901e-05	0	0	0	6.09256e-06	0	4.71835e-06	5.08206e-06	1.16481e-06
hsa-miR-548am-3p	MIR548AM	0	0	0	0	7.36857e-07	0	0	4.49022e-07	3.57566e-08	0	0	0	9.09128e-08	0	3.00183e-07	0	1.19727e-06	0	0	0	0	1.24997e-06	0	0	0	0	0	0	7.61569e-07	0	0	0	0
hsa-miR-548am-5p	MIR548AM	4.7406e-07	1.0547e-06	7.58497e-07	1.43608e-06	3.25691e-06	2.36462e-06	6.51897e-07	1.23032e-06	1.40983e-06	2.78843e-05	1.96489e-05	1.95857e-05	2.61829e-06	3.6832e-06	4.73539e-06	1.42497e-06	3.46579e-07	1.76986e-06	5.12623e-06	2.33912e-06	5.89125e-06	7.09756e-06	5.42395e-06	1.21015e-06	3.41797e-05	1.44862e-05	1.03261e-05	7.80803e-06	5.20913e-06	9.76576e-06	5.05807e-06	5.67158e-06	2.68956e-06
hsa-miR-548an	MIR548AN	0	0	0	0	1.32634e-07	0	8.8573e-08	0	0	0	0	0	0	0	0	0	0	0	0	0	0	0	0	0	0	2.55638e-06	0	1.53745e-07	0	0	0	0	4.49927e-08
hsa-miR-548ao-3p	MIR548AO	0	0	0	0	0	0	0	0	0	0	0	0	0	0	0	0	0	0	0	0	0	8.62052e-08	0	0	0	0	0	0	0	0	0	0	2.49959e-07
hsa-miR-548ao-5p	MIR548AO	0	0	0	0	0	0	0	0	0	0	0	0	0	0	0	0	0	0	0	0	0	0	0	0	0	0	0	0	0	0	0	0	0
hsa-miR-548ap-3p	MIR548AP	4.7406e-07	8.97921e-07	4.26654e-07	6.07574e-07	7.66331e-07	5.21955e-07	4.21608e-07	1.03275e-07	1.12378e-07	5.32003e-06	5.1036e-06	9.89178e-07	2.77284e-07	0	9.08054e-07	4.68483e-07	4.09593e-07	0	0	1.60045e-06	8.79291e-06	2.7442e-06	7.1114e-07	8.06766e-07	0	0	0	8.78541e-07	5.02636e-07	1.53462e-06	0	2.72398e-06	9.7984e-07
hsa-miR-548ap-5p	MIR548AP	1.69307e-06	7.12635e-07	1.35446e-06	8.2851e-07	1.78319e-06	0	7.08584e-08	3.59218e-08	1.43026e-07	1.83449e-05	0	0	1.40915e-07	0	0	2.14721e-07	3.46579e-07	0	5.33983e-06	0	5.89125e-06	8.62052e-08	1.33791e-06	0	0	0	0	0	0	2.09266e-05	0	0	8.49861e-08
hsa-miR-548aq-3p	MIR548AQ	5.07922e-07	5.55856e-07	3.55545e-07	0	1.81267e-06	4.74505e-07	0	5.83729e-08	5.97646e-07	0	0	0	1.09095e-07	1.12981e-06	3.75229e-07	5.07523e-07	4.09593e-07	1.83882e-07	0	1.64149e-07	1.75858e-06	3.06028e-06	1.08479e-06	9.22018e-07	0	0	0	3.51416e-07	0	0	0	8.1313e-08	2.64957e-07
hsa-miR-548aq-5p	MIR548AQ	0	0	0	0	4.78957e-06	0	0	0	0	0	0	0	0	0	0	0	7.87679e-07	0	0	0	0	0	0	0	0	0	0	0	0	0	0	0	0
hsa-miR-548ar-3p	MIR548AR	0	0	0	0	0	0	0	0	0	0	0	0	0	0	0	1.95201e-06	1.57536e-06	0	0	2.05186e-06	0	0	1.20532e-06	0	0	0	0	0	0	0	0	0	4.99919e-07
hsa-miR-548ar-5p	MIR548AR	5.07922e-07	1.14022e-07	3.04753e-07	0	0	0	0	1.12256e-07	6.23187e-07	0	0	0	1.09095e-07	0	0	1.56161e-07	4.09593e-07	1.83882e-07	0	1.64149e-07	0	1.62353e-06	7.23193e-07	9.22018e-07	0	0	0	1.31781e-07	0	0	0	8.1313e-08	3.99935e-08
hsa-miR-548as-3p	MIR548AS	0	0	0	0	0	0	0	0	0	0	0	0	0	0	0	0	0	0	0	0	0	0	0	0	0	0	0	0	0	0	0	0	0
hsa-miR-548as-5p	MIR548AS	0	7.12635e-07	0	0	0	0	3.54292e-07	0	0	0	0	0	0	0	0	1.95201e-06	0	1.14926e-06	0	0	0	1.43675e-06	0	0	0	0	0	0	0	0	0	0	6.99886e-08
hsa-miR-548at-3p	MIR548AT	0	0	0	0	0	0	0	0	0	0	0	0	0	0	0	0	0	0	0	0	0	0	0	0	0	0	0	0	0	0	0	0	0
hsa-miR-548at-5p	MIR548AT	0	7.12635e-07	0	0	2.21057e-06	3.95421e-07	0	4.49022e-07	5.10809e-07	0	7.6554e-05	1.18701e-05	4.54564e-07	1.12981e-06	3.75229e-07	9.76006e-07	4.72608e-06	0	0	3.07779e-06	0	4.59761e-06	1.80798e-06	0	4.06901e-05	3.23808e-05	0	1.09818e-06	6.09256e-06	0	1.88734e-06	7.11488e-06	9.99837e-07
hsa-miR-548au-3p	MIR548AU	0	0	0	0	0	0	0	0	0	0	0	0	0	0	3.75229e-07	0	0	0	0	0	0	0	0	0	0	0	0	0	0	0	0	0	0
hsa-miR-548au-5p	MIR548AU	4.7406e-07	6.98383e-07	6.63685e-07	9.38978e-07	1.40003e-06	6.80124e-07	1.0735e-06	9.74378e-07	5.97646e-07	2.78843e-05	4.6698e-05	1.31561e-05	1.94553e-06	1.10722e-06	1.86114e-06	7.22244e-07	0	4.59705e-07	5.12623e-06	8.82301e-07	1.49479e-06	6.98262e-06	5.14672e-06	4.49484e-06	3.41797e-05	1.44862e-05	1.03261e-05	3.55809e-06	4.56942e-06	1.59042e-05	6.22822e-06	4.31975e-06	2.13465e-06
hsa-miR-548av-3p	MIR548AV	0	1.42527e-06	0	0	0	0	0	0	5.10809e-07	0	0	0	0	0	0	0	0	0	0	0	0	9.62624e-07	0	0	0	0	0	0	0	0	0	0	0
hsa-miR-548av-5p	MIR548AV	0	1.42527e-06	0	0	7.36857e-07	3.95421e-07	0	0	5.10809e-07	0	0	0	0	0	0	0	0	0	0	0	0	0	0	0	0	0	0	0	0	0	0	5.08206e-07	9.99837e-07
hsa-miR-548aw	MIR548AW	3.38615e-06	2.42296e-07	6.77229e-06	0	0	0	3.54292e-07	0	5.10809e-07	0	0	0	4.54564e-07	1.12981e-06	3.00183e-06	0	0	2.29852e-06	0	0	0	0	1.20532e-06	0	0	0	0	0	0	0	0	0	1.49976e-06
hsa-miR-548ax	MIR548AX	0	0	0	0	0	0	3.54292e-07	0	0	0	0	0	4.54564e-07	1.12981e-06	0	3.90402e-06	0	0	0	0	0	0	0	1.92087e-06	0	0	0	1.09818e-06	0	0	0	0	9.99837e-07
hsa-miR-548ay-3p	MIR548AY	0	1.42527e-06	0	0	1.47371e-06	0	0	4.49022e-07	0	0	0	0	0	0	7.50458e-07	0	0	0	0	0	0	0	1.20532e-06	0	0	0	0	0	0	0	0	0	0
hsa-miR-548ay-5p	MIR548AY	1.11743e-06	3.26387e-06	1.5644e-06	3.31404e-06	2.87374e-06	1.79521e-06	8.53844e-07	7.13945e-07	4.59728e-07	0	5.1036e-06	2.96754e-06	6.27298e-07	8.58659e-07	9.98109e-07	9.36966e-07	6.30144e-07	1.17225e-06	1.17476e-06	2.58535e-06	0	4.33899e-06	2.71197e-06	1.5367e-06	5.69661e-06	2.55638e-06	0	4.30485e-06	1.0662e-06	1.53462e-06	1.1324e-06	3.0594e-06	1.08482e-06
hsa-miR-548az-3p	MIR548AZ	0	0	0	1.82272e-06	0	0	0	0	5.10809e-07	0	0	0	0	3.72839e-07	7.50458e-07	0	0	0	0	0	0	0	0	0	0	0	0	3.29453e-06	0	0	9.4367e-07	1.69741e-06	0
hsa-miR-548az-5p	MIR548AZ	0	2.85054e-07	0	0	3.19796e-06	4.42871e-06	0	4.93924e-07	1.02162e-07	0.00082919	2.04144e-05	0.00196055	4.54564e-07	1.72862e-06	3.00183e-07	0	0	0	0	1.50402e-05	0	5.74701e-06	0	1.15252e-06	0	2.55638e-06	2.89131e-05	3.07489e-06	3.35091e-06	3.06924e-05	7.54936e-07	2.30726e-06	7.84872e-07
hsa-miR-548b-3p	MIR548B	0	1.42527e-06	0	0	7.36857e-06	0	3.54292e-07	0	1.53243e-06	0	2.5518e-05	0	0	0	7.50458e-07	0	0	0	0	0	0	4.31026e-06	1.20532e-06	1.92087e-06	0	0	0	2.19635e-06	0	0	0	0	4.99919e-07
hsa-miR-548b-5p	MIR548B	1.11743e-06	8.39485e-06	8.93943e-07	6.07574e-07	7.02961e-06	7.25202e-06	1.51283e-06	9.87849e-08	9.0924e-07	0	5.1036e-05	0	1.13641e-06	7.41158e-06	1.25326e-06	2.14721e-07	0	1.28717e-06	1.17476e-06	6.77115e-07	1.75858e-05	4.87059e-06	6.29178e-06	4.03383e-07	4.06901e-05	2.84042e-05	0	1.17175e-05	3.89924e-06	6.97554e-05	1.88734e-06	4.74664e-06	2.27963e-06
hsa-miR-548ba	MIR548BA	0	1.42527e-06	0	5.5234e-06	1.47371e-06	0	8.46758e-05	1.52668e-05	2.55404e-06	0	0	1.97836e-05	3.2274e-05	1.46876e-05	1.72605e-05	0	0	0	0	0	0	2.87351e-06	0	0	0	0	0	0	1.67545e-05	0	0	2.03282e-05	4.99919e-07
hsa-miR-548bb-3p	MIR548BB	0	8.55163e-08	0	0	0	0	0	0	2.04323e-08	0	0	0	0	0	0	0	0	0	0	5.12966e-07	0	0	0	0	0	0	0	0	0	0	9.4367e-07	0	0
hsa-miR-548bb-5p	MIR548BB	0	8.55163e-08	0	0	1.17897e-07	0	0	0	0	0	0	0	0	0	0	1.95201e-07	0	0	0	6.97633e-07	0	0	1.20532e-07	0	0	0	0	0	0	0	9.4367e-07	0	3.99935e-08
hsa-miR-548c-3p	MIR548C	0	3.42065e-06	0	0	3.68428e-07	3.95421e-07	0	2.24511e-07	3.83107e-07	0	0	0	0	0	9.38072e-07	0	0	5.74631e-07	0	0	0	0	0	0	0	0	0	2.74544e-07	0	0	0	3.4558e-07	1.44976e-07
hsa-miR-548c-5p	MIR548C	4.7406e-07	1.41102e-06	3.31842e-07	3.59021e-06	3.40428e-06	1.57377e-06	6.69612e-07	7.81298e-07	6.58943e-07	2.78843e-05	1.96489e-05	9.69395e-06	2.7092e-06	2.55338e-06	5.03557e-06	1.42497e-06	3.46579e-07	2.36748e-06	5.12623e-06	3.71387e-06	5.89125e-06	6.13493e-06	4.21863e-06	2.80447e-06	3.41797e-05	1.44862e-05	1.03261e-05	6.70985e-06	3.686e-06	9.76576e-06	6.30372e-06	5.67158e-06	2.74455e-06
hsa-miR-548d-3p	MIR548D1	1.69307e-06	2.79353e-06	1.35446e-06	0	7.36857e-07	0	1.16916e-07	0	0	0	0	0	0	0	3.75229e-07	3.90402e-07	0	0	0	3.69335e-07	0	7.18376e-07	2.41064e-07	0	0	0	0	5.49088e-07	0	0	0	0	2.49959e-07
hsa-miR-548d-3p	MIR548D2	1.69307e-06	1.36826e-06	1.52377e-06	0	0	0	1.16916e-07	0	0	0	0	0	0	0	3.75229e-07	3.90402e-07	0	0	0	3.69335e-07	0	7.18376e-07	2.41064e-07	0	0	0	0	5.49088e-07	0	0	0	0	2.49959e-07
hsa-miR-548d-5p	MIR548D1	1.11743e-06	7.09785e-06	1.11743e-06	3.31404e-06	5.01063e-06	3.92257e-06	1.17271e-06	1.00581e-06	9.39888e-07	5.68693e-06	2.04144e-05	9.9907e-06	1.23641e-06	1.31058e-06	2.82923e-06	1.52257e-06	2.55208e-06	1.17225e-06	1.17476e-06	4.55514e-06	2.19823e-06	4.62634e-06	1.62718e-06	2.49713e-06	5.69661e-06	2.55638e-06	8.26088e-06	1.17066e-05	2.97012e-06	4.32484e-06	3.64257e-06	4.88894e-06	1.95968e-06
hsa-miR-548d-5p	MIR548D2	1.11743e-06	6.62751e-06	1.34091e-06	6.07574e-06	6.48434e-06	5.2591e-06	2.40564e-06	1.23032e-06	6.84484e-07	1.28414e-05	2.04144e-05	8.90261e-06	1.25005e-06	3.00531e-06	4.34515e-06	1.52257e-06	2.99318e-06	2.52838e-06	1.17476e-06	2.50327e-06	2.19823e-06	5.17231e-06	1.62718e-06	2.49713e-06	5.69661e-06	2.55638e-06	8.26088e-06	1.83615e-05	3.73169e-06	4.32484e-06	7.1719e-06	6.92177e-06	2.33462e-06
hsa-miR-548e-3p	MIR548E	0	4.27581e-06	0	1.65702e-05	7.36857e-06	5.53589e-06	1.77146e-06	1.79609e-06	0	0	0.00012759	4.94589e-05	3.18195e-06	3.38944e-06	3.00183e-06	1.95201e-06	0	2.29852e-06	2.13593e-05	6.15559e-06	0	2.72983e-05	1.20532e-05	1.00846e-05	4.06901e-05	0	4.13044e-05	1.31781e-05	3.04628e-06	1.39511e-05	3.77468e-06	3.04924e-06	3.49943e-06
hsa-miR-548e-5p	MIR548E	0	4.27581e-06	0	0	4.42114e-06	0	1.41717e-06	0	1.53243e-06	1.83449e-05	0	1.97836e-05	9.09128e-07	1.28799e-06	8.25504e-06	1.95201e-06	0	2.29852e-06	0	4.37047e-06	0	5.74701e-06	4.82129e-06	2.18979e-06	4.06901e-05	2.84042e-05	7.22827e-05	1.81199e-05	3.04628e-06	6.4733e-05	9.4367e-07	9.14771e-06	2.99951e-06
hsa-miR-548f-3p	MIR548F2	0	2.13791e-06	0	0	1.47371e-06	1.9771e-07	0	2.24511e-07	5.31241e-07	0	0	0	2.27282e-07	0	0	0	0	0	0	1.02593e-06	0	3.23269e-06	6.02661e-07	4.80218e-07	0	0	0	0	0	0	0	0	3.0495e-07
hsa-miR-548f-3p	MIR548F3	0	7.12635e-07	0	0	1.47371e-06	1.9771e-07	3.7555e-07	2.24511e-07	5.31241e-07	0	0	0	2.27282e-07	0	0	0	0	0	0	1.02593e-06	0	3.23269e-06	6.02661e-07	4.80218e-07	0	0	0	0	0	0	0	0	3.0495e-07
hsa-miR-548f-3p	MIR548F4	0	0	0	0	0	0	3.7555e-07	0	0	0	0	0	3.63651e-08	3.72839e-07	0	0	0	0	0	0	0	0	0	0	0	0	0	0	0	0	0	0	0
hsa-miR-548f-3p	MIR548F1	0	0	0	0	0	0	0	4.49022e-07	0	0	0	0	3.63651e-08	0	0	0	2.52057e-05	0	0	0	0	0	0	1.92087e-06	0	0	0	0	0	0	0	0	0
hsa-miR-548f-3p	MIR548F5	0	0	0	0	0	0	0	0	3.57566e-08	0	0	0	0	0	0	0	0	0	0	0	0	0	0	0	0	0	0	0	0	0	0	0	0
hsa-miR-548f-5p	MIR548F1	5.04536e-06	7.46842e-06	6.05443e-06	0	4.58325e-06	4.03329e-06	3.7555e-07	1.34707e-06	2.61023e-06	0	0	9.89178e-06	2.341e-06	2.25963e-06	0	5.07523e-07	3.15072e-06	2.4824e-06	0	1.64149e-07	0	6.96825e-06	4.27889e-06	6.05075e-06	0	0	0	1.17944e-05	3.04628e-06	0	3.77468e-06	8.1313e-08	4.53926e-06
hsa-miR-548g-3p	MIR548G	0	0	0	0	0	0	0	0	3.57566e-08	0	0	0	0	0	0	0	0	0	0	0	0	9.62624e-07	0	0	0	0	0	0	0	0	0	0	0
hsa-miR-548g-5p	MIR548G	5.07922e-07	3.99076e-07	4.5713e-07	0	1.23792e-06	7.90841e-08	7.08584e-08	5.83729e-08	2.34972e-07	0	0	0	1.09095e-07	0	7.50458e-07	5.07523e-07	4.09593e-07	1.83882e-07	0	1.64149e-07	1.75858e-06	1.62353e-06	1.08479e-06	9.22018e-07	0	0	0	3.51416e-07	0	0	0	8.1313e-08	1.39977e-07
hsa-miR-548h-3p	MIR548H4	4.7406e-07	1.8386e-06	3.79248e-07	7.23565e-06	1.40003e-06	9.01559e-07	8.53844e-07	6.82514e-07	5.31241e-07	2.05463e-05	1.96489e-05	1.6816e-06	1.47733e-06	7.68274e-07	6.24381e-06	5.46563e-07	3.4973e-06	2.98808e-07	5.12623e-06	1.16956e-06	2.90166e-06	3.99417e-06	2.83251e-06	1.05648e-06	2.60417e-05	4.82872e-06	0	1.66923e-06	2.28471e-06	9.76576e-06	3.2651e-06	2.49021e-06	2.12465e-06
hsa-miR-548h-5p	MIR548H5	1.65921e-06	1.14022e-07	1.16145e-06	0	2.50531e-07	0	7.08584e-08	0	4.08647e-08	2.01794e-06	0	9.89178e-06	3.40923e-07	1.77381e-06	4.50275e-07	5.07523e-07	1.19727e-06	2.0227e-06	0	1.00541e-06	7.03433e-07	2.98845e-06	1.32585e-06	7.29931e-07	0	0	2.89131e-06	8.56577e-07	1.08143e-06	1.95315e-06	0	2.84595e-07	3.99935e-08
hsa-miR-548h-5p	MIR548H4	1.65921e-06	5.84361e-07	9.95527e-07	0	5.74748e-07	7.90841e-08	2.12575e-08	0	1.99215e-07	2.01794e-06	0	9.89178e-06	3.90925e-07	1.77381e-06	6.97926e-07	7.22244e-07	1.54385e-06	2.0227e-06	0	1.00541e-06	2.19823e-06	2.98845e-06	1.45844e-06	7.29931e-07	0	0	2.89131e-06	8.56577e-07	1.08143e-06	1.95315e-06	0	2.84595e-07	1.1998e-07
hsa-miR-548h-5p	MIR548H1	1.65921e-06	1.53929e-06	8.29606e-07	0	4.1264e-07	7.90841e-08	2.12575e-08	0	1.22594e-07	2.01794e-06	0	9.89178e-06	3.40923e-07	1.77381e-06	4.50275e-07	1.48353e-06	1.19727e-06	2.0227e-06	0	1.00541e-06	2.19823e-06	2.98845e-06	1.32585e-06	7.29931e-07	0	0	2.89131e-06	8.56577e-07	1.08143e-06	1.95315e-06	0	2.84595e-07	3.6994e-07
hsa-miR-548h-5p	MIR548H2	1.65921e-06	5.84361e-07	9.95527e-07	0	5.74748e-07	7.90841e-08	2.12575e-08	4.49022e-07	1.99215e-07	2.01794e-06	0	9.89178e-06	3.90925e-07	1.77381e-06	6.97926e-07	7.22244e-07	1.54385e-06	2.0227e-06	0	1.00541e-06	2.19823e-06	2.98845e-06	1.45844e-06	1.69037e-06	0	0	2.89131e-06	8.56577e-07	1.08143e-06	1.95315e-06	0	2.84595e-07	1.1998e-07
hsa-miR-548h-5p	MIR548H3	1.65921e-06	5.84361e-07	1.16145e-06	0	5.74748e-07	7.90841e-08	0	0	1.99215e-07	2.01794e-06	0	9.89178e-06	3.90925e-07	1.77381e-06	6.97926e-07	7.22244e-07	1.54385e-06	2.0227e-06	0	1.00541e-06	2.19823e-06	2.98845e-06	1.45844e-06	7.29931e-07	0	0	2.89131e-06	8.56577e-07	1.08143e-06	1.95315e-06	0	2.84595e-07	1.1998e-07
hsa-miR-548i	MIR548I1	0	0	0	3.03787e-06	1.0316e-06	3.32153e-07	6.66069e-07	5.29846e-07	6.07862e-07	0	0	7.91343e-06	4.00016e-07	1.18631e-06	1.41086e-06	6.63684e-07	6.30144e-07	4.59705e-07	0	4.10373e-07	0	1.1494e-07	4.82129e-07	1.15252e-06	8.13802e-06	0	0	8.23632e-07	0	0	0	4.98042e-07	7.29881e-07
hsa-miR-548i	MIR548I2	0	0	0	2.20936e-06	8.84228e-07	3.32153e-07	6.66069e-07	5.29846e-07	5.8743e-07	0	0	7.91343e-06	4.00016e-07	1.18631e-06	1.41086e-06	6.63684e-07	6.30144e-07	4.59705e-07	0	4.10373e-07	0	1.1494e-07	4.82129e-07	1.15252e-06	8.13802e-06	0	0	8.23632e-07	0	0	0	4.98042e-07	7.29881e-07
hsa-miR-548i	MIR548I3	0	0	0	2.20936e-06	8.84228e-07	3.32153e-07	6.44812e-07	4.93924e-07	6.07862e-07	0	0	7.91343e-06	4.00016e-07	1.18631e-06	1.35082e-06	6.63684e-07	6.30144e-07	4.59705e-07	0	4.10373e-07	0	1.1494e-07	4.82129e-07	1.15252e-06	8.13802e-06	0	0	8.23632e-07	0	0	0	4.98042e-07	7.29881e-07
hsa-miR-548i	MIR548I4	0	0	0	2.70646e-06	1.0316e-06	3.32153e-07	6.44812e-07	5.29846e-07	5.8743e-07	0	0	7.91343e-06	4.00016e-07	1.18631e-06	1.41086e-06	6.63684e-07	6.30144e-07	4.59705e-07	0	4.10373e-07	0	1.1494e-07	4.82129e-07	1.15252e-06	8.13802e-06	0	0	8.23632e-07	0	0	0	4.98042e-07	7.29881e-07
hsa-miR-548i	MIR548I1	0	0	0	3.03787e-06	1.0316e-06	3.32153e-07	6.44812e-07	5.29846e-07	6.07862e-07	0	0	7.91343e-06	4.00016e-07	1.18631e-06	1.41086e-06	6.63684e-07	6.30144e-07	4.59705e-07	0	4.10373e-07	0	1.1494e-07	4.82129e-07	1.15252e-06	8.13802e-06	0	0	8.23632e-07	0	0	0	4.98042e-07	7.29881e-07
hsa-miR-548j-3p	MIR548J	0	0	0	5.5234e-06	0	0	0	0	0	0	0	0	0	0	0	9.76006e-07	0	0	0	0	0	0	0	1.92087e-06	0	0	0	0	0	0	0	0	4.99919e-07
hsa-miR-548j-5p	MIR548J	1.69307e-06	7.12635e-07	3.04753e-06	0	1.47371e-06	7.90841e-07	7.08584e-08	3.59218e-08	8.53051e-07	3.66898e-05	0	9.89178e-06	9.09128e-08	0	0	0	3.15072e-06	2.50539e-06	5.33983e-06	0	5.89125e-06	1.52296e-06	3.61597e-06	0	0	0	0	5.49088e-06	0	2.09266e-05	1.88734e-06	3.04924e-06	8.49861e-08
hsa-miR-548k	MIR548K	1.01584e-05	5.20224e-05	2.03169e-05	8.88715e-05	3.83165e-05	3.84191e-05	1.2627e-05	8.11383e-06	1.08036e-05	0.000275174	0.000204144	0.000262132	1.00368e-05	4.74522e-05	4.05848e-05	6.24644e-05	0.000138632	3.67764e-05	1.06797e-05	2.05186e-05	2.63787e-05	3.53154e-05	1.56692e-05	1.5367e-05	0.000773112	0.000454468	0.000309783	0.000184109	6.39718e-05	0.000181364	0.000108522	0.000119428	3.6819e-05
hsa-miR-548l	MIR548L	0	0	0	4.97106e-07	1.47371e-06	1.64495e-06	4.96009e-08	3.14315e-08	9.70537e-08	0	0	0	4.90929e-07	0	6.00366e-08	1.95201e-06	0	4.59705e-06	0	2.05186e-06	0	1.55169e-06	1.20532e-06	1.92087e-06	0	0	0	4.55743e-06	0	0	0	0	1.07482e-06
hsa-miR-548m	MIR548M	0	0	0	0	0	8.69926e-08	0	0	0	0	0	0	0	0	0	0	0	0	0	0	0	0	0	0	0	0	0	0	0	0	0	0	0
hsa-miR-548n	MIR548N	0	0	0	0	0	2.48324e-06	4.57037e-07	4.62493e-07	0	0	0	0	4.54564e-07	0	7.50458e-07	0	3.15072e-06	2.06867e-07	0	0	0	2.2988e-06	3.97756e-07	0	0	0	0	7.13814e-06	1.52314e-06	1.39511e-05	0	2.32758e-06	6.24898e-07
hsa-miR-548o-3p	MIR548O	0	2.85054e-06	0	2.7617e-06	4.67167e-06	1.58168e-06	7.08584e-07	1.57158e-06	2.42634e-06	0	0	0	2.27282e-07	0	0	4.88003e-06	1.57536e-06	1.14926e-06	5.33983e-06	2.56483e-06	0	1.91088e-06	3.61597e-06	9.60436e-07	0	0	0	5.49088e-07	0	0	0	1.01641e-06	2.49959e-07
hsa-miR-548o-3p	MIR548O2	0	2.85054e-06	0	2.7617e-06	4.67167e-06	1.58168e-06	7.79443e-07	1.57158e-06	2.42634e-06	0	0	0	2.27282e-07	0	0	4.88003e-06	1.57536e-06	1.14926e-06	5.33983e-06	2.56483e-06	0	1.91088e-06	3.61597e-06	9.60436e-07	0	0	0	5.49088e-07	0	0	0	0	2.49959e-07
hsa-miR-548o-5p	MIR548O2	4.7406e-07	1.41102e-06	4.26654e-07	2.7617e-06	3.0948e-06	1.57377e-06	6.51897e-07	7.81298e-07	5.8743e-07	2.78843e-05	1.96489e-05	9.69395e-06	2.6592e-06	2.55338e-06	5.03557e-06	1.21025e-06	0	2.94211e-06	5.12623e-06	3.71387e-06	5.89125e-06	6.13493e-06	4.08604e-06	1.84404e-06	3.41797e-05	1.44862e-05	1.03261e-05	6.70985e-06	3.686e-06	9.76576e-06	6.30372e-06	5.67158e-06	2.74455e-06
hsa-miR-548p	MIR548P	0	0	0	0	1.47371e-06	0	4.2515e-07	6.73533e-07	1.27702e-07	9.17246e-06	0	0	0	0	3.75229e-07	0	0	0	0	5.12966e-07	0	1.1925e-06	0	0	0	0	0	0	0	0	0	0	0
hsa-miR-548q	MIR548Q	4.23268e-06	4.27581e-06	2.96288e-06	5.5234e-06	1.62108e-07	1.58168e-06	7.19213e-07	0	5.66998e-07	0	0	0	2.32282e-06	1.12981e-06	0	8.02277e-06	1.13426e-06	0	0	2.05186e-06	7.03433e-07	5.83322e-06	8.96759e-06	6.05075e-06	0	0	0	2.19635e-06	0	0	3.77468e-06	5.08206e-07	3.74939e-06
hsa-miR-548s	MIR548S	3.38615e-06	7.12635e-07	2.03169e-06	0	0	0	0	0	5.10809e-07	0	0	0	0	0	0	1.95201e-06	1.57536e-06	0	0	4.10373e-06	0	2.87351e-06	1.20532e-06	0	0	0	0	0	0	0	0	0	0
hsa-miR-548t-3p	MIR548T	1.11743e-06	1.99538e-06	5.58714e-07	1.93319e-06	2.65268e-06	2.41207e-06	5.10181e-07	5.92709e-07	5.46565e-07	2.01794e-06	0	3.95671e-06	6.27298e-07	6.32696e-07	8.48017e-07	6.63684e-07	1.19727e-06	1.49404e-06	1.17476e-06	2.66742e-06	0	4.66945e-06	1.83209e-06	3.26548e-06	2.03451e-05	2.55638e-06	2.89131e-06	2.31715e-06	1.93439e-06	1.53462e-06	0	3.40498e-06	8.24866e-07
hsa-miR-548t-5p	MIR548T	0	0	0	0	0	7.90841e-07	0	4.49022e-07	0	0	0	4.94589e-06	0	3.72839e-07	0	0	0	0	0	0	0	0	0	0	0	0	0	1.09818e-06	0	0	0	0	0
hsa-miR-548u	MIR548U	0	0	0	0	1.47371e-06	1.58168e-06	3.54292e-07	4.49022e-07	0	0	0	0	9.09128e-08	0	0	0	0	0	0	0	0	8.62052e-08	0	0	0	0	0	1.09818e-06	0	0	0	0	0
hsa-miR-548v	MIR548V	0	0	0	0	0	0	1.77146e-07	0	0	0	0	0	0	0	7.50458e-07	0	0	0	0	2.05186e-06	0	2.87351e-06	0	0	0	0	0	0	0	0	0	0	4.99919e-07
hsa-miR-548w	MIR548W	0	4.13329e-06	0	3.31404e-07	2.94743e-06	2.08782e-06	1.06288e-06	5.83729e-08	0	2.75174e-05	0	0	1.51824e-06	6.77889e-06	2.65662e-06	1.44449e-06	0	5.05675e-06	0	5.82729e-06	1.75858e-05	2.92092e-05	8.72653e-06	1.44065e-05	0	0	4.13044e-05	3.44827e-06	3.04628e-06	0	7.79472e-06	1.01641e-06	2.70956e-06
hsa-miR-548x-3p	MIR548X2	0	0	0	0	2.50531e-07	0	0	0	0	0	0	0	0	0	0	0	0	0	0	0	0	0	0	0	0	0	0	0	0	0	0	0	0
hsa-miR-548x-3p	MIR548X	0	0	0	0	0	0	0	0	0	0	0	1.97836e-06	0	0	0	0	3.15072e-06	0	0	0	0	2.87351e-07	0	0	0	0	0	0	0	0	0	0	0
hsa-miR-548x-5p	MIR548X	5.07922e-07	3.99076e-07	7.11091e-07	0	1.23792e-06	7.90841e-08	0	5.83729e-08	2.1454e-07	0	0	0	1.09095e-07	0	7.50458e-07	5.07523e-07	4.09593e-07	1.83882e-07	0	1.64149e-07	1.75858e-06	1.62353e-06	1.08479e-06	9.22018e-07	0	0	0	3.51416e-07	0	0	0	8.1313e-08	1.39977e-07
hsa-miR-548y	MIR548Y	0	0	0	0	0	0	2.12575e-08	0	2.04323e-08	0	2.5518e-05	0	0	0	0	0	3.9384e-06	0	0	0	0	0	0	0	0	0	0	0	0	0	0	0	9.99837e-07
hsa-miR-548z	MIR548Z	4.7406e-07	1.41102e-06	8.53309e-07	3.59021e-06	3.40428e-06	1.57377e-06	6.69612e-07	7.81298e-07	6.58943e-07	2.78843e-05	1.96489e-05	9.69395e-06	2.7092e-06	2.55338e-06	5.03557e-06	1.42497e-06	3.46579e-07	2.36748e-06	5.12623e-06	3.71387e-06	5.89125e-06	6.13493e-06	4.21863e-06	2.80447e-06	3.41797e-05	1.44862e-05	1.03261e-05	6.70985e-06	3.686e-06	9.76576e-06	6.30372e-06	5.67158e-06	2.74455e-06
hsa-miR-549a	MIR549A	0	1.42527e-06	0	2.7617e-06	1.47371e-06	3.95421e-07	0	0	0	0	0	4.94589e-06	0	0	0	2.92802e-06	4.72608e-06	0	0	2.05186e-06	0	2.87351e-06	4.82129e-06	3.84174e-06	0	0	0	0	0	0	0	0	0
hsa-miR-550a-3-5p	MIR550A3	3.72476e-05	4.70339e-06	6.70457e-05	0	2.94743e-07	4.74505e-06	3.54292e-07	1.79609e-06	5.10809e-07	0	0	1.97836e-06	0	2.25963e-07	0	3.90402e-07	0	4.59705e-07	2.13593e-06	0	0	0	1.92851e-06	0	0	0	0	6.58905e-07	0	8.37065e-06	0	0	4.99919e-07
hsa-miR-550a-3p	MIR550A3	6.77229e-07	4.41834e-06	1.08357e-06	2.20936e-06	3.24217e-06	4.74505e-07	5.66867e-07	9.87849e-07	9.19456e-07	6.05382e-06	0	0	9.09128e-08	0	4.50275e-07	2.73282e-06	5.04115e-06	2.29852e-06	6.40779e-06	8.20745e-07	1.75858e-06	2.58615e-06	2.41064e-06	1.5367e-06	0	0	0	4.3927e-07	0	0	7.54936e-07	2.03282e-07	1.49976e-06
hsa-miR-550a-3p	MIR550A1	6.77229e-07	4.41834e-06	9.48121e-07	2.20936e-06	3.24217e-06	4.74505e-07	5.66867e-07	9.87849e-07	9.19456e-07	6.05382e-06	0	0	9.09128e-08	0	4.50275e-07	2.73282e-06	5.04115e-06	2.29852e-06	6.40779e-06	8.20745e-07	1.75858e-06	2.58615e-06	2.41064e-06	1.5367e-06	0	0	0	4.3927e-07	0	0	7.54936e-07	2.03282e-07	1.49976e-06
hsa-miR-550a-3p	MIR550A2	6.77229e-07	4.41834e-06	8.12675e-07	2.20936e-06	3.24217e-06	4.74505e-07	5.66867e-07	9.87849e-07	9.19456e-07	0	0	0	9.09128e-08	0	4.50275e-07	2.73282e-06	5.04115e-06	2.29852e-06	6.40779e-06	1.84668e-06	1.75858e-06	2.58615e-06	2.41064e-06	1.5367e-06	0	0	0	4.3927e-07	0	0	7.54936e-07	2.03282e-07	1.49976e-06
hsa-miR-550a-5p	MIR550A1	8.46536e-07	7.83899e-07	8.46536e-07	1.38085e-06	1.40003e-06	3.95421e-07	0	2.24511e-07	5.10809e-07	4.58623e-06	6.3795e-06	4.4513e-06	5.68205e-07	2.25963e-07	5.62843e-07	1.85441e-06	7.08911e-06	2.1836e-06	2.13593e-06	2.05186e-06	0	1.43675e-06	1.32585e-06	1.92087e-06	1.01725e-05	0	1.03261e-05	3.1298e-06	1.52314e-06	8.37065e-06	1.88734e-06	1.52462e-06	6.24898e-07
hsa-miR-550a-5p	MIR550A2	8.46536e-07	7.83899e-07	7.61883e-07	1.38085e-06	1.40003e-06	3.95421e-07	0	2.24511e-07	5.10809e-07	4.58623e-06	6.3795e-06	4.4513e-06	5.68205e-07	2.25963e-07	5.62843e-07	1.85441e-06	7.08911e-06	2.1836e-06	2.13593e-06	2.05186e-06	0	1.43675e-06	1.32585e-06	1.92087e-06	1.01725e-05	0	1.03261e-05	3.1298e-06	1.52314e-06	8.37065e-06	1.88734e-06	1.52462e-06	6.24898e-07
hsa-miR-550b-2-5p	MIR550B1	6.77229e-07	4.41834e-06	5.41783e-07	2.20936e-06	3.24217e-06	4.74505e-07	5.66867e-07	9.87849e-07	9.19456e-07	6.05382e-06	0	0	9.09128e-08	0	4.50275e-07	2.73282e-06	5.04115e-06	2.29852e-06	6.40779e-06	8.20745e-07	1.75858e-06	2.58615e-06	2.41064e-06	1.5367e-06	0	0	0	4.3927e-07	0	0	7.54936e-07	2.03282e-07	1.49976e-06
hsa-miR-550b-2-5p	MIR550B2	6.77229e-07	4.41834e-06	4.7406e-07	2.20936e-06	3.24217e-06	4.74505e-07	5.66867e-07	9.87849e-07	9.19456e-07	0	0	0	9.09128e-08	0	4.50275e-07	2.73282e-06	5.04115e-06	2.29852e-06	6.40779e-06	1.84668e-06	1.75858e-06	2.58615e-06	2.41064e-06	1.5367e-06	0	0	0	4.3927e-07	0	0	7.54936e-07	2.03282e-07	1.49976e-06
hsa-miR-550b-3p	MIR550B1	8.46536e-07	7.83899e-07	5.07922e-07	1.38085e-06	1.40003e-06	3.95421e-07	0	2.24511e-07	5.10809e-07	4.58623e-06	6.3795e-06	4.4513e-06	5.68205e-07	2.25963e-07	5.62843e-07	1.85441e-06	7.08911e-06	2.1836e-06	2.13593e-06	2.05186e-06	0	1.43675e-06	1.32585e-06	1.92087e-06	1.01725e-05	0	1.03261e-05	3.1298e-06	1.52314e-06	8.37065e-06	1.88734e-06	1.52462e-06	6.24898e-07
hsa-miR-550b-3p	MIR550B2	8.46536e-07	7.83899e-07	4.23268e-07	1.38085e-06	1.40003e-06	3.95421e-07	0	2.24511e-07	5.10809e-07	4.58623e-06	6.3795e-06	4.4513e-06	5.68205e-07	2.25963e-07	5.62843e-07	1.85441e-06	7.08911e-06	2.1836e-06	2.13593e-06	2.05186e-06	0	1.43675e-06	1.32585e-06	1.92087e-06	1.01725e-05	0	1.03261e-05	3.1298e-06	1.52314e-06	8.37065e-06	1.88734e-06	1.52462e-06	6.24898e-07
hsa-miR-551a	MIR551A	3.38615e-06	4.27581e-06	2.03169e-06	0	5.89485e-06	0	3.54292e-07	0	0	0	0	0	9.09128e-07	2.25963e-06	2.25137e-06	1.95201e-06	3.15072e-06	0	0	2.05186e-06	0	4.31026e-06	0	3.84174e-06	0	0	0	0	1.52314e-06	0	5.66202e-06	0	4.99919e-07
hsa-miR-551b-3p	MIR551B	6.77229e-06	3.42065e-05	4.7406e-06	0	0.000122318	3.16337e-06	0	4.49022e-07	3.57566e-06	0	0	0	1.36369e-06	1.12981e-06	7.50458e-07	3.90402e-06	0	0	0	0	0	1.43675e-06	6.02661e-06	0	0	0	0	1.09818e-06	0	0	1.88734e-06	0	4.99919e-06
hsa-miR-551b-5p	MIR551B	0	0	0	0	0	0	0	0	0	0	0	0	0	0	0	0	0	0	0	0	0	0	0	0	0	0	0	0	1.52314e-06	0	0	0	0
hsa-miR-552-3p	MIR552	0	0	0	0	0	0	6.37726e-06	1.34707e-06	0	0	0	0	0	0	0	0	0	0	0	0	0	0	0	0	0	0	2.06522e-05	0	0	0	0	0	0
hsa-miR-552-5p	MIR552	0	0	0	0	0	0	3.18863e-06	1.79609e-06	0	0	0	0	0	0	0	0	0	0	0	0	0	0	0	0	0	0	0	0	1.52314e-06	0	0	0	0
hsa-miR-553	MIR553	0	0	0	0	0	0	0	0	0	0	0	9.89178e-06	0	0	1.50092e-06	0	0	0	0	0	0	0	0	0	0	2.84042e-05	0	0	0	0	0	0	0
hsa-miR-554	MIR554	0	0	0	0	0	0	0	0	0	0	0	0	0	0	0	0	0	0	0	0	0	0	0	0	0	0	0	0	0	0	0	0	0
hsa-miR-555	MIR555	0	0	0	0	0	0	0	0	0	0	2.5518e-05	0	0	0	0	0	0	0	0	0	0	0	0	0	0	0	0	0	0	0	0	0	0
hsa-miR-556-3p	MIR556	0	4.27581e-06	0	0	1.47371e-06	7.90841e-07	1.06288e-06	4.49022e-07	0	0	0	0	0	0	0	0	0	0	0	0	0	0	0	0	0	0	0	0	0	0	0	0	0
hsa-miR-556-5p	MIR556	0	4.27581e-06	0	5.5234e-06	0	0	0	0	0	0	0	0	0	0	0	0	0	0	0	0	0	0	0	0	0	0	0	0	0	0	0	0	9.99837e-07
hsa-miR-557	MIR557	0	0	0	0	0	0	0	0	0	0	0	0	0	0	0	0	0	0	0	0	0	0	0	0	0	0	0	0	0	0	0	0	0
hsa-miR-558	MIR558	0	0	0	0	0	0	0	0	0	0	0	0	0	0	0	0	0	0	0	0	0	0	0	0	0	0	0	0	0	0	0	0	0
hsa-miR-559	MIR559	0	0	0	0	0	0	1.77146e-07	0	7.66213e-07	0	0	0	0	0	0	0	0	0	0	0	0	0	0	0	0	0	0	0	0	0	0	0	0
hsa-miR-561-3p	MIR561	1.69307e-06	2.49422e-05	2.03169e-06	0	0	1.18626e-06	3.54292e-07	2.24511e-07	2.55404e-07	1.83449e-05	2.5518e-05	1.48377e-05	2.27282e-06	1.12981e-06	1.50092e-06	0	0	1.14926e-06	0	0	0	0	0	0	0	0	0	1.37272e-05	2.28471e-06	0	1.41551e-05	2.54103e-06	1.2498e-06
hsa-miR-561-5p	MIR561	2.20099e-05	0.000416892	2.20099e-05	1.65702e-05	1.47371e-05	4.38917e-05	1.55889e-05	1.23481e-05	2.06878e-05	5.50348e-05	0.00012759	4.4513e-05	5.18203e-05	4.51926e-05	8.8554e-05	5.85604e-06	3.15072e-06	5.74631e-06	0	2.05186e-06	8.79291e-06	1.00573e-05	2.41064e-06	9.60436e-06	0	0	0	7.63232e-05	4.03632e-05	0	6.51133e-05	4.62467e-05	3.37445e-05
hsa-miR-562	MIR562	0	0	0	0	0	0	0	0	0	0	0	0	0	0	0	0	0	0	0	0	0	0	0	0	0	0	0	0	0	0	0	0	0
hsa-miR-563	MIR563	0	0	0	0	0	0	0	0	0	0	0	0	0	0	0	0	0	0	0	0	0	7.18376e-07	0	0	0	0	0	0	0	0	0	0	0
hsa-miR-564	MIR564	0	0	0	0	0	0	0	0	0	0	0	0	0	0	0	0	0	0	0	0	0	0	0	0	0	0	0	0	0	0	0	0	0
hsa-miR-564	MIR564	0	0	0	0	0	0	0	0	0	0	0	0	0	0	0	0	0	0	0	0	0	0	0	0	0	0	0	0	0	0	0	0	0
hsa-miR-566	MIR566	2.03169e-05	8.55163e-06	1.01584e-05	1.65702e-05	1.0316e-05	3.95421e-06	1.41717e-06	4.0412e-06	1.53243e-06	3.66898e-05	0.000140349	0.000113756	1.59097e-06	6.77889e-06	3.99994e-06	7.80805e-06	2.62455e-05	1.60897e-05	0.000261652	1.64149e-05	0.000101118	2.01145e-05	1.44639e-05	1.82483e-05	4.06901e-05	2.84042e-05	0.000103261	1.09818e-06	1.14235e-05	4.18533e-05	1.88734e-06	6.09847e-06	2.49959e-06
hsa-miR-567	MIR567	0	0	0	0	0	0	0	0	0	0	0	0	0	0	0	0	0	0	0	0	0	0	0	0	0	0	0	0	0	0	0	0	0
hsa-miR-568	MIR568	0	0	0	0	0	0	0	0	0	0	0	0	0	0	0	0	0	0	0	0	0	0	0	0	0	0	0	0	0	0	0	0	0
hsa-miR-569	MIR569	0	0	0	0	0	0	0	0	0	0	0	0	0	0	0	0	0	0	0	0	0	0	0	0	0	0	0	0	0	0	0	0	0
hsa-miR-570-3p	MIR570	0	1.85285e-07	0	0	7.36857e-07	0	4.6058e-08	0	6.64051e-08	0	0	0	0	0	0	0	0	0	0	2.66742e-07	0	0	0	0	0	0	0	4.17307e-07	0	0	0	0	6.49894e-08
hsa-miR-570-3p	MIR570	0	1.85285e-07	0	0	7.36857e-07	0	4.6058e-08	0	6.64051e-08	0	0	0	0	0	0	0	0	0	0	2.66742e-07	0	0	0	0	0	0	0	4.17307e-07	0	0	0	0	6.49894e-08
hsa-miR-570-3p	MIR570	0	1.85285e-07	0	0	7.36857e-07	0	4.6058e-08	0	6.64051e-08	0	0	0	0	0	0	0	0	0	0	2.66742e-07	0	0	0	0	0	0	0	4.17307e-07	0	0	0	0	6.49894e-08
hsa-miR-570-3p	MIR570	0	1.85285e-07	0	0	7.36857e-07	0	4.6058e-08	0	6.64051e-08	0	0	0	0	0	0	0	0	0	0	2.66742e-07	0	0	0	0	0	0	0	4.17307e-07	0	0	0	0	6.49894e-08
hsa-miR-570-3p	MIR570	0	1.85285e-07	0	0	7.36857e-07	0	4.6058e-08	0	6.64051e-08	0	0	0	0	0	0	0	0	0	0	2.66742e-07	0	0	0	0	0	0	0	4.17307e-07	0	0	0	0	6.49894e-08
hsa-miR-570-3p	MIR570	0	1.85285e-07	0	0	7.36857e-07	0	4.6058e-08	0	6.64051e-08	0	0	0	0	0	0	0	0	0	0	2.66742e-07	0	0	0	0	0	0	0	4.17307e-07	0	0	0	0	6.49894e-08
hsa-miR-570-3p	MIR570	0	1.85285e-07	0	0	7.36857e-07	0	4.6058e-08	0	6.64051e-08	0	0	0	0	0	0	0	0	0	0	2.66742e-07	0	0	0	0	0	0	0	4.17307e-07	0	0	0	0	6.49894e-08
hsa-miR-570-3p	MIR570	0	1.85285e-07	0	0	7.36857e-07	0	4.6058e-08	0	6.64051e-08	0	0	0	0	0	0	0	0	0	0	2.66742e-07	0	0	0	0	0	0	0	4.17307e-07	0	0	0	0	6.49894e-08
hsa-miR-570-5p	MIR570	0	4.70339e-07	0	0	1.62108e-07	0	0	4.93924e-08	5.6189e-08	0	0	0	0	0	0	0	0	0	0	2.25705e-07	0	0	1.32585e-07	0	0	0	0	0	0	1.53462e-06	0	0	0
hsa-miR-570-5p	MIR570	0	4.70339e-07	0	0	1.62108e-07	0	0	4.93924e-08	5.6189e-08	0	0	0	0	0	0	0	0	0	0	2.25705e-07	0	0	1.32585e-07	0	0	0	0	0	0	1.53462e-06	0	0	0
hsa-miR-570-5p	MIR570	0	4.70339e-07	0	0	1.62108e-07	0	0	4.93924e-08	5.6189e-08	0	0	0	0	0	0	0	0	0	0	2.25705e-07	0	0	1.32585e-07	0	0	0	0	0	0	1.53462e-06	0	0	0
hsa-miR-570-5p	MIR570	0	4.70339e-07	0	0	1.62108e-07	0	0	4.93924e-08	5.6189e-08	0	0	0	0	0	0	0	0	0	0	2.25705e-07	0	0	1.32585e-07	0	0	0	0	0	0	1.53462e-06	0	0	0
hsa-miR-570-5p	MIR570	0	4.70339e-07	0	0	1.62108e-07	0	0	4.93924e-08	5.6189e-08	0	0	0	0	0	0	0	0	0	0	2.25705e-07	0	0	1.32585e-07	0	0	0	0	0	0	1.53462e-06	0	0	0
hsa-miR-570-5p	MIR570	0	4.70339e-07	0	0	1.62108e-07	0	0	4.93924e-08	5.6189e-08	0	0	0	0	0	0	0	0	0	0	2.25705e-07	0	0	1.32585e-07	0	0	0	0	0	0	1.53462e-06	0	0	0
hsa-miR-570-5p	MIR570	0	4.70339e-07	0	0	1.62108e-07	0	0	4.93924e-08	5.6189e-08	0	0	0	0	0	0	0	0	0	0	2.25705e-07	0	0	1.32585e-07	0	0	0	0	0	0	1.53462e-06	0	0	0
hsa-miR-570-5p	MIR570	0	4.70339e-07	0	0	1.62108e-07	0	0	4.93924e-08	5.6189e-08	0	0	0	0	0	0	0	0	0	0	2.25705e-07	0	0	1.32585e-07	0	0	0	0	0	0	1.53462e-06	0	0	0
hsa-miR-571	MIR571	0	0	0	5.5234e-06	0	0	3.54292e-07	0	0	0	0	0	0	0	0	0	0	0	0	0	8.79291e-06	1.43675e-06	0	0	0	0	0	0	0	0	0	0	0
hsa-miR-572	MIR572	0	0	0	0	0	7.90841e-07	0	0	0	0	0	0	0	0	0	0	0	0	0	0	0	0	0	0	0	0	0	0	0	0	0	0	0
hsa-miR-573	MIR573	0	4.27581e-06	0	0	0	0	0	0	0	0	0	2.96754e-05	0	0	0	1.95201e-06	0	0	0	0	8.79291e-06	0	0	0	0	0	0	1.09818e-06	1.52314e-06	0	0	0	1.49976e-06
hsa-miR-574-3p	MIR574	0.000379248	0.000276503	0.000303399	0.000176749	0.000313901	0.000118626	7.65271e-05	0.000246064	0.000452066	0	0	0	0.000160916	2.25963e-05	0.000147465	0.000447011	0.00121618	0.000620601	0.000469905	0.000295468	0.000501196	0.00115084	0.000685828	0.000741456	0	0	2.06522e-05	1.20799e-05	1.21851e-05	0	3.77468e-06	3.04924e-06	7.79873e-05
hsa-miR-574-5p	MIR574	6.43368e-05	7.13918e-05	5.79031e-05	0.000226459	6.92645e-05	6.9594e-05	2.5509e-05	3.33623e-05	3.32434e-05	0.000201794	2.5518e-05	0.00061428	6.03025e-05	0.000174873	9.30343e-05	0.000103671	0.000356031	0.000177285	0.000235807	0.000201288	0.00059062	0.000220355	0.000196709	0.000109816	0.000325521	0.000312447	0.000454348	0.000338381	0.000275277	6.97554e-05	6.41696e-05	0.000188677	8.10818e-05
hsa-miR-575	MIR575	0	0	0	0	0	0	0	0	0	0	0	0	0	0	0	0	0	0	0	0	0	0	0	0	4.06901e-05	0	0	0	0	0	0	0	0
hsa-miR-576-3p	MIR576	0	1.71033e-05	0	2.7617e-05	1.32634e-05	2.45161e-05	1.41717e-06	8.98044e-07	1.53243e-06	0.000220139	0.000459324	0.000346212	1.09095e-05	3.38944e-05	2.47651e-05	3.90402e-06	3.15072e-06	0	2.13593e-05	1.4363e-05	2.63787e-05	1.00573e-05	4.82129e-06	5.76261e-06	0.000528971	0.00073851	0.000619566	0.000180101	8.37726e-05	0.000181364	0.00011324	9.8592e-05	2.54958e-05
hsa-miR-576-5p	MIR576	3.38615e-06	2.13791e-05	4.7406e-06	1.65702e-05	2.65268e-05	6.32673e-06	2.83434e-06	1.79609e-06	2.55404e-06	0	0	9.89178e-06	5.90933e-06	5.64907e-06	8.25504e-06	3.31842e-05	4.09593e-05	3.44778e-05	8.54372e-05	4.71928e-05	2.63787e-05	3.44821e-05	2.89277e-05	1.92087e-05	4.06901e-05	8.52127e-05	0	2.63562e-05	1.21851e-05	2.79022e-05	5.66202e-06	9.14771e-06	7.9987e-06
hsa-miR-577	MIR577	3.38615e-06	0.000131125	5.41783e-06	0	0.000216636	2.53069e-05	2.5509e-05	1.75119e-05	6.64051e-06	0	0	9.89178e-06	1.18187e-05	3.38944e-06	1.65101e-05	2.34241e-05	1.26029e-05	2.29852e-06	1.06797e-05	6.77115e-05	0	6.32171e-05	4.45969e-05	0.00013254	0	0	0	2.19635e-06	0	0	0	3.04924e-06	2.99951e-06
hsa-miR-578	MIR578	0	0	0	0	0	0	0	0	0	0	0	0	0	0	0	0	0	0	0	2.05186e-06	0	0	0	0	0	0	0	0	0	0	0	0	0
hsa-miR-579-3p	MIR579	0	0	0	5.5234e-06	1.47371e-06	0	0	4.49022e-07	5.10809e-07	0	0	0	0	0	0	0	0	0	0	2.05186e-06	0	1.43675e-06	0	0	0	0	0	0	0	0	0	0	9.99837e-07
hsa-miR-579-5p	MIR579	0	2.85054e-06	0	0	2.50531e-07	0	3.54292e-07	0	0	0	2.5518e-05	0	0	1.12981e-06	7.50458e-07	1.95201e-06	0	0	0	2.05186e-06	9.49634e-06	2.95971e-06	1.20532e-06	1.5367e-07	4.06901e-05	0	2.06522e-05	3.29453e-06	0	0	5.66202e-06	1.01641e-06	9.99837e-07
hsa-miR-580-3p	MIR580	0	4.27581e-06	0	0	2.94743e-06	7.90841e-07	0	8.98044e-07	5.10809e-07	1.83449e-05	0	9.89178e-06	9.09128e-07	2.25963e-06	0	3.90402e-06	0	2.29852e-06	0	2.05186e-06	0	4.31026e-06	1.20532e-06	3.84174e-06	0	0	0	5.49088e-06	3.04628e-06	0	5.66202e-06	2.03282e-06	9.99837e-07
hsa-miR-580-5p	MIR580	0	0	0	0	0	0	0	0	0	0	0	0	0	0	0	0	0	0	0	0	0	0	0	0	0	0	0	0	0	0	0	0	0
hsa-miR-581	MIR581	0	0	0	0	0	7.90841e-07	0	0	0	0	0	0	0	0	7.50458e-07	0	0	0	0	0	0	0	0	0	0	0	0	3.29453e-06	0	0	0	0	4.99919e-07
hsa-miR-582-3p	MIR582	2.70892e-05	0.000220917	2.70892e-05	4.14255e-05	0.000237268	8.34338e-05	8.44987e-05	6.24141e-05	2.32418e-05	9.17246e-05	5.1036e-05	0.00010881	6.75028e-05	6.43994e-05	4.95302e-05	1.95201e-06	3.9384e-05	2.41345e-05	4.27186e-05	3.38557e-05	3.95681e-05	5.60334e-05	2.04905e-05	2.68922e-05	8.13802e-05	5.68085e-05	2.06522e-05	0.000121898	3.96016e-05	0.000111609	3.96342e-05	7.62309e-05	6.62392e-05
hsa-miR-582-5p	MIR582	1.01584e-05	9.54932e-05	9.14259e-06	2.48553e-05	8.25279e-05	8.30383e-06	2.14347e-05	4.17591e-05	1.14932e-05	1.83449e-05	0	0	7.04574e-06	0	0	1.17121e-05	2.36304e-05	3.56271e-05	2.13593e-05	4.41151e-05	4.39645e-06	3.59188e-05	3.25437e-05	1.72878e-05	0	0	0	1.09818e-06	0	0	1.88734e-06	1.01641e-06	2.24963e-06
hsa-miR-583	MIR583	3.38615e-06	0	2.70892e-06	0	0	7.90841e-07	0	0	0	0	0	0	0	0	0	0	0	0	0	0	0	0	0	0	0	0	0	0	0	0	0	0	0
hsa-miR-584-3p	MIR584	0	0	0	0	0	1.58168e-06	0	0	0	0	0	0	0	0	0	0	0	2.29852e-06	0	0	0	0	0	0	0	0	0	0	0	0	0	0	0
hsa-miR-584-5p	MIR584	1.35446e-05	7.12635e-06	8.12675e-06	6.62808e-05	1.17897e-05	8.69926e-06	4.96009e-06	4.49022e-06	1.48135e-05	0.000165104	0	0.000840802	1.18187e-05	2.37261e-05	4.35266e-05	8.19845e-05	8.50694e-05	0.00014021	3.2039e-05	1.64149e-05	2.63787e-05	3.01718e-05	3.0133e-05	2.30505e-05	0.000732422	0.000539681	0.000681522	9.44431e-05	7.46338e-05	0.000306924	0.000166086	9.75756e-05	8.09868e-05
hsa-miR-585-3p	MIR585	3.38615e-06	1.42527e-06	1.69307e-06	0	1.47371e-06	2.37252e-06	1.41717e-06	8.98044e-07	3.06485e-06	0	0	0	6.81846e-06	7.9087e-06	8.25504e-06	0	0	9.19409e-06	1.06797e-05	2.05186e-06	0	8.62052e-06	4.82129e-06	3.84174e-06	0	0	0	7.68723e-06	3.04628e-06	0	0	1.01641e-06	1.99967e-06
hsa-miR-585-5p	MIR585	3.38615e-06	0	2.03169e-06	0	0	7.90841e-07	0	4.49022e-07	2.55404e-06	0	0	0	0	0	7.50458e-07	0	0	2.29852e-06	0	0	0	1.43675e-06	2.41064e-06	0	0	0	0	0	0	0	0	0	0
hsa-miR-586	MIR586	0	0	0	0	0	0	0	0	0	0	0	0	0	0	0	0	0	0	0	0	0	0	1.20532e-06	0	0	0	0	0	0	0	0	0	0
hsa-miR-587	MIR587	0	0	0	0	0	0	0	0	0	0	0	0	0	0	0	0	0	0	0	0	0	0	0	0	0	0	0	0	0	0	0	0	0
hsa-miR-588	MIR588	0	0	0	0	0	0	0	0	0	0	0	0	0	0	0	0	0	0	0	2.05186e-06	0	0	0	0	0	0	0	0	0	0	0	0	0
hsa-miR-589-3p	MIR589	0	1.42527e-06	0	0	4.42114e-06	2.37252e-06	1.06288e-06	1.79609e-06	1.53243e-06	1.83449e-05	0	0	0	0	7.50458e-07	1.36641e-05	1.57536e-05	1.60897e-05	0	8.20745e-06	8.79291e-06	1.29308e-05	4.82129e-06	1.92087e-06	0	2.84042e-05	0	1.09818e-06	0	0	0	0	1.49976e-06
hsa-miR-589-5p	MIR589	1.69307e-05	3.27812e-05	2.03169e-05	3.31404e-05	4.27377e-05	2.76794e-05	1.06288e-05	9.87849e-06	1.0727e-05	0.000183449	0.000178626	0.000217619	1.95463e-05	3.95435e-05	4.50275e-05	6.05124e-05	0.000113426	7.35527e-05	0.000138835	7.79708e-05	0.000149479	0.000100573	8.91938e-05	7.87557e-05	0.000244141	0.000113617	6.19566e-05	7.13814e-05	3.96016e-05	0.000167413	6.03949e-05	7.11488e-05	3.94936e-05
hsa-miR-590-3p	MIR590	2.3703e-05	4.41834e-05	3.31842e-05	4.41872e-05	7.07382e-05	1.26535e-05	1.09831e-05	1.07765e-05	1.81337e-05	0	0	0	3.63651e-06	0	7.50458e-07	5.85604e-06	0	2.06867e-05	2.13593e-05	1.64149e-05	0	3.16086e-05	1.32585e-05	1.5367e-05	4.06901e-05	0	0	4.3927e-06	0	0	1.88734e-06	0	3.49943e-06
hsa-miR-590-5p	MIR590	0	1.42527e-06	0	0	1.47371e-06	7.90841e-07	0	4.49022e-07	1.78783e-06	0	0	0	9.09128e-07	0	0	0	0	0	0	0	0	4.31026e-06	1.20532e-06	0	0	0	0	0	0	0	0	0	0
hsa-miR-591	MIR591	0	0	0	0	0	0	0	0	5.10809e-07	0	0	0	0	0	0	0	0	0	0	0	0	0	0	0	0	0	0	0	0	0	0	0	0
hsa-miR-592	MIR592	0	4.56087e-05	0	0	1.32634e-05	5.53589e-06	1.77146e-06	5.83729e-06	2.04323e-06	0	0	0	0	0	4.50275e-06	0	0	2.29852e-06	0	1.4363e-05	0	5.74701e-06	7.23193e-06	7.68349e-06	0	0	0	4.3927e-06	0	0	0	1.01641e-06	2.99951e-06
hsa-miR-593-3p	MIR593	0	0	0	0	0	0	0	0	0	0	0	0	0	0	0	0	0	0	0	0	0	0	0	0	0	0	0	0	0	0	0	0	0
hsa-miR-593-5p	MIR593	0	0	0	0	0	0	0	0	0	0	0	0	0	0	0	0	0	0	0	0	0	0	0	0	0	0	0	0	0	0	0	0	0
hsa-miR-595	MIR595	0	0	0	0	0	0	0	0	0	0	0	0	0	0	0	0	0	0	0	0	0	0	0	0	0	0	0	0	0	0	1.88734e-06	0	0
hsa-miR-596	MIR596	0	0	0	0	0	0	0	0	0	0	0	0	0	0	0	9.76006e-07	0	0	0	0	0	0	0	0	0	0	0	0	0	0	0	0	4.99919e-07
hsa-miR-596	MIR596	0	0	0	0	0	0	0	0	0	0	0	0	0	0	0	9.76006e-07	0	0	0	0	0	0	0	0	0	0	0	0	0	0	0	0	4.99919e-07
hsa-miR-597-3p	MIR597	0	7.12635e-07	0	0	7.36857e-07	3.95421e-07	3.54292e-07	2.24511e-07	2.55404e-07	0	0	0	0	2.25963e-06	0	0	0	0	0	0	0	0	6.02661e-07	0	0	0	0	5.49088e-07	0	0	0	0	1.74971e-06
hsa-miR-597-3p	MIR597	0	7.12635e-07	0	0	7.36857e-07	3.95421e-07	3.54292e-07	2.24511e-07	2.55404e-07	0	0	0	0	2.25963e-06	0	0	0	0	0	0	0	0	6.02661e-07	0	0	0	0	5.49088e-07	0	0	0	0	1.74971e-06
hsa-miR-597-5p	MIR597	0	1.42527e-06	0	0	0	0	0	2.24511e-07	0	9.17246e-06	0	0	9.09128e-07	1.69472e-06	2.6266e-06	0	0	0	0	0	0	0	0	0	0	0	1.03261e-05	2.19635e-06	7.61569e-07	0	9.4367e-07	0	2.74955e-06
hsa-miR-597-5p	MIR597	0	1.42527e-06	0	0	0	0	0	2.24511e-07	0	9.17246e-06	0	0	9.09128e-07	1.69472e-06	2.6266e-06	0	0	0	0	0	0	0	0	0	0	0	1.03261e-05	2.19635e-06	7.61569e-07	0	9.4367e-07	0	2.74955e-06
hsa-miR-598-3p	MIR598	1.18515e-05	3.7057e-05	5.92576e-06	5.5234e-06	3.90534e-05	7.90841e-06	1.34631e-05	1.21236e-05	1.02162e-05	2.75174e-05	0	0	1.38642e-05	3.95435e-06	1.05064e-05	1.26881e-05	4.72608e-06	1.49404e-05	2.13593e-05	2.46224e-05	8.79291e-06	3.73556e-05	3.13384e-05	1.82483e-05	4.06901e-05	1.42021e-05	0	3.29453e-06	1.52314e-06	6.97554e-06	0	1.52462e-06	9.74841e-06
hsa-miR-598-3p	MIR598	1.18515e-05	3.7057e-05	7.11091e-06	5.5234e-06	3.90534e-05	7.90841e-06	1.34631e-05	1.21236e-05	1.02162e-05	2.75174e-05	0	0	1.38642e-05	3.95435e-06	1.05064e-05	1.26881e-05	4.72608e-06	1.49404e-05	2.13593e-05	2.46224e-05	8.79291e-06	3.73556e-05	3.13384e-05	1.82483e-05	4.06901e-05	1.42021e-05	0	3.29453e-06	1.52314e-06	6.97554e-06	0	1.52462e-06	9.74841e-06
hsa-miR-598-5p	MIR598	0	0	0	0	0	7.90841e-07	0	0	0	0	0	0	0	0	0	0	0	0	1.06797e-05	0	4.39645e-06	0	0	0	0	1.42021e-05	0	2.74544e-06	0	6.97554e-06	2.83101e-06	0	0
hsa-miR-598-5p	MIR598	0	0	0	0	0	7.90841e-07	0	0	0	0	0	0	0	0	0	0	0	0	1.06797e-05	0	4.39645e-06	0	0	0	0	1.42021e-05	0	2.74544e-06	0	6.97554e-06	2.83101e-06	0	0
hsa-miR-599	MIR599	0	0	0	0	0	0	0	0	0	0	0	0	0	0	0	0	0	0	0	0	0	0	0	0	0	0	0	0	0	0	0	0	0
hsa-miR-600	MIR600	0	0	0	0	0	3.95421e-07	0	0	0	0	0	0	0	0	0	1.95201e-06	0	0	0	0	0	0	1.20532e-06	0	0	0	0	0	0	0	0	0	0
hsa-miR-601	MIR601	0	0	0	0	0	0	0	0	0	0	0	0	0	0	0	0	0	0	0	0	0	0	0	0	0	0	0	0	0	0	0	0	0
hsa-miR-602	MIR602	0	0	0	0	0	0	0	0	0	0	0	0	0	0	0	0	0	0	0	0	8.79291e-06	0	0	0	0	0	0	0	0	0	0	0	0
hsa-miR-603	MIR603	0	0	0	0	0	0	0	0	0	0	0	0	0	0	0	0	0	0	0	0	0	0	0	0	0	0	0	0	0	0	0	0	0
hsa-miR-604	MIR604	0	0	0	0	0	0	0	0	0	0	0	0	0	0	0	0	0	0	0	0	0	0	0	0	0	0	0	0	0	0	0	0	0
hsa-miR-605-3p	MIR605	0	0	0	0	0	0	0	0	0	0	0	0	9.09128e-07	0	0	0	0	0	0	0	8.79291e-06	0	0	0	0	0	0	0	0	0	0	0	0
hsa-miR-605-5p	MIR605	0	0	0	0	1.47371e-06	1.58168e-06	0	4.49022e-07	0	0	0	0	0	0	0	0	3.15072e-06	0	0	0	0	1.43675e-06	0	0	0	0	0	0	0	0	0	0	9.99837e-07
hsa-miR-606	MIR606	3.38615e-06	2.85054e-06	5.41783e-06	0	1.47371e-06	1.58168e-06	3.54292e-07	4.49022e-07	0	0	0	0	0	0	0	0	0	2.29852e-06	0	4.10373e-06	0	0	1.20532e-06	1.92087e-06	0	0	0	4.3927e-06	1.52314e-06	0	1.88734e-06	0	4.99919e-07
hsa-miR-607	MIR607	0	0	0	0	0	0	3.54292e-07	4.49022e-07	0	0	0	1.97836e-05	0	0	0	0	0	2.29852e-06	0	0	0	0	1.20532e-06	0	0	0	0	0	0	0	0	0	7.49878e-07
hsa-miR-608	MIR608	0	0	0	0	0	0	0	0	0	0	0	0	0	0	0	0	0	0	0	0	0	0	0	0	0	0	0	0	0	0	0	0	0
hsa-miR-609	MIR609	0	0	0	0	1.47371e-06	0	0	0	0	0	0	0	0	0	0	0	0	0	0	0	0	0	0	0	0	0	0	0	0	0	0	0	0
hsa-miR-610	MIR610	0	0	0	0	0	0	0	2.24511e-07	0	0	0	0	0	0	0	0	0	1.14926e-06	0	0	0	0	0	0	0	0	0	5.49088e-07	0	0	9.4367e-07	5.08206e-07	0
hsa-miR-611	MIR611	0	0	0	0	0	0	0	0	0	0	0	0	0	0	0	0	0	0	5.33983e-06	0	8.79291e-06	0	0	0	0	0	2.06522e-05	0	0	0	0	0	0
hsa-miR-612	MIR612	6.77229e-06	2.85054e-06	4.7406e-06	0	0	7.90841e-07	0	4.49022e-07	2.55404e-07	0	0	0	4.54564e-07	0	7.50458e-07	0	0	2.29852e-06	0	0	0	1.43675e-06	0	0	0	2.84042e-05	0	0	0	0	0	0	0
hsa-miR-613	MIR613	0	0	0	0	0	0	0	0	0	0	0	0	0	0	0	0	0	0	0	0	0	0	0	0	0	0	0	0	0	0	0	0	0
hsa-miR-614	MIR614	0	0	0	0	0	0	0	4.49022e-07	0	0	0	0	0	0	0	0	0	0	0	0	0	0	0	1.92087e-06	0	0	0	0	0	0	0	0	0
hsa-miR-615-3p	MIR615	4.7406e-05	2.99307e-05	2.84436e-05	0.000104945	6.04222e-05	1.26535e-05	1.06288e-06	4.49022e-07	1.78783e-05	0.00011007	0.000102072	0.000138485	0	0	9.00549e-06	2.14721e-05	0.000170139	6.43586e-05	1.06797e-05	1.84668e-05	5.27575e-05	0	0	0	0.00012207	0.00019883	0.000536957	3.51416e-05	0.00015536	0.000209266	0.000145325	0.000193118	0.000110982
hsa-miR-615-5p	MIR615	6.77229e-06	2.42296e-05	4.7406e-06	5.5234e-05	1.62108e-05	1.58168e-06	0	4.49022e-07	6.1297e-06	7.33797e-05	0	0	9.09128e-07	0	0	0	0	0	2.13593e-05	0	0	1.43675e-06	1.20532e-06	3.84174e-06	0	0	0	3.29453e-06	1.52314e-06	0	0	3.04924e-06	0
hsa-miR-616-3p	MIR616	0	0	0	0	0	0	3.54292e-07	0	0	0	0	0	0	0	0	0	0	0	1.06797e-05	0	1.75858e-05	0	1.20532e-06	0	0	0	0	0	0	0	1.88734e-06	0	0
hsa-miR-616-5p	MIR616	3.38615e-06	4.27581e-06	3.04753e-06	5.5234e-06	4.42114e-06	7.90841e-07	1.41717e-06	1.79609e-06	5.10809e-07	1.83449e-05	5.1036e-05	9.89178e-06	9.09128e-07	0	1.50092e-06	3.90402e-06	0	6.89557e-06	0	4.10373e-06	2.63787e-05	4.31026e-06	1.20532e-05	3.84174e-06	0	0	0	9.88358e-06	9.13883e-06	0	3.77468e-06	2.03282e-06	9.99837e-07
hsa-miR-617	MIR617	0	0	0	0	0	0	0	0	0	0	0	0	0	0	0	0	0	0	0	0	0	0	0	0	0	0	0	0	0	0	0	0	0
hsa-miR-618	MIR618	6.77229e-06	8.55163e-06	8.12675e-06	0	2.94743e-06	1.58168e-06	7.08584e-07	0	5.10809e-07	0	0	1.97836e-05	3.18195e-06	0	7.50458e-07	0	0	9.19409e-06	0	0	2.63787e-05	1.00573e-05	3.61597e-06	3.84174e-06	0	0	2.06522e-05	2.19635e-06	0	0	0	1.01641e-06	2.99951e-06
hsa-miR-619-3p	MIR619	0	0	0	0	0	0	0	0	0	0	0	0	0	0	0	0	0	0	0	0	0	0	0	0	0	0	0	0	0	0	0	0	0
hsa-miR-619-5p	MIR619	6.99916e-05	1.63906e-05	0.000111987	2.31983e-05	3.51186e-05	1.01465e-05	2.06552e-06	5.4646e-06	2.72261e-06	0.000427987	0.00100796	0.0002011	5.37749e-06	1.07332e-05	1.53844e-05	4.45644e-05	4.83005e-05	5.47738e-05	0.000754731	5.88269e-05	0.000265282	6.6809e-05	6.81007e-05	0.000143739	0.000847575	0.000236607	0.000536957	5.01537e-05	2.23901e-05	0.000418533	1.76089e-05	3.54016e-05	5.4991e-06
hsa-miR-620	MIR620	0	0	0	0	0	0	0	4.49022e-07	0	0	0	0	0	0	0	0	3.15072e-06	2.29852e-06	0	0	0	0	0	0	0	0	0	0	0	0	0	0	0
hsa-miR-621	MIR621	0	0	0	0	0	7.90841e-07	0	0	0	0	0	0	0	0	0	0	0	0	0	0	0	0	0	0	0	0	0	0	0	0	0	0	0
hsa-miR-622	MIR622	0	1.42527e-06	0	0	2.94743e-06	0	3.54292e-07	0	1.02162e-06	1.83449e-05	0	0	0	1.12981e-06	0	0	0	0	0	0	0	0	0	0	0	0	0	0	1.52314e-06	1.39511e-05	0	0	0
hsa-miR-623	MIR623	0	0	0	0	0	0	0	0	0	0	0	0	0	0	0	0	0	0	0	0	0	0	0	0	0	0	0	0	0	0	0	0	0
hsa-miR-624-3p	MIR624	0	1.42527e-06	0	0	1.47371e-06	0	3.54292e-07	0	1.02162e-06	0	0	0	0	0	0	0	0	0	0	0	0	0	0	0	0	0	0	0	0	0	0	0	0
hsa-miR-624-5p	MIR624	0	4.27581e-06	0	5.5234e-06	2.94743e-06	0	0	0	1.02162e-06	0	0	0	0	0	1.50092e-06	0	0	0	0	0	0	1.43675e-06	1.20532e-06	5.76261e-06	0	0	0	0	0	0	0	0	0
hsa-miR-625-3p	MIR625	1.86238e-05	3.20686e-05	1.86238e-05	4.69489e-05	2.50531e-05	5.53589e-06	4.78294e-06	3.59218e-06	4.08647e-06	1.83449e-05	3.8277e-05	3.95671e-05	2.72738e-06	4.51926e-06	3.37706e-06	2.92802e-05	1.57536e-05	1.95374e-05	1.60195e-05	2.77001e-05	4.39645e-05	4.52577e-05	3.5557e-05	2.49713e-05	8.13802e-05	4.26064e-05	1.03261e-05	1.2629e-05	6.09256e-06	2.79022e-05	2.83101e-06	6.09847e-06	4.49927e-06
hsa-miR-625-5p	MIR625	1.86238e-05	3.20686e-05	1.67614e-05	4.69489e-05	2.50531e-05	5.53589e-06	4.78294e-06	3.59218e-06	4.08647e-06	1.83449e-05	3.8277e-05	3.95671e-05	2.72738e-06	4.51926e-06	3.37706e-06	2.92802e-05	1.57536e-05	1.95374e-05	1.60195e-05	2.77001e-05	4.39645e-05	4.52577e-05	3.5557e-05	2.49713e-05	8.13802e-05	4.26064e-05	1.03261e-05	1.2629e-05	6.09256e-06	2.79022e-05	4.71835e-06	6.09847e-06	4.49927e-06
hsa-miR-626	MIR626	0	0	0	0	1.47371e-06	0	0	0	5.10809e-07	0	0	0	0	0	0	0	0	0	0	0	0	0	0	0	0	0	0	0	0	0	0	0	0
hsa-miR-627-3p	MIR627	3.38615e-06	1.28274e-05	2.3703e-06	0	7.36857e-06	1.02809e-05	1.77146e-06	4.49022e-07	5.10809e-07	0	2.5518e-05	3.95671e-05	2.72738e-06	7.9087e-06	6.75412e-06	0	1.57536e-06	2.29852e-06	0	0	0	1.43675e-06	2.41064e-06	0	0	2.84042e-05	6.19566e-05	1.53745e-05	1.37082e-05	2.79022e-05	3.58595e-05	2.23611e-05	1.44976e-05
hsa-miR-627-5p	MIR627	6.77229e-06	4.27581e-06	4.06338e-06	5.5234e-06	2.94743e-06	3.16337e-06	0	4.49022e-07	1.02162e-06	0	5.1036e-05	0	1.81826e-06	0	7.50458e-07	1.95201e-06	4.72608e-06	9.19409e-06	2.13593e-05	4.10373e-06	8.79291e-06	4.31026e-06	1.20532e-06	3.84174e-06	0	2.84042e-05	0	8.78541e-06	6.09256e-06	1.39511e-05	0	1.01641e-06	1.99967e-06
hsa-miR-628-3p	MIR628	3.38615e-06	5.70108e-06	1.69307e-06	0	1.47371e-06	3.16337e-06	3.54292e-07	3.14315e-06	5.10809e-07	0	0	0	1.36369e-06	0	0	1.17121e-05	1.89043e-05	4.59705e-06	0	6.15559e-06	0	1.86778e-05	1.20532e-05	5.76261e-06	0	0	0	1.09818e-06	0	0	0	1.01641e-06	4.99919e-07
hsa-miR-628-5p	MIR628	6.77229e-06	1.42527e-06	4.06338e-06	5.5234e-06	1.0316e-05	3.16337e-06	2.83434e-06	4.49022e-06	4.59728e-06	0	0	0	4.09108e-06	1.12981e-06	2.25137e-06	1.17121e-05	3.15072e-06	9.19409e-06	0	1.4363e-05	8.79291e-06	1.43675e-05	1.08479e-05	1.34461e-05	0	0	0	0	0	0	0	2.03282e-06	2.49959e-06
hsa-miR-629-3p	MIR629	0	2.13791e-06	0	1.38085e-05	7.36857e-06	7.90841e-07	3.54292e-07	8.98044e-07	1.02162e-06	0	0	0	1.81826e-06	1.12981e-06	1.50092e-06	7.80805e-06	3.15072e-06	1.03434e-05	1.06797e-05	2.05186e-06	1.75858e-05	2.01145e-05	1.20532e-05	1.44065e-05	0	0	0	1.20799e-05	3.04628e-06	1.39511e-05	0	3.04924e-06	5.99902e-06
hsa-miR-629-5p	MIR629	6.77229e-06	4.06202e-05	5.41783e-06	0.000102183	6.92645e-05	3.79604e-05	6.02297e-06	5.38826e-06	9.70537e-06	5.50348e-05	0	0.000158269	2.09099e-05	4.2933e-05	6.97926e-05	3.51362e-05	6.30144e-06	4.25227e-05	6.40779e-05	5.54003e-05	6.15504e-05	4.31026e-05	2.89277e-05	4.89822e-05	0	0	6.19566e-05	0.000199868	4.56942e-05	0.000111609	5.28455e-05	6.30175e-05	4.59925e-05
hsa-miR-630	MIR630	0	0	0	0	0	0	0	0	0	0	0	0	0	0	0	0	0	0	0	0	0	0	0	0	0	0	0	0	0	0	0	0	0
hsa-miR-631	MIR631	0	0	0	0	0	0	0	0	0	0	0	0	0	0	0	0	0	0	0	0	0	0	0	0	0	0	0	0	0	0	0	0	0
hsa-miR-632	MIR632	0	0	0	0	0	0	0	0	0	0	0	0	0	0	0	3.90402e-06	3.15072e-06	0	1.06797e-05	0	0	0	0	0	0	0	0	0	0	0	0	0	0
hsa-miR-633	MIR633	0	0	0	0	0	0	0	0	0	0	0	0	0	0	0	0	0	0	0	0	0	0	0	0	0	0	0	0	0	0	0	0	0
hsa-miR-634	MIR634	0	0	0	0	0	7.90841e-07	0	0	0	0	0	0	0	0	0	0	0	0	0	0	0	0	0	0	0	0	0	0	0	0	0	0	0
hsa-miR-635	MIR635	0	0	0	0	0	0	0	0	0	0	0	0	0	0	0	0	0	0	0	0	0	0	0	0	0	0	0	0	0	0	0	0	0
hsa-miR-636	MIR636	0	1.42527e-06	0	0	0	0	0	8.98044e-07	5.10809e-07	0	0	3.95671e-05	4.54564e-07	0	0	1.95201e-06	3.15072e-06	4.59705e-06	1.06797e-05	0	0	2.87351e-06	0	1.92087e-06	0	0	0	2.19635e-06	0	0	1.88734e-06	1.01641e-06	0
hsa-miR-637	MIR637	0	0	0	0	0	0	0	0	0	0	0	0	0	0	0	0	0	0	0	0	0	0	0	0	0	0	0	0	0	0	0	0	0
hsa-miR-638	MIR638	0	0	0	0	0	0	0	0	0	0.00011007	0	0	9.09128e-07	2.25963e-06	1.50092e-06	0	0	0	0	2.05186e-06	8.79291e-06	0	1.20532e-06	1.92087e-06	4.06901e-05	0	0	0	1.52314e-06	0	5.66202e-06	1.01641e-06	1.49976e-06
hsa-miR-639	MIR639	0	0	0	0	0	7.90841e-07	0	0	0	0	0	0	0	0	0	5.85604e-06	0	0	4.27186e-05	0	0	1.43675e-06	2.41064e-06	0	0	0	0	0	0	0	0	1.01641e-06	0
hsa-miR-640	MIR640	0	0	0	0	0	0	0	0	0	0	0	0	0	0	0	0	0	0	0	0	0	0	0	0	0	0	0	0	0	0	0	0	0
hsa-miR-641	MIR641	6.77229e-06	7.12635e-06	6.77229e-06	0	4.42114e-06	3.95421e-06	1.41717e-06	2.69413e-06	2.04323e-06	0	0	0	9.09128e-07	1.12981e-06	7.50458e-07	7.80805e-06	2.83565e-05	4.59705e-06	0	6.15559e-06	0	2.87351e-06	2.41064e-06	1.92087e-06	0	0	0	1.09818e-06	0	0	5.66202e-06	0	4.99919e-07
hsa-miR-642a-3p	MIR642A	0	1.42527e-06	0	0	0	0	0	0	0	0	0	0	0	5.64907e-07	0	2.92802e-06	0	1.14926e-06	0	1.02593e-06	0	3.23269e-06	2.10931e-06	9.60436e-07	0	0	0	5.49088e-07	7.61569e-07	1.39511e-05	0	0	2.49959e-07
hsa-miR-642a-5p	MIR642A	1.69307e-06	7.12635e-07	1.35446e-06	2.7617e-06	1.47371e-06	3.95421e-07	1.77146e-07	2.24511e-07	0	3.66898e-05	0	1.97836e-05	0	0	0	3.90402e-06	0	2.29852e-06	2.13593e-05	4.10373e-06	1.31894e-05	8.9797e-06	7.53326e-06	2.88131e-06	0	0	0	4.3927e-06	0	1.39511e-05	0	2.03282e-06	4.99919e-07
hsa-miR-642b-3p	MIR642B	1.69307e-06	7.12635e-07	1.18515e-06	2.7617e-06	1.47371e-06	3.95421e-07	1.77146e-07	2.24511e-07	0	3.66898e-05	0	1.97836e-05	0	0	0	3.90402e-06	0	2.29852e-06	2.13593e-05	4.10373e-06	1.31894e-05	8.9797e-06	7.53326e-06	2.88131e-06	0	0	0	4.3927e-06	0	1.39511e-05	0	2.03282e-06	4.99919e-07
hsa-miR-642b-5p	MIR642B	0	1.42527e-06	0	0	0	0	0	0	0	0	0	0	0	5.64907e-07	0	2.92802e-06	0	1.14926e-06	0	1.02593e-06	0	3.23269e-06	2.10931e-06	9.60436e-07	0	0	0	5.49088e-07	7.61569e-07	1.39511e-05	0	0	2.49959e-07
hsa-miR-643	MIR643	6.77229e-06	0	3.38615e-06	0	1.47371e-06	0	0	4.49022e-07	0	0	0	0	0	0	0	0	0	0	0	0	0	0	3.61597e-06	0	0	0	0	0	0	0	0	0	0
hsa-miR-644a	MIR644A	0	0	0	0	0	0	0	0	0	0	0	0	0	0	0	0	0	0	0	0	0	0	0	0	0	0	0	0	0	0	0	0	0
hsa-miR-645	MIR645	0	0	0	5.5234e-06	0	0	0	0	0	0	0	0	0	0	0	0	0	0	0	0	0	0	0	0	0	0	0	0	0	0	0	0	0
hsa-miR-646	MIR646	0	0	0	0	0	0	1.77146e-07	0	0	0	0	0	0	0	0	0	0	0	0	0	0	0	0	0	0	0	0	0	0	0	0	0	0
hsa-miR-647	MIR647	0	0	0	0	0	0	0	0	0	1.83449e-05	0	0	0	0	7.50458e-07	0	0	0	0	0	0	0	0	0	0	0	0	1.09818e-06	0	0	0	0	0
hsa-miR-648	MIR648	0	0	0	0	0	0	0	0	0	0	0	0	0	0	0	1.95201e-06	3.15072e-06	0	0	0	0	1.43675e-06	0	0	0	0	0	0	0	0	0	0	9.99837e-07
hsa-miR-649	MIR649	0	0	0	0	1.47371e-06	0	0	0	0	0	0	0	0	0	0	0	0	0	0	2.05186e-06	0	0	0	0	0	0	0	0	0	0	0	0	0
hsa-miR-650	MIR650	6.77229e-06	0	9.48121e-06	0	0	0	0	8.98044e-07	0	0	0	0	0	0	0	3.90402e-06	3.15072e-06	2.29852e-06	1.06797e-05	2.05186e-06	1.75858e-05	4.31026e-06	7.23193e-06	5.76261e-06	0	0	0	0	0	0	3.77468e-06	0	0
hsa-miR-651-3p	MIR651	0	1.42527e-06	0	0	0	0	0	0	0	0	0	0	0	0	0	0	0	0	0	0	0	0	0	0	0	0	0	0	0	0	0	0	0
hsa-miR-651-5p	MIR651	3.38615e-06	6.27119e-05	6.09506e-06	2.20936e-05	2.65268e-05	1.02809e-05	4.6058e-06	3.59218e-06	2.04323e-06	0	0	9.89178e-06	3.18195e-06	4.51926e-06	3.00183e-06	0	0	9.19409e-06	0	8.20745e-06	0	1.29308e-05	4.82129e-06	2.30505e-05	0	0	0	8.78541e-06	6.09256e-06	0	1.88734e-06	4.06565e-06	1.04983e-05
hsa-miR-652-3p	MIR652	6.77229e-05	4.41834e-05	0.000135446	0.000165702	8.54754e-05	1.42351e-05	7.79443e-06	1.66138e-05	2.80945e-05	0.000146759	0.000153108	0.000207727	4.86384e-05	6.43994e-05	9.68091e-05	0.000269378	0.00017644	0.00026433	0.000277671	0.000250327	0.00054516	0.000416658	0.000437532	0.000232425	0.00016276	5.68085e-05	0.000103261	0.00016253	8.98652e-05	6.97554e-05	0.000150987	0.000116887	0.00012348
hsa-miR-652-5p	MIR652	0	9.9769e-06	0	1.65702e-05	1.62108e-05	1.58168e-06	1.06288e-06	3.59218e-06	7.66213e-06	0	0	0	5.45477e-06	2.25963e-06	3.00183e-06	5.85604e-06	6.30144e-06	3.44778e-05	2.13593e-05	1.23112e-05	0	1.1494e-05	1.68745e-05	1.34461e-05	0	0	0	0	1.52314e-06	0	0	6.09847e-06	2.49959e-06
hsa-miR-653-3p	MIR653	0	2.85054e-06	0	0	1.47371e-06	1.58168e-06	3.54292e-07	0	5.10809e-07	0	0	0	0	0	0	0	3.15072e-06	0	0	0	0	1.43675e-06	0	0	0	0	0	0	0	0	0	0	1.49976e-06
hsa-miR-653-5p	MIR653	0	4.27581e-06	0	5.5234e-06	1.47371e-06	7.11757e-06	1.41717e-06	0	3.06485e-06	1.83449e-05	2.5518e-05	9.89178e-06	2.72738e-06	1.12981e-06	6.75412e-06	1.95201e-06	0	2.29852e-06	3.2039e-05	2.05186e-06	0	2.87351e-06	4.82129e-06	5.76261e-06	4.06901e-05	8.52127e-05	0	4.3927e-06	7.61569e-06	4.18533e-05	0	6.09847e-06	1.2498e-05
hsa-miR-654-3p	MIR654	0.000216713	9.40679e-05	0.000260056	9.94211e-05	9.87388e-05	0.000181894	3.61378e-05	2.82884e-05	0.000101651	5.50348e-05	2.5518e-05	0	0.000390016	0.000149136	0.000710684	0.000185441	0.000270962	0.000181583	2.13593e-05	7.38671e-05	0.000105515	9.33889e-05	5.90608e-05	4.22592e-05	0	5.68085e-05	0.00018587	9.66395e-05	0.000307674	2.79022e-05	7.7381e-05	0.000106723	0.000217465
hsa-miR-654-5p	MIR654	3.38615e-06	2.85054e-06	3.38615e-06	2.20936e-05	1.47371e-06	1.58168e-06	1.06288e-06	4.49022e-07	0	0	0	0	5.0002e-06	3.38944e-06	4.50275e-06	3.90402e-06	1.57536e-05	0	0	4.10373e-06	0	1.43675e-06	0	1.92087e-06	0	2.84042e-05	0	2.19635e-06	1.37082e-05	0	0	2.03282e-06	1.99967e-06
hsa-miR-655-3p	MIR655	1.69307e-05	2.85054e-06	1.52377e-05	3.31404e-05	7.36857e-06	3.95421e-06	0	8.98044e-07	2.04323e-06	0	0	0	4.54564e-06	0	3.00183e-06	0	3.15072e-06	4.59705e-06	0	0	0	2.87351e-06	0	3.84174e-06	0	0	0	1.09818e-06	3.04628e-06	0	0	0	0
hsa-miR-655-5p	MIR655	3.38615e-06	0	2.70892e-06	0	0	0	0	0	5.10809e-07	0	0	0	0	0	0	9.76006e-07	0	0	0	0	0	0	0	0	0	0	0	0	0	0	0	0	0
hsa-miR-656-3p	MIR656	1.35446e-05	5.70108e-06	9.48121e-06	0	2.94743e-06	4.74505e-06	1.06288e-06	4.49022e-07	1.02162e-06	0	2.5518e-05	0	3.63651e-06	0	2.25137e-06	5.85604e-06	3.15072e-06	4.59705e-06	0	0	0	1.43675e-06	0	0	0	0	0	1.09818e-06	0	0	0	0	4.99919e-07
hsa-miR-656-5p	MIR656	0	0	0	0	0	0	0	0	0	0	0	9.89178e-06	0	0	7.50458e-07	0	0	0	0	0	0	0	0	0	0	0	2.06522e-05	0	4.56942e-06	0	0	0	0
hsa-miR-657	MIR657	0	0	0	0	0	0	0	0	0	0	0	0	0	0	0	0	0	0	0	0	0	0	0	0	0	0	0	0	0	0	0	0	0
hsa-miR-658	MIR658	0	0	0	0	0	0	0	0	0	0	0	0	0	0	0	0	0	0	0	0	0	1.43675e-06	0	0	0	0	0	0	0	0	0	0	0
hsa-miR-659-3p	MIR659	0	0	0	0	0	0	0	0	0	0	0	0	0	0	0	0	0	0	0	0	8.79291e-06	0	0	0	0	0	0	1.09818e-06	0	0	0	0	0
hsa-miR-659-5p	MIR659	0	0	0	5.5234e-06	0	0	0	0	2.04323e-06	0	5.1036e-05	1.97836e-05	2.72738e-06	0	2.25137e-06	3.90402e-06	0	0	1.06797e-05	6.15559e-06	0	7.18376e-06	4.82129e-06	1.92087e-06	0	0	0	1.09818e-06	4.56942e-06	0	1.88734e-06	0	1.99967e-06
hsa-miR-660-3p	MIR660	0	1.42527e-06	0	1.10468e-05	1.47371e-06	7.90841e-07	7.08584e-07	4.49022e-07	5.10809e-07	0	0	9.89178e-06	4.54564e-07	1.12981e-06	2.25137e-06	1.95201e-06	3.15072e-06	0	0	1.02593e-05	0	2.87351e-06	0	0	4.06901e-05	0	1.03261e-05	5.49088e-06	6.09256e-06	0	1.88734e-06	7.11488e-06	2.49959e-06
hsa-miR-660-5p	MIR660	0.000270892	0.000182435	0.000270892	0.000381114	0.000450956	9.88552e-05	8.82187e-05	0.000116746	0.000227821	0	2.5518e-05	1.97836e-05	0.000158643	4.18031e-05	0.000182361	0.000306466	0.000107124	0.000291912	0.000256312	0.000619663	0.000175858	0.000718376	0.000366418	0.000315023	0	2.84042e-05	5.16305e-05	0.000161432	5.63561e-05	1.39511e-05	3.77468e-05	5.38698e-05	0.000252459
hsa-miR-661	MIR661	0	0	0	0	0	0	0	0	0	0	0	0	0	0	0	0	0	0	0	0	0	0	0	0	0	0	0	0	0	0	0	0	0
hsa-miR-662	MIR662	0	0	0	0	0	0	0	0	0	0	0	0	0	0	0	0	0	0	0	0	0	0	0	1.92087e-06	0	0	0	0	0	0	0	0	0
hsa-miR-663a	MIR663A	2.20099e-05	2.85054e-06	3.52159e-05	2.20936e-05	5.89485e-06	1.58168e-06	0	8.98044e-07	1.02162e-06	0.000421933	0	3.95671e-05	9.09128e-07	2.25963e-06	4.50275e-06	2.34241e-05	1.57536e-05	1.83882e-05	5.33983e-05	1.4363e-05	0.000140687	1.50859e-05	6.02661e-06	5.76261e-06	4.06901e-05	0	6.19566e-05	2.63562e-05	6.09256e-06	0.000181364	7.54936e-06	6.09847e-06	2.99951e-06
hsa-miR-663b	MIR663B	1.52377e-05	1.42527e-06	2.74278e-05	1.65702e-05	2.21057e-06	3.95421e-07	0	1.79609e-06	2.55404e-07	0.000137587	0	1.97836e-05	1.36369e-06	0	7.50458e-07	8.78405e-06	1.73289e-05	1.72389e-05	0.000101457	5.12966e-06	6.59468e-05	1.07756e-05	3.0133e-06	5.76261e-06	8.13802e-05	5.68085e-05	0	1.42763e-05	6.09256e-06	4.88288e-05	9.4367e-06	5.08206e-06	0
hsa-miR-664a-3p	MIR664A	7.95744e-05	3.99076e-05	0.000159149	5.24723e-05	9.50545e-05	6.32673e-06	3.01148e-06	4.22081e-05	7.50889e-05	0	0	0	1.00004e-05	2.25963e-06	8.25504e-06	3.90402e-05	6.93158e-05	9.19409e-05	2.13593e-05	4.5141e-05	8.79291e-06	5.74701e-05	6.50874e-05	0.000103727	0	0	0	1.09818e-06	0	0	0	0	7.49878e-06
hsa-miR-664a-5p	MIR664A	2.20099e-05	4.27581e-06	3.96179e-05	1.93319e-05	2.28426e-05	0	8.8573e-07	9.42946e-06	7.15132e-06	0	0.000204144	9.89178e-06	3.18195e-06	7.9087e-06	3.75229e-06	1.36641e-05	1.26029e-05	2.29852e-06	0	2.05186e-06	8.79291e-06	1.7241e-05	6.02661e-06	7.68349e-06	0	0	0	5.49088e-06	9.13883e-06	5.58043e-05	1.50987e-05	2.03282e-05	4.99919e-06
hsa-miR-664b-3p	MIR664B	1.52377e-05	7.12635e-06	2.43803e-05	5.5234e-06	8.84228e-06	1.58168e-06	7.08584e-07	3.59218e-06	2.80945e-06	0	0	0	1.36369e-06	1.12981e-06	1.50092e-06	3.31842e-05	1.57536e-05	1.26419e-05	0	1.84668e-05	0	1.00573e-05	1.38612e-05	1.24857e-05	0	0	0	0	0	0	0	0	1.49976e-06
hsa-miR-664b-5p	MIR664B	1.69307e-06	1.42527e-06	2.3703e-06	0	0	1.58168e-06	0	4.49022e-07	7.66213e-07	0	0	9.89178e-06	4.54564e-07	1.12981e-06	0	0	0	1.14926e-06	0	0	0	1.43675e-06	1.80798e-06	2.88131e-06	0	0	0	0	1.52314e-06	0	1.88734e-06	2.03282e-06	0
hsa-miR-665	MIR665	1.35446e-05	2.85054e-06	1.62535e-05	1.10468e-05	1.47371e-06	1.58168e-06	0	8.98044e-07	5.10809e-07	3.66898e-05	0	0	1.36369e-05	2.93752e-05	3.15192e-05	1.95201e-06	3.15072e-05	9.19409e-06	1.06797e-05	0	1.75858e-05	1.43675e-06	2.41064e-06	1.92087e-06	0	0	0.000206522	1.42763e-05	6.39718e-05	0	1.1324e-05	2.13447e-05	1.2498e-05
hsa-miR-668-3p	MIR668	0	0	0	0	0	1.58168e-06	0	4.49022e-07	0	0	0	0	1.36369e-06	1.12981e-06	2.25137e-06	3.90402e-06	9.45215e-06	0	0	2.05186e-06	8.79291e-06	0	0	0	0	0	0	0	1.52314e-06	0	3.77468e-06	1.01641e-06	0
hsa-miR-668-5p	MIR668	0	0	0	0	0	0	0	0	0	0	0	0	0	0	0	0	0	0	0	0	0	0	0	0	0	0	0	0	1.52314e-06	0	0	0	0
hsa-miR-670-3p	MIR670	0	0	0	0	0	0	1.06288e-06	1.34707e-06	0	0	0	0	0	0	0	0	0	0	0	0	8.79291e-06	1.43675e-06	0	0	0	0	0	0	0	0	0	0	0
hsa-miR-670-5p	MIR670	0	0	0	0	0	0	0	0	0	0	0	0	0	0	0	0	0	0	0	0	0	0	0	0	0	0	0	0	0	0	0	0	0
hsa-miR-671-3p	MIR671	1.35446e-05	0.000108321	8.12675e-06	6.07574e-05	3.38954e-05	1.26535e-05	7.79443e-06	6.0618e-06	1.0727e-05	1.83449e-05	0	8.90261e-05	1.22732e-05	1.69472e-05	3.30201e-05	0.000136641	0.00034973	4.71197e-05	7.47576e-05	7.79708e-05	0.00013629	4.66945e-05	6.38821e-05	2.49713e-05	0	0	2.06522e-05	3.40435e-05	1.98008e-05	0	7.54936e-06	7.11488e-06	2.64957e-05
hsa-miR-671-5p	MIR671	2.3703e-05	2.13791e-05	1.18515e-05	4.41872e-05	2.21057e-05	1.34443e-05	1.77146e-06	2.91864e-06	1.02162e-06	0.00115573	0.00107176	0.000900152	1.81826e-05	3.61541e-05	2.25137e-05	2.34241e-05	2.2055e-05	1.49404e-05	7.47576e-05	2.05186e-05	4.8361e-05	3.66372e-05	1.92851e-05	1.5367e-05	0.00179036	0.000852127	0.00117718	8.1265e-05	0.000134036	0.000739408	0.000215157	7.92801e-05	1.94968e-05
hsa-miR-675-3p	MIR675	8.46536e-06	1.42527e-06	5.07922e-06	0	1.47371e-06	7.90841e-07	7.08584e-07	0	5.10809e-07	0	0	0	9.09128e-06	2.25963e-06	7.50458e-06	1.17121e-05	1.73289e-05	1.60897e-05	0	3.07779e-05	3.51716e-05	1.58043e-05	0	1.92087e-06	0	0	0	0	5.33099e-06	6.97554e-06	0	1.01641e-06	1.49976e-06
hsa-miR-675-5p	MIR675	5.07922e-06	0	3.55545e-06	5.5234e-06	0	0	0	0	5.10809e-07	0	0	0	3.18195e-06	0	3.00183e-06	5.85604e-06	4.72608e-06	0	0	8.20745e-06	0	2.87351e-06	1.20532e-06	1.92087e-06	0	0	0	2.19635e-06	2.28471e-06	6.97554e-06	9.4367e-06	2.03282e-06	4.99919e-07
hsa-miR-676-3p	MIR676	3.38615e-06	0	2.70892e-06	0	1.47371e-06	0	0	0	0	1.83449e-05	0	0	1.36369e-06	5.64907e-06	7.50458e-07	0	0	0	0	4.10373e-06	0	2.87351e-06	1.20532e-06	0	4.06901e-05	0	0	1.09818e-06	4.56942e-06	0	0	6.09847e-06	1.99967e-06
hsa-miR-676-5p	MIR676	3.38615e-06	0	3.04753e-06	0	0	0	0	0	0	0	0	0	0	0	3.00183e-06	0	0	0	0	0	0	0	0	0	0	0	0	0	0	0	0	0	0
hsa-miR-708-3p	MIR708	2.70892e-05	0.000351329	2.70892e-05	7.18042e-05	0.000299164	0.00011309	5.84582e-06	3.81669e-06	4.23971e-05	0.000275174	2.5518e-05	0.000613291	4.08335e-05	2.82454e-05	0.000161348	8.00325e-05	3.30825e-05	4.71197e-05	5.33983e-05	3.89854e-05	3.51716e-05	5.45966e-05	3.43517e-05	2.30505e-05	0.000203451	0.000255638	6.19566e-05	9.22468e-05	4.87404e-05	4.18533e-05	4.52962e-05	3.86237e-05	4.34929e-05
hsa-miR-708-5p	MIR708	0.00013206	0.000785324	0.000158472	0.000254076	0.000795805	0.000222226	9.92018e-06	8.0824e-06	9.29672e-05	0.000146759	7.6554e-05	0.000692425	6.61391e-05	6.55292e-05	0.000317444	0.000556323	0.000163837	0.000393047	0.000245632	0.000233912	0.000466024	0.000422405	0.000198878	0.000186325	8.13802e-05	0.000170425	0.000144565	0.000159235	0.000108143	0.00012556	7.36063e-05	0.00011892	0.000107982
hsa-miR-711	MIR711	0	0	0	0	0	0	0	0	0	0	0	0	0	0	0	0	0	0	0	0	0	0	0	0	0	0	0	0	0	0	0	0	0
hsa-miR-718	MIR718	0	0	0	0	0	0	0	0	0	0	0	0	0	0	1.50092e-06	0	0	0	0	0	0	0	2.41064e-06	0	0	0	0	1.09818e-06	0	0	3.77468e-06	0	4.99919e-07
hsa-miR-744-3p	MIR744	0	9.26426e-06	0	5.5234e-06	5.89485e-06	2.37252e-06	1.06288e-06	2.69413e-06	2.55404e-06	0	0	0	6.81846e-06	1.12981e-06	4.50275e-06	3.90402e-06	6.30144e-06	1.37911e-05	0	6.15559e-06	8.79291e-06	2.87351e-06	3.61597e-06	1.92087e-06	0	0	0	3.29453e-06	0	0	0	2.03282e-06	4.99919e-06
hsa-miR-744-5p	MIR744	4.06338e-05	5.48729e-05	8.12675e-05	0.000160179	6.48434e-05	9.4901e-06	9.92018e-06	1.61648e-05	2.50296e-05	0	0	3.95671e-05	3.90925e-05	2.25963e-05	2.77669e-05	0.000247905	0.000374935	0.000181583	5.33983e-05	9.84894e-05	0.000184651	0.000123561	0.000124148	5.76261e-05	0	0	0	3.95343e-05	1.37082e-05	0	2.83101e-05	1.93118e-05	4.24931e-05
hsa-miR-758-3p	MIR758	1.35446e-05	7.12635e-06	2.43803e-05	5.5234e-06	7.36857e-06	2.05619e-05	1.77146e-06	2.24511e-06	2.55404e-06	9.17246e-06	0	1.97836e-05	2.00008e-05	1.12981e-05	4.95302e-05	7.80805e-06	2.83565e-05	1.14926e-05	0	1.02593e-05	3.51716e-05	8.62052e-06	2.41064e-06	3.84174e-06	4.06901e-05	0	0	3.18471e-05	6.24487e-05	0	1.03804e-05	2.94759e-05	2.89953e-05
hsa-miR-758-5p	MIR758	3.38615e-06	0	5.41783e-06	0	0	0	0	0	0	0	0	0	0	0	7.50458e-07	0	0	0	0	0	0	0	0	0	0	0	0	0	0	0	0	0	0
hsa-miR-759	MIR759	0	0	0	0	0	0	0	0	0	0	0	0	0	0	0	0	0	0	0	0	0	0	0	0	0	0	0	0	0	0	0	0	0
hsa-miR-760	MIR760	3.38615e-06	4.27581e-06	4.06338e-06	5.5234e-06	1.47371e-06	0	0	4.49022e-07	5.10809e-07	3.66898e-05	0	1.97836e-05	9.09128e-07	4.51926e-06	3.75229e-06	3.90402e-06	0	0	3.2039e-05	6.15559e-06	0	7.18376e-06	6.02661e-06	5.76261e-06	0	2.84042e-05	0	9.88358e-06	1.0662e-05	1.39511e-05	1.69861e-05	1.01641e-05	5.4991e-06
hsa-miR-761	MIR761	0	0	0	0	0	0	0	0	0	0	0	0	0	0	0	0	0	2.29852e-06	1.06797e-05	0	0	0	0	0	0	0	0	0	0	0	0	0	0
hsa-miR-762	MIR762	4.06338e-05	5.70108e-06	3.65704e-05	2.20936e-05	2.35794e-05	1.73985e-05	7.08584e-07	8.98044e-07	1.53243e-06	0.00128414	0.000204144	0.000346212	5.90933e-06	3.27646e-05	3.30201e-05	1.17121e-05	2.52057e-05	6.89557e-05	0.000331069	9.43857e-05	0.000430853	0.000284477	9.52204e-05	0.000165195	0.00321452	0.000340851	0.000536957	3.18471e-05	9.29115e-05	0.000571995	0.0002982	9.55427e-05	1.54975e-05
hsa-miR-764	MIR764	0	0	0	0	0	0	0	0	0	0	0	0	0	0	0	0	0	0	0	0	0	0	0	0	0	0	0	0	0	0	0	0	0
hsa-miR-765	MIR765	0	0	0	0	0	0	0	0	0	0	0	0	0	0	0	0	0	0	0	0	0	0	0	0	0	0	2.06522e-05	0	4.56942e-06	0	0	0	0
hsa-miR-766-3p	MIR766	0	7.12635e-06	0	3.03787e-05	2.0632e-05	1.9771e-06	4.96009e-06	1.0103e-05	6.1297e-06	3.66898e-05	0	0	2.72738e-06	1.12981e-06	4.50275e-06	3.12322e-05	4.09593e-05	2.98808e-05	5.33983e-05	1.4363e-05	8.79291e-05	0.00011494	5.06235e-05	4.99427e-05	0	2.84042e-05	0	1.09818e-06	0	0	1.88734e-06	0	3.49943e-06
hsa-miR-766-5p	MIR766	0	0	0	8.2851e-06	0	0	0	2.24511e-07	0	7.33797e-05	2.5518e-05	1.97836e-05	0	4.51926e-06	7.50458e-07	5.85604e-06	3.15072e-06	0	1.06797e-05	0	0	2.87351e-06	0	3.84174e-06	0.000203451	5.68085e-05	2.06522e-05	5.49088e-06	4.56942e-06	8.37065e-05	1.88734e-06	1.01641e-06	9.99837e-07
hsa-miR-767-3p	MIR767	0	0	0	0	0	0	0	0	0	0	0	0	0	0	0	0	6.30144e-06	0	0	0	0	0	0	0	0	0	0	0	0	0	0	0	0
hsa-miR-767-5p	MIR767	0	0	0	0	0	0	3.54292e-07	0	0	0	2.5518e-05	0	2.72738e-06	0	3.75229e-06	9.76006e-06	2.2055e-05	0	0	2.05186e-05	0	1.43675e-06	0	1.92087e-06	0	0	0	0	0	0	0	0	0
hsa-miR-769-3p	MIR769	3.38615e-06	7.12635e-06	2.70892e-06	1.10468e-05	5.89485e-06	3.16337e-06	3.54292e-07	8.98044e-07	1.02162e-06	0.000201794	7.6554e-05	0.00027697	3.63651e-06	2.93752e-05	1.42587e-05	1.17121e-05	1.89043e-05	9.19409e-06	1.06797e-05	1.02593e-05	6.15504e-05	1.43675e-05	4.82129e-06	1.92087e-06	0.00016276	0.000113617	0.000165218	4.66725e-05	4.56942e-05	0.000181364	6.79443e-05	5.08206e-05	2.54958e-05
hsa-miR-769-5p	MIR769	0.000314912	0.00099769	0.00028342	0.001889	0.00065875	0.00127246	0.000137465	0.000103275	0.000158862	0.0254811	0.0177861	0.023582	0.00117278	0.00437803	0.00316918	0.000527043	0.000674254	0.000450511	0.00152719	0.000995153	0.00269063	0.000436773	0.000282045	0.00028621	0.0264893	0.0155939	0.0337457	0.00649077	0.00903678	0.0251259	0.017054	0.0133577	0.00299001
hsa-miR-770-5p	MIR770	0	0	0	0	0	0	0	0	1.02162e-06	0	0	0	4.54564e-07	0	0	0	3.15072e-06	2.29852e-06	0	0	0	0	0	0	0	0	0	0	0	0	0	0	0
hsa-miR-802	MIR802	0	0	0	0	0	0	3.54292e-07	0	0	0	0	0	0	0	0	0	3.15072e-06	0	0	0	0	0	0	0	0	0	0	0	0	0	0	0	0
hsa-miR-873-3p	MIR873	0	8.55163e-06	0	0	1.47371e-06	0	3.54292e-07	8.98044e-07	0	0.00011007	0	0.000247295	5.45477e-06	1.01683e-05	9.75595e-06	0	6.30144e-06	0	1.06797e-05	0	0	0	0	0	8.13802e-05	0	2.06522e-05	3.29453e-06	1.67545e-05	5.58043e-05	5.66202e-05	2.84595e-05	5.99902e-06
hsa-miR-873-5p	MIR873	6.77229e-06	6.27119e-05	1.08357e-05	0	0	2.37252e-06	3.18863e-06	1.79609e-06	1.02162e-06	0.000421933	2.5518e-05	0.000573723	6.13661e-05	2.48559e-05	8.10494e-05	0	6.30144e-06	4.59705e-06	0	4.10373e-06	8.79291e-06	0	0	0	0	2.84042e-05	0	1.42763e-05	7.31107e-05	4.18533e-05	4.71835e-05	7.72473e-05	2.14965e-05
hsa-miR-874-3p	MIR874	7.44952e-05	8.55163e-05	0.000134091	0.00029274	9.28439e-05	0.000226181	1.24002e-05	1.34707e-05	6.18079e-05	0.00240318	0.00135245	0.00110788	0.000388652	0.0019173	0.00129079	0.000193249	0.000151234	0.000131016	0.000512623	9.0282e-05	0.00096722	0.000551713	0.000500811	0.000574341	0.00317383	0.00272681	0.00117718	0.00107731	0.00284675	0.00541302	0.00261963	0.00217309	0.000416432
hsa-miR-874-5p	MIR874	3.38615e-06	1.42527e-06	6.77229e-06	5.5234e-06	4.42114e-06	0	0	4.49022e-07	7.15132e-06	0	0	0	4.54564e-07	3.38944e-06	2.25137e-06	2.73282e-05	2.2055e-05	6.89557e-06	0	4.10373e-06	0	1.86778e-05	1.86825e-05	9.60436e-06	0	0	0	1.09818e-06	0	0	0	0	4.99919e-07
hsa-miR-875-3p	MIR875	0	0	0	0	0	0	0	0	0	0	0	0	0	1.12981e-06	0	0	0	0	0	0	0	0	0	0	0	0	0	1.09818e-06	0	0	0	0	0
hsa-miR-875-5p	MIR875	0	0	0	0	0	0	0	0	0	0	0	0	0	0	0	0	0	0	0	0	0	0	0	0	0	0	0	0	0	0	0	0	0
hsa-miR-876-3p	MIR876	0	0	0	0	0	0	3.54292e-07	0	0	0	0	0	0	0	1.50092e-06	0	0	0	0	2.05186e-06	0	0	0	0	0	0	0	0	0	0	0	0	4.99919e-07
hsa-miR-876-5p	MIR876	0	7.12635e-06	0	0	0	0	0	0	0	0	0	0	4.54564e-07	0	7.50458e-07	0	0	0	0	0	0	0	0	0	0	0	0	0	1.52314e-06	0	5.66202e-06	3.04924e-06	4.99919e-07
hsa-miR-877-3p	MIR877	0	6.41372e-07	0	7.73276e-07	0	4.5078e-07	0	1.93079e-07	7.15132e-08	0	0	0	6.3639e-08	0	1.05064e-07	8.39365e-07	2.23701e-06	3.21793e-07	3.0971e-06	8.82301e-07	0	6.17804e-07	5.18288e-07	5.57053e-07	0	0	0	9.44431e-07	0	0	0	0	2.54958e-07
hsa-miR-877-3p	MIR877	0	6.41372e-07	0	7.73276e-07	0	4.5078e-07	0	1.93079e-07	7.15132e-08	0	0	0	6.3639e-08	0	1.05064e-07	8.39365e-07	2.23701e-06	3.21793e-07	3.0971e-06	8.82301e-07	0	6.17804e-07	5.18288e-07	5.57053e-07	0	0	0	9.44431e-07	0	0	0	0	2.54958e-07
hsa-miR-877-3p	MIR877	0	6.41372e-07	0	7.73276e-07	0	4.5078e-07	0	1.93079e-07	7.15132e-08	0	0	0	6.3639e-08	0	1.05064e-07	8.39365e-07	2.23701e-06	3.21793e-07	3.0971e-06	8.82301e-07	0	6.17804e-07	5.18288e-07	5.57053e-07	0	0	0	9.44431e-07	0	0	0	0	2.54958e-07
hsa-miR-877-3p	MIR877	0	6.41372e-07	0	7.73276e-07	0	4.5078e-07	0	1.93079e-07	7.15132e-08	0	0	0	6.3639e-08	0	1.05064e-07	8.39365e-07	2.23701e-06	3.21793e-07	3.0971e-06	8.82301e-07	0	6.17804e-07	5.18288e-07	5.57053e-07	0	0	0	9.44431e-07	0	0	0	0	2.54958e-07
hsa-miR-877-3p	MIR877	0	6.41372e-07	0	7.73276e-07	0	4.5078e-07	0	1.93079e-07	7.15132e-08	0	0	0	6.3639e-08	0	1.05064e-07	8.39365e-07	2.23701e-06	3.21793e-07	3.0971e-06	8.82301e-07	0	6.17804e-07	5.18288e-07	5.57053e-07	0	0	0	9.44431e-07	0	0	0	0	2.54958e-07
hsa-miR-877-3p	MIR877	0	6.41372e-07	0	7.73276e-07	0	4.5078e-07	0	1.93079e-07	7.15132e-08	0	0	0	6.3639e-08	0	1.05064e-07	8.39365e-07	2.23701e-06	3.21793e-07	3.0971e-06	8.82301e-07	0	6.17804e-07	5.18288e-07	5.57053e-07	0	0	0	9.44431e-07	0	0	0	0	2.54958e-07
hsa-miR-877-3p	MIR877	0	2.99307e-07	0	7.73276e-07	7.36857e-07	3.40062e-07	0	1.61648e-07	7.15132e-08	0	0	0	6.3639e-08	0	1.05064e-07	8.39365e-07	2.23701e-06	3.21793e-07	3.0971e-06	1.90823e-06	0	6.17804e-07	5.18288e-07	5.57053e-07	0	0	0	1.49352e-06	0	0	0	0	2.14965e-07
hsa-miR-877-5p	MIR877	1.45604e-06	4.13329e-07	1.01923e-06	1.60179e-06	1.47371e-06	1.10718e-07	1.02745e-07	3.18806e-07	1.48135e-07	0	1.09727e-05	4.25347e-06	1.95463e-07	1.58174e-07	7.50458e-07	1.00333e-05	1.71084e-05	4.59705e-06	9.1845e-06	3.81646e-06	1.23101e-06	4.10911e-06	2.0611e-06	1.36382e-06	0	0	0	1.53745e-07	0	1.95315e-06	0	5.79355e-07	4.2993e-07
hsa-miR-877-5p	MIR877	1.45604e-06	4.13329e-07	1.16483e-06	1.60179e-06	1.47371e-06	1.10718e-07	1.02745e-07	3.18806e-07	1.48135e-07	3.11864e-06	1.09727e-05	4.25347e-06	1.95463e-07	1.58174e-07	7.50458e-07	1.00333e-05	1.71084e-05	4.59705e-06	9.1845e-06	3.81646e-06	1.23101e-06	2.67236e-06	2.0611e-06	1.36382e-06	0	0	0	1.53745e-07	0	1.95315e-06	0	5.79355e-07	4.2993e-07
hsa-miR-877-5p	MIR877	1.45604e-06	4.13329e-07	1.31044e-06	1.60179e-06	1.47371e-06	1.10718e-07	1.02745e-07	3.18806e-07	1.48135e-07	3.11864e-06	1.09727e-05	4.25347e-06	1.95463e-07	1.58174e-07	7.50458e-07	1.00333e-05	1.71084e-05	4.59705e-06	9.1845e-06	3.81646e-06	1.23101e-06	2.67236e-06	2.0611e-06	1.36382e-06	0	0	0	1.53745e-07	0	1.95315e-06	0	5.79355e-07	4.2993e-07
hsa-miR-877-5p	MIR877	1.45604e-06	4.13329e-07	1.45604e-06	1.60179e-06	1.47371e-06	1.10718e-07	1.02745e-07	3.18806e-07	1.48135e-07	3.11864e-06	1.09727e-05	4.25347e-06	1.95463e-07	1.58174e-07	7.50458e-07	1.00333e-05	1.71084e-05	4.59705e-06	9.1845e-06	3.81646e-06	1.23101e-06	2.67236e-06	2.0611e-06	1.36382e-06	0	0	0	1.53745e-07	0	1.95315e-06	0	5.79355e-07	4.2993e-07
hsa-miR-877-5p	MIR877	1.45604e-06	4.13329e-07	1.74725e-06	1.60179e-06	1.47371e-06	1.10718e-07	1.02745e-07	3.18806e-07	1.48135e-07	3.11864e-06	1.09727e-05	4.25347e-06	1.95463e-07	1.58174e-07	7.50458e-07	1.00333e-05	1.71084e-05	4.59705e-06	9.1845e-06	3.81646e-06	1.23101e-06	2.67236e-06	2.0611e-06	1.36382e-06	0	0	0	1.53745e-07	0	1.95315e-06	0	5.79355e-07	4.2993e-07
hsa-miR-877-5p	MIR877	1.45604e-06	4.13329e-07	2.03846e-06	1.60179e-06	1.47371e-06	1.10718e-07	1.02745e-07	3.18806e-07	1.48135e-07	3.11864e-06	1.09727e-05	4.25347e-06	1.95463e-07	1.58174e-07	7.50458e-07	1.00333e-05	1.71084e-05	4.59705e-06	9.1845e-06	3.81646e-06	1.23101e-06	2.67236e-06	2.0611e-06	1.36382e-06	0	0	0	1.53745e-07	0	1.95315e-06	0	5.79355e-07	4.2993e-07
hsa-miR-877-5p	MIR877	1.45604e-06	4.13329e-07	2.32967e-06	1.60179e-06	1.47371e-06	1.10718e-07	1.02745e-07	3.18806e-07	1.48135e-07	3.11864e-06	1.09727e-05	4.25347e-06	1.95463e-07	1.58174e-07	7.50458e-07	1.00333e-05	1.71084e-05	4.59705e-06	9.1845e-06	3.81646e-06	1.23101e-06	2.67236e-06	2.0611e-06	1.36382e-06	0	0	0	1.53745e-07	0	1.95315e-06	0	5.79355e-07	4.2993e-07
hsa-miR-885-3p	MIR885	0	0	0	0	0	0	0	0	0	0	0	0	0	0	0	0	0	0	0	0	0	0	0	0	0	0	0	0	0	0	0	0	4.99919e-07
hsa-miR-885-5p	MIR885	3.38615e-06	0	6.77229e-06	0	1.47371e-06	0	0	0	5.10809e-07	0	0	0	5.0002e-06	2.25963e-06	4.50275e-06	0	0	0	0	2.05186e-05	0	2.87351e-06	0	0	0	0	0	0	0	0	0	0	4.99919e-07
hsa-miR-887-3p	MIR887	3.38615e-05	1.5678e-05	6.09506e-05	8.2851e-05	3.46323e-05	2.76794e-05	2.37376e-05	1.66138e-05	2.75837e-05	0.00011007	0	4.94589e-05	0.00010455	0.000312959	0.000192117	1.95201e-05	1.89043e-05	2.29852e-05	8.54372e-05	1.64149e-05	0.000131894	6.75274e-05	4.58022e-05	2.88131e-05	4.06901e-05	8.52127e-05	0.000103261	0.000118603	0.000223901	0.000111609	0.000166086	0.000238857	0.000112982
hsa-miR-887-5p	MIR887	6.77229e-06	0	1.08357e-05	1.10468e-05	2.21057e-06	4.74505e-06	1.06288e-06	0	3.06485e-06	1.83449e-05	0	0	7.27302e-06	1.12981e-05	1.05064e-05	3.90402e-06	9.45215e-06	6.89557e-06	3.2039e-05	6.15559e-06	3.51716e-05	1.29308e-05	6.02661e-06	3.84174e-06	4.06901e-05	0	0	5.49088e-06	2.58934e-05	0	1.1324e-05	2.54103e-05	7.9987e-06
hsa-miR-888-3p	MIR888	0	0	0	0	0	0	0	0	0	0	0	0	0	0	0	0	0	0	0	0	0	1.43675e-06	0	0	0	0	0	0	0	0	0	0	0
hsa-miR-888-5p	MIR888	0	0	0	0	0	0	0	0	0	0	0	0	0	0	0	0	0	0	0	0	0	0	0	0	0	0	0	0	0	0	0	0	4.99919e-07
hsa-miR-889-3p	MIR889	7.44952e-05	2.42296e-05	7.44952e-05	2.7617e-05	3.24217e-05	2.60978e-05	1.06288e-05	6.73533e-06	1.88999e-05	0	0	0	1.36369e-05	3.38944e-06	2.02624e-05	3.90402e-06	2.52057e-05	1.60897e-05	0	4.10373e-06	0	2.01145e-05	3.61597e-06	3.84174e-06	0	0	0	2.19635e-06	1.52314e-06	0	0	5.08206e-06	1.04983e-05
hsa-miR-889-5p	MIR889	0	0	0	0	0	0	0	0	5.10809e-07	0	0	0	0	0	0	0	0	0	0	0	0	1.43675e-06	0	0	0	0	0	1.09818e-06	0	0	0	0	4.99919e-07
hsa-miR-890	MIR890	0	0	0	0	0	0	0	0	0	0	0	0	0	0	0	0	0	0	0	0	0	0	0	0	0	0	0	0	0	0	0	0	0
hsa-miR-891a-3p	MIR891A	0	0	0	0	0	0	0	0	0	0	0	0	0	0	0	0	0	0	0	0	0	0	0	0	0	0	0	0	0	0	0	0	0
hsa-miR-891a-5p	MIR891A	0	0	0	5.5234e-06	0	0	0	0	0	0	0	0	0	0	0	0	9.45215e-06	0	0	0	0	0	0	0	0	0	0	0	1.52314e-06	0	0	3.04924e-06	5.4991e-06
hsa-miR-891b	MIR891B	0	0	0	0	0	0	0	0	0	0	0	0	0	0	0	0	0	0	0	0	0	0	0	0	0	0	0	0	0	0	0	0	0
hsa-miR-892a	MIR892A	0	0	0	0	0	0	0	0	0	0	0	0	0	0	0	0	0	0	0	0	0	0	0	0	0	0	0	0	0	0	0	0	4.99919e-07
hsa-miR-892b	MIR892B	0	0	0	0	0	0	0	0	0	0	0	0	0	0	0	0	0	0	0	0	0	0	0	0	0	0	0	0	0	0	0	0	0
hsa-miR-892c-3p	MIR892C	0	0	0	0	0	7.90841e-07	0	0	0	1.83449e-05	0	0	0	0	7.50458e-07	0	0	0	0	0	0	0	0	0	0	0	0	1.09818e-06	0	0	0	0	0
hsa-miR-892c-5p	MIR892C	0	0	0	0	0	0	0	0	0	0	0	0	0	0	0	0	0	0	0	0	0	0	0	0	0	0	0	0	0	0	0	0	0
hsa-miR-920	MIR920	0	0	0	0	0	0	0	0	0	0	0	0	0	0	0	0	0	0	0	0	0	0	0	0	0	0	0	0	0	0	0	0	0
hsa-miR-921	MIR921	0	4.27581e-06	0	0	1.76846e-05	7.90841e-07	3.54292e-07	1.34707e-06	0	0	0	0	0	0	0	0	0	0	0	0	0	0	0	0	0	0	0	0	0	0	0	4.06565e-06	0
hsa-miR-922	MIR922	0	0	0	0	0	0	0	0	0	0	0	9.89178e-06	0	0	0	0	0	0	0	0	0	0	0	0	0	0	0	0	0	0	0	0	0
hsa-miR-924	MIR924	0	0	0	0	0	0	0	0	0	0	0	0	0	0	0	0	0	0	0	0	0	0	0	0	0	0	0	0	0	0	0	0	0
hsa-miR-933	MIR933	0	0	0	0	0	0	0	0	0	0	0	0	0	0	0	0	0	0	0	0	0	0	0	0	0	0	0	3.29453e-06	0	0	0	0	0
hsa-miR-934	MIR934	3.38615e-06	1.42527e-06	6.77229e-06	2.20936e-05	0	0	0	0	0	0	0	0	0	0	0	3.90402e-06	0	0	0	2.05186e-06	8.79291e-06	0	1.20532e-06	0	0	0	0	3.29453e-06	0	0	0	0	0
hsa-miR-935	MIR935	7.34794e-06	0	1.32263e-05	0	1.47371e-06	7.90841e-07	0	8.98044e-07	5.10809e-07	7.33797e-05	0	2.96754e-05	9.09128e-07	1.12981e-06	2.25137e-06	6.83204e-06	1.57536e-05	6.89557e-06	1.06797e-05	6.15559e-06	1.75858e-05	2.87351e-06	1.20532e-06	0	0	2.84042e-05	8.26088e-05	8.78541e-06	6.09256e-06	4.18533e-05	1.32114e-05	3.04924e-06	1.99967e-06
hsa-miR-936	MIR936	0	0	0	0	0	0	0	0	0	0	0	0	0	0	0	0	3.15072e-06	0	0	0	0	0	0	0	0	0	0	0	0	0	0	0	0
hsa-miR-937-3p	MIR937	1.69307e-06	7.12635e-07	2.3703e-06	2.7617e-06	2.21057e-06	3.95421e-07	7.08584e-07	0	5.10809e-07	9.17246e-06	2.5518e-05	2.96754e-05	0	3.95435e-06	2.25137e-06	8.78405e-06	4.72608e-05	2.29852e-06	0	7.18152e-06	0	4.31026e-06	2.41064e-06	0	2.03451e-05	1.42021e-05	0.000123913	1.09818e-05	1.0662e-05	0	9.4367e-06	4.57385e-06	9.99837e-07
hsa-miR-937-3p	MIR937	1.69307e-06	7.12635e-07	2.03169e-06	2.7617e-06	2.21057e-06	3.95421e-07	7.08584e-07	0	5.10809e-07	9.17246e-06	2.5518e-05	2.96754e-05	0	3.95435e-06	2.25137e-06	8.78405e-06	4.72608e-05	2.29852e-06	0	7.18152e-06	0	4.31026e-06	2.41064e-06	0	2.03451e-05	1.42021e-05	0.000123913	1.09818e-05	1.0662e-05	0	9.4367e-06	4.57385e-06	9.99837e-07
hsa-miR-937-5p	MIR937	0	7.12635e-07	0	0	0	0	0	0	0	0	0	0	0	0	0	0	0	0	0	0	0	0	0	0	0	0	0	0	0	0	0	1.01641e-06	0
hsa-miR-937-5p	MIR937	0	7.12635e-07	0	0	0	0	0	0	0	0	0	0	0	0	0	0	0	0	0	0	0	0	0	0	0	0	0	0	0	0	0	1.01641e-06	0
hsa-miR-938	MIR938	0	0	0	0	0	0	0	0	0	0	0	0	0	0	0	0	0	0	0	0	0	0	0	0	0	0	0	0	0	0	0	0	0
hsa-miR-939-3p	MIR939	0	0	0	0	0	0	3.54292e-07	0	2.55404e-07	0	0	0	2.27282e-07	5.64907e-07	3.75229e-07	0	0	0	5.33983e-06	0	0	0	0	0	0	0	0	5.49088e-07	0	6.97554e-06	9.4367e-07	1.01641e-06	4.99919e-07
hsa-miR-939-3p	MIR939	0	0	0	0	0	0	3.54292e-07	0	2.55404e-07	0	0	0	2.27282e-07	5.64907e-07	3.75229e-07	0	0	0	5.33983e-06	0	0	0	0	0	0	0	0	5.49088e-07	0	6.97554e-06	9.4367e-07	1.01641e-06	4.99919e-07
hsa-miR-939-5p	MIR939	3.38615e-06	0	1.69307e-06	8.2851e-06	0	3.95421e-07	1.77146e-07	0	2.55404e-07	3.66898e-05	1.2759e-05	4.94589e-06	2.27282e-07	2.25963e-06	7.50458e-07	1.95201e-06	1.57536e-06	1.14926e-06	0	0	0	0	0	9.60436e-07	0	2.84042e-05	0	3.29453e-06	9.9004e-06	2.09266e-05	5.66202e-06	8.6395e-06	4.99919e-07
hsa-miR-939-5p	MIR939	3.38615e-06	0	2.03169e-06	8.2851e-06	0	3.95421e-07	1.77146e-07	0	2.55404e-07	3.66898e-05	1.2759e-05	4.94589e-06	2.27282e-07	2.25963e-06	7.50458e-07	1.95201e-06	1.57536e-06	1.14926e-06	0	0	0	0	0	9.60436e-07	0	2.84042e-05	0	3.29453e-06	9.9004e-06	2.09266e-05	5.66202e-06	8.6395e-06	4.99919e-07
hsa-miR-940	MIR940	5.07922e-05	1.14022e-05	3.55545e-05	0.000182272	1.47371e-05	3.32153e-05	1.06288e-06	2.69413e-06	6.64051e-06	0	2.5518e-05	1.97836e-05	1.81826e-06	2.25963e-06	6.00366e-06	2.14721e-05	3.78086e-05	9.19409e-06	4.27186e-05	1.84668e-05	1.75858e-05	1.00573e-05	3.61597e-06	5.76261e-06	0	2.84042e-05	4.13044e-05	2.30617e-05	1.0662e-05	4.18533e-05	5.66202e-06	1.7279e-05	4.49927e-06
hsa-miR-941	MIR941-3	2.57347e-05	0.000110316	2.05878e-05	5.5234e-05	4.30324e-05	1.43933e-05	1.02036e-05	1.23032e-05	2.60768e-05	0	5.1036e-06	1.78052e-05	1.91826e-05	9.49044e-06	3.04686e-05	0.000364245	0.000218817	0.000228013	0.000123884	0.000287261	0.000131894	0.00022672	0.000427889	0.000201692	0	5.68085e-06	2.06522e-05	4.59037e-05	1.24897e-05	2.79022e-06	9.4367e-06	6.50504e-06	1.45976e-05
hsa-miR-941	MIR941-4	2.57347e-05	0.000110316	2.31612e-05	5.5234e-05	4.30324e-05	1.43933e-05	1.02036e-05	1.23032e-05	2.60768e-05	0	5.1036e-06	1.78052e-05	1.91826e-05	9.49044e-06	3.04686e-05	0.000364245	0.000218817	0.000228013	0.000123884	0.000287261	0.000131894	0.00022672	0.000427889	0.000201692	0	5.68085e-06	2.06522e-05	4.59037e-05	1.24897e-05	2.79022e-06	9.4367e-06	6.50504e-06	1.45976e-05
hsa-miR-941	MIR941-1	2.57347e-05	0.000110316	2.57347e-05	5.5234e-05	4.30324e-05	1.45515e-05	1.02036e-05	1.23032e-05	2.60768e-05	0	5.1036e-06	1.78052e-05	1.91826e-05	9.49044e-06	3.04686e-05	0.000364636	0.000219447	0.000228473	0.000123884	0.000288902	0.000131894	0.00022672	0.00042813	0.000202076	0	5.68085e-06	2.06522e-05	4.59037e-05	1.24897e-05	2.79022e-06	9.4367e-06	6.70832e-06	1.45976e-05
hsa-miR-941	MIR941-2	2.57347e-05	0.000110316	3.08817e-05	5.5234e-05	4.30324e-05	1.45515e-05	1.02036e-05	1.23032e-05	2.60768e-05	0	5.1036e-06	1.78052e-05	1.91826e-05	9.49044e-06	3.04686e-05	0.000364636	0.000219447	0.000228473	0.000123884	0.000288902	0.000131894	0.00022672	0.00042813	0.000202076	0	5.68085e-06	2.06522e-05	4.59037e-05	1.24897e-05	2.79022e-06	9.4367e-06	6.70832e-06	1.45976e-05
hsa-miR-941	MIR941-5	2.57347e-05	0.000110316	3.60286e-05	5.5234e-05	4.30324e-05	1.43933e-05	1.02036e-05	1.23032e-05	2.59491e-05	0	5.1036e-06	1.78052e-05	1.91826e-05	9.49044e-06	3.04686e-05	0.000364245	0.00021803	0.000228013	0.000123884	0.000287261	0.000131894	0.00022672	0.000427889	0.000201692	0	5.68085e-06	2.06522e-05	4.59037e-05	1.24897e-05	2.79022e-06	9.4367e-06	6.50504e-06	1.45976e-05
hsa-miR-942-3p	MIR942	0	0	0	0	4.42114e-06	0	0	0	0	9.17246e-06	1.2759e-05	2.47295e-05	2.27282e-07	0	0	9.76006e-07	0	1.14926e-06	0	2.05186e-06	0	1.43675e-06	6.02661e-07	1.92087e-06	0	0	0	2.19635e-06	0	0	0	0	0
hsa-miR-942-5p	MIR942	1.01584e-05	2.13791e-05	1.82852e-05	0	7.36857e-06	3.95421e-06	1.41717e-06	4.49022e-07	1.02162e-06	4.58623e-05	6.3795e-05	0.000370942	3.40923e-06	2.25963e-06	7.50458e-07	1.85441e-05	1.89043e-05	5.74631e-06	3.2039e-05	1.84668e-05	4.39645e-05	1.58043e-05	1.38612e-05	1.92087e-05	4.06901e-05	8.52127e-05	6.19566e-05	2.41599e-05	7.61569e-06	5.58043e-05	1.69861e-05	1.32134e-05	5.4991e-06
hsa-miR-943	MIR943	0	1.42527e-06	0	0	0	0	0	0	0	1.83449e-05	2.5518e-05	1.97836e-05	0	0	7.50458e-07	1.95201e-06	3.15072e-06	0	0	0	0	2.87351e-06	0	0	0	0	4.13044e-05	4.3927e-06	1.52314e-06	0	0	0	0
hsa-miR-944	MIR944	5.07922e-05	0.000808841	9.14259e-05	0.000165702	0.00166898	0.00013128	3.54292e-07	0	6.1297e-05	0	0	1.97836e-05	1.81826e-06	1.01683e-05	2.47651e-05	8.19845e-05	8.82201e-05	0.000347077	2.13593e-05	0.000313935	3.51716e-05	3.44821e-05	1.44639e-05	6.53096e-05	0	0	6.19566e-05	0.000305293	1.52314e-06	1.39511e-05	5.66202e-06	4.37057e-05	3.49943e-05
hsa-miR-1178-3p	MIR1178	0	0	0	0	0	0	0	0	0	0	0	0	0	0	0	0	0	0	0	0	0	0	0	0	0	0	0	0	0	0	0	0	0
hsa-miR-1178-5p	MIR1178	3.38615e-06	0	4.7406e-06	0	0	0	0	0	0	0	0	0	0	0	0	0	0	0	0	0	0	0	0	0	0	0	0	0	0	0	0	0	0
hsa-miR-1179	MIR1179	0	1.42527e-06	0	0	0	0	0	0	5.10809e-07	1.83449e-05	2.5518e-05	0	4.54564e-07	0	0	0	3.15072e-06	0	0	0	0	2.87351e-06	0	1.92087e-06	0	0	0	0	0	0	0	3.04924e-06	0
hsa-miR-1180-3p	MIR1180	4.40199e-05	6.12866e-05	4.40199e-05	5.5234e-05	8.84228e-05	3.55879e-05	7.79443e-06	7.63338e-06	8.68375e-06	0.00174277	5.1036e-05	0.000573723	4.09108e-05	0.000111852	4.80293e-05	0.000162017	0.000163837	5.74631e-05	0.000106797	0.000217497	0.00021103	5.31599e-05	3.25437e-05	2.11296e-05	0.000691732	0.000568085	0.000330435	0.00013837	0.000135559	0.000279022	0.000130227	0.000117904	5.64908e-05
hsa-miR-1180-5p	MIR1180	0	0	0	0	1.47371e-06	0	0	0	0	0	0	0	0	0	0	0	0	0	0	2.05186e-06	0	1.43675e-06	0	0	0	0	0	0	0	0	0	0	0
hsa-miR-1181	MIR1181	1.35446e-05	1.42527e-06	1.08357e-05	2.20936e-05	0	7.90841e-06	1.06288e-06	0	0	0.00105942	0	0.00028884	6.00025e-06	7.9087e-06	3.17068e-05	1.46401e-05	6.30144e-06	5.74631e-06	7.74275e-05	2.19549e-05	3.69302e-05	3.16086e-06	6.02661e-06	7.68349e-06	0.000244141	2.84042e-05	0.000103261	1.40017e-05	6.28295e-05	0.000275534	9.29515e-05	2.63759e-05	9.49845e-06
hsa-miR-1182	MIR1182	0	0	0	0	0	0	0	0	0	0	0	0	0	0	0	0	0	0	0	0	0	0	0	0	0	0	0	1.09818e-06	0	0	0	0	0
hsa-miR-1183	MIR1183	0	0	0	0	0	0	0	0	0	1.83449e-05	0	0	0	0	0	0	0	0	0	2.05186e-06	0	0	0	0	0	0	0	0	0	0	0	0	0
hsa-miR-1184	MIR1184-3	0	0	0	0	0	0	0	0	0	0	0	0	0	0	0	0	0	0	0	0	0	0	3.97756e-07	0	0	0	0	0	0	0	0	0	0
hsa-miR-1184	MIR1184-1	0	0	0	0	0	0	0	0	0	0	0	0	0	0	0	0	0	0	0	0	0	0	3.97756e-07	0	0	0	0	0	0	0	0	0	0
hsa-miR-1184	MIR1184-2	0	0	0	0	0	0	0	0	0	0	0	0	0	0	0	0	0	0	0	0	0	0	3.97756e-07	0	0	0	0	0	0	0	0	0	0
hsa-miR-1185-1-3p	MIR1185-1	1.69307e-06	4.27581e-06	1.35446e-06	2.7617e-06	1.47371e-06	7.90841e-07	0	6.73533e-07	0	0	0	0	4.54564e-07	2.25963e-06	4.50275e-06	8.78405e-06	1.10275e-05	5.74631e-06	0	2.05186e-06	0	1.43675e-06	1.20532e-06	1.92087e-06	0	0	0	0	3.04628e-06	0	0	0	1.99967e-06
hsa-miR-1185-2-3p	MIR1185-2	1.69307e-06	1.42527e-06	1.52377e-06	8.2851e-06	0	0	0	2.24511e-07	0	0	0	0	4.54564e-07	0	7.50458e-07	2.92802e-06	4.72608e-06	1.14926e-06	0	0	0	1.43675e-06	0	0	0	0	0	0	0	0	0	0	0
hsa-miR-1185-5p	MIR1185-2	0	1.42527e-06	0	5.5234e-06	7.36857e-07	3.95421e-07	7.08584e-07	2.24511e-07	1.53243e-06	0	0	0	1.59097e-06	5.64907e-07	4.12752e-06	1.95201e-06	0	0	0	0	0	7.18376e-07	0	0	0	0	0	3.84362e-06	1.0662e-05	0	0	2.03282e-06	1.74971e-06
hsa-miR-1185-5p	MIR1185-1	0	1.42527e-06	0	5.5234e-06	7.36857e-07	3.95421e-07	7.08584e-07	2.24511e-07	1.53243e-06	0	0	0	1.59097e-06	5.64907e-07	4.12752e-06	1.95201e-06	0	0	0	0	0	7.18376e-07	0	0	0	0	0	3.84362e-06	1.0662e-05	0	0	2.03282e-06	1.74971e-06
hsa-miR-1193	MIR1193	0	0	0	0	0	0	0	0	0	0	0	0	0	0	0	0	0	0	0	0	0	0	0	0	0	0	0	0	0	0	0	0	0
hsa-miR-1197	MIR1197	3.38615e-06	0	5.41783e-06	0	0	7.90841e-07	1.41717e-06	8.98044e-07	0	0	0	0	0	1.12981e-06	0	0	0	4.59705e-06	0	0	0	0	0	0	0	0	0	3.29453e-06	0	0	0	0	0
hsa-miR-1199-3p	MIR1199	0	0	0	0	0	0	0	0	0	0	0	0	0	0	0	0	0	0	0	2.05186e-06	0	0	0	0	0	0	0	0	0	0	0	0	0
hsa-miR-1199-5p	MIR1199	0	0	0	0	0	7.90841e-07	0	4.49022e-07	0	1.83449e-05	0	0	4.54564e-07	0	0	0	0	0	0	2.05186e-06	0	0	0	0	0	0	0	0	1.52314e-06	0	0	0	0
hsa-miR-1200	MIR1200	0	0	0	0	0	0	0	0	0	0	0	0	0	0	0	0	0	0	0	0	0	0	0	0	0	0	0	0	0	0	0	0	0
hsa-miR-1202	MIR1202	0	0	0	0	0	1.58168e-06	0	0	0	0	0	0	0	0	0	0	0	0	0	0	0	0	0	0	0	0	0	0	0	0	0	0	0
hsa-miR-1203	MIR1203	0	0	0	0	0	7.90841e-07	0	0	0	0	0	0	0	0	0	0	0	0	0	0	0	0	1.20532e-06	0	0	0	0	0	0	0	3.77468e-06	0	0
hsa-miR-1204	MIR1204	0	0	0	0	0	0	0	0	0	0	0	0	0	0	0	0	0	0	0	0	0	0	0	0	0	0	0	0	0	0	0	0	0
hsa-miR-1205	MIR1205	0	0	0	0	0	0	0	0	0	0	0	0	0	0	0	0	0	0	0	0	0	0	0	0	0	0	0	0	0	0	0	0	0
hsa-miR-1206	MIR1206	0	0	0	0	0	0	0	0	0	0	0	0	0	0	0	0	0	0	0	0	0	0	0	0	0	0	0	0	0	0	0	0	0
hsa-miR-1207-3p	MIR1207	0	0	0	0	0	0	0	0	0	0	0	0	0	0	0	0	0	0	0	0	0	0	0	0	0	0	0	0	0	0	0	0	0
hsa-miR-1207-5p	MIR1207	0	0	0	0	0	0	0	0	0	0	0	0	0	0	0	0	0	0	0	0	8.79291e-06	0	0	0	0	0	0	2.19635e-06	1.52314e-06	0	0	0	0
hsa-miR-1208	MIR1208	0	0	0	0	0	0	0	0	0	0	0	0	0	0	0	0	0	0	0	0	0	0	0	0	0	0	0	0	0	0	0	0	0
hsa-miR-1224-3p	MIR1224	0	1.42527e-06	0	0	0	0	0	0	0	0	0	0	0	0	0	0	0	0	1.06797e-05	2.05186e-06	0	0	1.20532e-06	0	0	0	0	0	1.52314e-06	1.39511e-05	0	1.01641e-06	0
hsa-miR-1224-5p	MIR1224	0	0	0	0	2.21057e-06	0	3.54292e-07	4.49022e-07	0	1.83449e-05	0	2.96754e-05	9.09128e-07	0	0	0	0	0	0	0	8.79291e-06	0	0	0	0	0	0	1.09818e-06	0	0	0	0	0
hsa-miR-1225-3p	MIR1225	3.38615e-06	2.13791e-06	2.3703e-06	0	7.36857e-07	0	3.54292e-07	2.24511e-06	2.80945e-06	0	0	0	9.09128e-07	3.38944e-06	0	3.90402e-06	3.15072e-06	2.29852e-06	0	0	0	0	0	0	0	0	0	0	3.04628e-06	0	7.54936e-06	8.1313e-06	1.99967e-06
hsa-miR-1225-5p	MIR1225	0	2.13791e-06	0	0	7.36857e-07	0	3.54292e-07	1.79609e-06	1.78783e-06	1.83449e-05	0	0	0	0	0	0	3.15072e-06	0	0	0	0	0	0	0	4.06901e-05	0	0	0	0	0	0	0	4.99919e-07
hsa-miR-1226-3p	MIR1226	0	2.85054e-06	0	0	2.94743e-06	0	1.06288e-06	4.49022e-07	1.02162e-06	0	0	0	4.54564e-07	0	1.50092e-06	9.76006e-06	1.89043e-05	6.89557e-06	0	2.05186e-06	0	2.87351e-06	6.02661e-06	1.92087e-06	0	0	0	1.09818e-06	0	0	0	2.03282e-06	4.99919e-07
hsa-miR-1226-5p	MIR1226	0	0	0	0	0	0	0	0	0	0	0	0	0	0	0	0	0	0	0	2.05186e-06	0	0	0	3.84174e-06	0	0	0	0	0	0	0	0	0
hsa-miR-1227-3p	MIR1227	0	0	0	0	0	7.90841e-07	0	0	0	0	0	0	4.54564e-07	0	7.50458e-07	0	0	0	1.06797e-05	0	0	2.87351e-06	0	0	0	0	0	0	0	0	0	0	0
hsa-miR-1227-5p	MIR1227	0	0	0	0	0	0	0	0	0	0	0	0	0	0	0	0	3.15072e-06	0	2.13593e-05	0	0	0	0	1.92087e-06	0	0	0	0	0	0	0	1.01641e-06	0
hsa-miR-1228-3p	MIR1228	0	1.42527e-06	0	0	0	0	3.54292e-07	4.49022e-07	0	1.83449e-05	0	0	4.54564e-07	0	0	1.95201e-06	6.30144e-06	4.59705e-06	0	2.05186e-06	0	0	1.20532e-06	3.84174e-06	0	0	0	1.09818e-06	3.04628e-06	2.79022e-05	3.77468e-06	5.08206e-07	0
hsa-miR-1228-5p	MIR1228	0	0	0	0	0	0	0	0	0	0	0	0	0	0	0	0	0	0	0	0	0	0	0	0	0	0	0	0	0	0	0	0	0
hsa-miR-1229-3p	MIR1229	0	0	0	0	0	0	0	0	5.10809e-07	0	0	0	4.54564e-07	0	0	0	4.72608e-06	4.59705e-06	0	0	0	0	1.20532e-06	0	0	0	0	0	0	0	0	0	4.99919e-07
hsa-miR-1229-3p	MIR1229	0	0	0	0	0	0	0	0	5.10809e-07	0	0	0	0	0	0	0	1.57536e-06	0	0	0	0	0	0	0	0	0	0	0	0	0	0	0	0
hsa-miR-1229-5p	MIR1229	0	0	0	0	0	0	0	0	0	0	0	0	0	0	0	0	0	0	0	0	0	0	6.02661e-07	0	0	0	0	0	0	0	0	1.01641e-06	0
hsa-miR-1229-5p	MIR1229	0	0	0	0	0	0	0	0	0	0	0	0	0	0	0	0	0	0	0	2.05186e-06	0	0	6.02661e-07	0	0	0	0	0	0	0	0	1.01641e-06	0
hsa-miR-1231	MIR1231	0	0	0	0	0	0	0	0	0	3.66898e-05	0	0	0	0	0	0	0	0	0	0	0	0	0	0	0	0	0	0	0	0	0	0	0
hsa-miR-1233-3p	MIR1233-2	1.69307e-06	1.42527e-06	1.69307e-06	2.7617e-06	0	0	0	0	0	0	0	0	0	0	7.50458e-07	0	0	0	0	0	0	2.15513e-06	0	0	0	0	0	0	0	0	0	0	0
hsa-miR-1233-3p	MIR1233-1	1.69307e-06	0	1.52377e-06	2.7617e-06	0	0	0	0	0	0	0	0	0	0	0	0	0	0	0	0	0	7.18376e-07	0	0	0	0	0	0	0	0	0	0	0
hsa-miR-1233-5p	MIR1233-1	0	0	0	0	0	0	0	0	0	0	0	0	0	0	0	0	0	0	0	0	0	0	0	0	0	0	0	0	0	0	0	0	0
hsa-miR-1233-5p	MIR1233-2	0	0	0	0	0	0	0	0	0	0	0	0	0	0	0	0	0	0	0	0	0	0	0	0	0	0	0	0	0	0	0	0	0
hsa-miR-1234-3p	MIR1234	0	0	0	0	0	0	0	0	0	0	0	0	0	0	0	0	1.57536e-06	0	0	0	0	7.18376e-07	0	0	0	0	0	5.49088e-07	0	0	0	0	0
hsa-miR-1234-3p	MIR1234	0	0	0	0	0	0	0	0	0	0	0	0	0	0	0	0	1.57536e-06	0	0	0	0	7.18376e-07	0	0	0	0	0	5.49088e-07	0	0	0	0	0
hsa-miR-1236-3p	MIR1236	0	0	0	0	2.94743e-07	0	0	0	0	0	0	0	0	0	0	0	1.57536e-06	0	0	0	0	0	0	0	0	0	0	0	0	0	0	0	3.99935e-08
hsa-miR-1236-3p	MIR1236	0	0	0	0	2.94743e-07	0	0	0	0	0	0	0	0	0	0	0	0	0	0	0	0	0	0	0	0	0	0	0	1.52314e-06	0	0	0	0
hsa-miR-1236-3p	MIR1236	0	0	0	0	2.94743e-07	0	0	0	0	0	0	0	0	0	0	0	1.57536e-06	0	0	0	0	0	0	0	0	0	0	0	0	0	0	0	3.99935e-08
hsa-miR-1236-3p	MIR1236	0	0	0	0	2.94743e-07	0	0	0	0	0	0	0	0	0	0	0	1.57536e-06	0	0	0	0	0	0	0	0	0	0	0	0	0	0	0	3.99935e-08
hsa-miR-1236-3p	MIR1236	0	0	0	0	2.94743e-07	0	0	0	0	0	0	0	0	0	0	0	1.57536e-06	0	0	0	0	0	0	0	0	0	0	0	0	0	0	0	3.99935e-08
hsa-miR-1236-5p	MIR1236	0	0	0	0	0	1.58168e-07	0	0	0	0	0	0	0	0	0	0	0	0	0	0	0	0	3.61597e-07	0	0	0	0	0	0	0	7.54936e-07	0	9.99837e-08
hsa-miR-1236-5p	MIR1236	0	0	0	0	0	1.58168e-07	0	0	0	0	0	0	0	0	0	0	0	0	0	0	0	0	3.61597e-07	0	0	0	0	0	0	0	7.54936e-07	0	9.99837e-08
hsa-miR-1236-5p	MIR1236	0	0	0	0	0	1.58168e-07	0	0	0	0	0	0	0	0	0	0	0	0	0	0	0	0	3.61597e-07	0	0	0	0	0	0	0	7.54936e-07	0	9.99837e-08
hsa-miR-1236-5p	MIR1236	0	0	0	0	0	1.58168e-07	0	0	0	0	0	0	0	0	0	0	0	0	0	0	0	0	3.61597e-07	0	0	0	0	0	0	0	7.54936e-07	0	9.99837e-08
hsa-miR-1236-5p	MIR1236	0	0	0	0	0	1.58168e-07	0	0	0	0	0	0	0	0	0	0	0	0	0	0	0	0	3.61597e-07	0	0	0	0	0	0	0	7.54936e-07	0	9.99837e-08
hsa-miR-1237-3p	MIR1237	0	0	0	5.5234e-06	0	7.90841e-07	3.54292e-07	0	0	0	0	0	0	0	7.50458e-07	0	9.45215e-06	9.19409e-06	0	0	0	2.87351e-06	1.20532e-06	0	0	0	0	6.58905e-06	0	0	0	1.01641e-06	2.99951e-06
hsa-miR-1237-5p	MIR1237	0	0	0	0	0	0	0	0	0	0	0	0	0	0	0	0	0	0	0	0	0	0	0	0	0	0	0	0	0	0	1.88734e-06	0	0
hsa-miR-1238-3p	MIR1238	0	0	0	0	0	7.90841e-07	0	0	0	1.83449e-05	0	0	4.54564e-07	0	0	0	0	0	0	0	0	1.43675e-06	0	0	0	0	0	0	0	0	0	0	0
hsa-miR-1238-5p	MIR1238	0	0	0	0	0	0	0	0	0	0	0	0	0	0	0	0	0	0	0	0	0	0	0	0	0	0	0	0	0	0	0	0	0
hsa-miR-1243	MIR1243	0	0	0	0	0	0	0	0	0	0	0	0	0	1.12981e-06	0	0	0	0	0	0	0	0	0	0	0	0	0	0	0	0	0	0	0
hsa-miR-1244	MIR1244-1	0	2.85054e-07	0	0	5.45274e-07	0	0	0	1.02162e-07	0	0	0	0	0	0	7.80805e-07	5.35622e-07	0	0	0	0	0	0	0	0	0	0	0	0	0	0	0	0
hsa-miR-1244	MIR1244-2	0	2.85054e-07	0	0	7.81068e-07	0	0	0	1.02162e-07	0	0	0	0	0	0	7.80805e-07	1.03974e-06	0	0	0	0	0	0	0	0	0	0	0	0	0	0	0	0
hsa-miR-1244	MIR1244-3	0	2.85054e-07	0	0	2.94743e-07	0	0	0	1.02162e-07	0	0	0	0	0	0	7.80805e-07	0	0	0	0	0	0	0	0	0	0	0	0	0	0	0	0	0
hsa-miR-1244	MIR1244-4	0	1.71033e-06	0	0	7.81068e-07	0	0	0	1.02162e-07	0	0	0	0	0	0	7.80805e-07	1.03974e-06	0	0	0	0	0	0	0	0	0	0	0	0	0	0	0	0
hsa-miR-1244	MIR1244-4	0	2.85054e-07	0	0	2.94743e-07	0	0	0	1.02162e-07	0	0	0	0	0	0	7.80805e-07	0	0	0	0	0	0	0	0	0	0	0	0	0	0	0	0	0
hsa-miR-1245a	MIR1245A	0	0	0	0	0	7.90841e-07	0	0	0	0	0	0	4.54564e-07	5.64907e-07	3.75229e-07	0	0	1.14926e-06	0	1.02593e-06	4.39645e-06	1.43675e-06	0	0	0	0	0	0	7.61569e-07	0	0	0	2.49959e-07
hsa-miR-1245b-3p	MIR1245B	0	0	0	5.5234e-06	0	0	0	0	5.10809e-07	0	0	0	4.54564e-07	0	0	0	3.15072e-06	0	0	0	0	2.87351e-06	0	0	0	0	0	0	0	0	0	0	0
hsa-miR-1245b-5p	MIR1245B	0	0	0	0	0	7.90841e-07	0	0	0	0	0	0	4.54564e-07	5.64907e-07	3.75229e-07	0	0	1.14926e-06	0	1.02593e-06	4.39645e-06	1.43675e-06	0	0	0	0	0	0	7.61569e-07	0	0	0	2.49959e-07
hsa-miR-1246	MIR1246	2.70892e-05	3.84823e-05	2.43803e-05	0.000104945	0.000216636	7.9875e-05	1.41717e-06	1.72873e-05	0	0.00327457	0.000842095	0.00568778	6.81846e-07	1.46876e-05	6.00366e-06	7.71045e-05	0.000124453	0.000167792	0.000453885	0.00126703	0.000101118	2.72983e-05	3.61597e-05	2.68922e-05	0.000854492	0.000539681	0.000495653	5.43597e-05	3.19859e-05	0.000913796	6.88879e-05	5.53945e-05	1.32478e-05
hsa-miR-1247-3p	MIR1247	1.69307e-06	0	1.69307e-06	2.7617e-05	0	6.32673e-06	7.08584e-07	1.57158e-06	1.53243e-06	0.000293519	0.000331734	9.89178e-06	0.000111823	0.000193763	0.000243524	1.17121e-05	1.57536e-05	3.67764e-05	2.13593e-05	2.05186e-06	4.39645e-05	7.18376e-06	3.61597e-06	0	0	0.000340851	0.000557609	3.29453e-05	0.000111189	0.000320875	0.000333116	0.000190069	3.59941e-05
hsa-miR-1247-5p	MIR1247	5.07922e-06	1.5678e-05	6.09506e-06	7.73276e-05	2.0632e-05	0.000104391	7.44013e-06	9.20495e-06	3.67782e-05	0.000587037	0.000357252	7.91343e-05	0.00181098	0.00183764	0.00418343	0.000171777	0.000157536	0.000234449	0.000149515	3.07779e-05	0.000703433	0.000124997	0.000251912	9.22018e-05	4.06901e-05	0.000227234	0.000454348	0.000991653	0.000837726	0.000739408	0.00134473	0.00117497	0.000334445
hsa-miR-1248	MIR1248	0.000247189	5.2735e-05	0.000346064	9.94211e-05	0.000628539	5.93131e-06	2.12575e-06	0.000149973	1.88999e-05	3.66898e-05	2.5518e-05	0	4.54564e-07	1.12981e-06	7.50458e-07	0.000163969	8.50694e-05	0.000179285	0.000149515	0.000135423	0.000140687	0.000209048	0.00018803	0.000457167	0	0	0	1.09818e-05	4.56942e-06	0	0	1.01641e-06	7.49878e-06
hsa-miR-1249-3p	MIR1249	1.01584e-05	1.14022e-05	1.62535e-05	3.31404e-05	5.89485e-06	7.90841e-06	3.54292e-07	1.34707e-06	1.0727e-05	0.00011007	2.5518e-05	3.95671e-05	1.4546e-05	5.64907e-05	2.92679e-05	2.14721e-05	2.83565e-05	1.83882e-05	4.27186e-05	1.02593e-05	6.15504e-05	3.30453e-05	2.89277e-05	2.30505e-05	4.06901e-05	2.84042e-05	6.19566e-05	3.07489e-05	5.94024e-05	0.000111609	5.85076e-05	4.06565e-05	4.54926e-05
hsa-miR-1249-5p	MIR1249	0	1.42527e-06	0	0	0	0	7.08584e-07	0	0	1.83449e-05	0	0	0	0	0	0	0	0	0	0	8.79291e-06	0	0	0	0	0	4.13044e-05	0	0	0	1.88734e-06	0	0
hsa-miR-1250-3p	MIR1250	0	0	0	0	0	0	0	0	0	0	0	0	0	0	0	0	0	0	0	0	0	0	0	0	0	0	0	0	0	0	0	0	0
hsa-miR-1250-5p	MIR1250	0	0	0	0	1.47371e-06	0	0	0	0	0	0	0	0	0	1.50092e-06	0	3.15072e-06	0	0	0	0	1.43675e-06	2.41064e-06	0	0	2.84042e-05	2.06522e-05	1.09818e-06	7.61569e-06	1.39511e-05	1.88734e-06	1.01641e-06	0
hsa-miR-1251-3p	MIR1251	0	0	0	0	0	0	0	0	0	0	0	0	0	0	0	0	0	0	0	0	0	0	0	0	0	0	0	0	0	0	0	0	0
hsa-miR-1251-5p	MIR1251	0	0	0	0	0	0	0	0	0	0	0	0	4.54564e-07	0	0	0	0	0	0	0	0	0	0	0	0	0	0	0	0	0	0	0	0
hsa-miR-1252-3p	MIR1252	0	0	0	0	1.47371e-06	0	3.54292e-07	0	0	0	0	0	9.09128e-07	0	0	0	0	0	0	0	0	0	0	0	0	0	0	0	0	0	1.88734e-06	0	9.99837e-07
hsa-miR-1252-5p	MIR1252	0	0	0	0	0	0	0	4.49022e-07	0	1.83449e-05	0	0	0	0	2.25137e-06	0	0	0	0	0	0	0	0	0	0	0	0	0	0	0	0	0	0
hsa-miR-1253	MIR1253	0	0	0	0	0	0	0	0	0	0	0	0	0	0	0	0	0	2.29852e-06	0	0	0	0	0	0	0	0	0	3.29453e-06	0	0	0	0	0
hsa-miR-1254	MIR1254-2	0	2.13791e-06	0	0	1.47371e-06	0	7.36928e-07	2.24511e-07	0	6.42072e-05	0	2.47295e-05	1.50006e-07	2.25963e-06	1.87614e-06	4.54819e-06	4.72608e-06	0	8.86411e-06	6.15559e-06	1.63548e-05	1.43675e-06	4.01372e-06	2.40109e-06	1.34277e-05	1.42021e-05	1.03261e-05	0	3.80785e-06	6.97554e-06	4.71835e-06	2.54103e-06	1.2498e-06
hsa-miR-1254	MIR1254-1	9.58279e-06	1.42527e-06	6.70796e-06	4.58442e-06	4.30324e-06	7.25202e-06	3.54292e-07	6.73533e-07	7.66213e-07	0.00174424	0.000318975	0.000131066	7.95487e-07	9.97626e-06	5.5684e-06	9.83814e-06	1.41782e-05	6.50482e-06	0.000154855	1.28241e-05	7.10467e-05	1.28158e-05	6.32794e-06	1.13716e-05	0.000362956	0.000149122	0.000144565	1.29036e-05	1.68764e-05	0.000105749	4.25407e-05	1.19428e-05	3.74939e-06
hsa-miR-1255a	MIR1255A	0	3.56318e-07	0	0	1.47371e-06	1.58168e-06	0	0	1.02162e-06	0	0	0	0	0	0	5.85604e-06	3.15072e-06	2.29852e-06	0	6.15559e-06	8.79291e-06	1.43675e-06	2.41064e-06	1.92087e-06	0	0	0	1.09818e-06	0	0	0	1.01641e-06	0
hsa-miR-1255b-2-3p	MIR1255B2	0	1.78159e-06	0	0	0	0	0	0	0	0	0	0	0	0	7.50458e-07	0	0	0	0	0	0	0	0	0	0	0	0	0	0	0	0	0	4.99919e-07
hsa-miR-1255b-5p	MIR1255B2	0	3.56318e-07	0	0	0	0	0	0	0	0	0	0	0	0	0	0	1.57536e-06	0	0	1.02593e-06	0	0	0	0	0	0	0	0	0	0	0	0	2.49959e-07
hsa-miR-1255b-5p	MIR1255B1	0	3.56318e-07	0	0	0	0	0	0	0	0	0	0	0	0	0	0	1.57536e-06	0	0	1.02593e-06	0	0	0	0	0	0	0	0	0	0	0	0	2.49959e-07
hsa-miR-1256	MIR1256	0	0	0	0	0	7.90841e-07	0	4.49022e-07	0	0	0	0	0	0	0	0	0	0	0	0	0	1.43675e-06	1.20532e-06	0	0	0	0	0	0	0	0	0	0
hsa-miR-1257	MIR1257	0	7.12635e-07	0	0	7.36857e-07	0	1.77146e-07	0	0	0	0	0	0	1.69472e-06	3.75229e-07	0	0	0	5.33983e-06	1.02593e-06	0	0	0	0	0	0	0	5.49088e-07	0	0	0	0	0
hsa-miR-1257	MIR1257	0	7.12635e-07	0	0	7.36857e-07	0	1.77146e-07	0	0	0	0	0	0	1.69472e-06	3.75229e-07	0	0	0	5.33983e-06	1.02593e-06	0	0	0	0	0	0	0	5.49088e-07	0	0	0	0	0
hsa-miR-1258	MIR1258	0	0	0	0	0	0	1.77146e-07	0	7.66213e-07	0	0	0	0	0	0	0	0	0	0	0	0	2.15513e-06	6.02661e-07	0	0	0	0	1.64726e-06	0	0	0	5.08206e-07	7.49878e-07
hsa-miR-1260a	MIR1260A	1.35446e-05	9.9769e-06	1.89624e-05	2.20936e-05	2.21057e-05	2.37252e-06	4.78294e-06	5.61278e-06	2.06878e-05	0	0	0	1.0455e-05	1.01683e-05	2.55156e-05	3.70882e-05	7.56172e-05	1.37911e-05	4.27186e-05	2.05186e-06	8.79291e-06	3.16086e-05	2.77224e-05	3.07339e-05	0	2.84042e-05	0	1.09818e-05	1.52314e-06	0	7.54936e-06	1.01641e-06	2.67456e-05
hsa-miR-1260b	MIR1260B	4.40199e-05	1.14022e-05	7.04318e-05	1.65702e-05	1.32634e-05	3.95421e-06	2.65719e-06	5.16375e-06	7.91754e-06	0	0	0	7.27302e-06	3.38944e-06	1.35082e-05	6.44164e-05	0.000236304	0.000108031	4.27186e-05	2.25705e-05	3.51716e-05	4.74128e-05	3.85703e-05	2.30505e-05	0	0	0	1.20799e-05	3.04628e-06	0	7.54936e-06	1.01641e-06	2.4246e-05
hsa-miR-1261	MIR1261	0	8.55163e-06	0	5.5234e-06	5.89485e-06	1.58168e-06	7.08584e-07	8.98044e-07	2.04323e-06	0	0	9.89178e-06	0	0	7.50458e-07	0	0	0	0	0	0	0	2.41064e-06	5.76261e-06	0	0	0	5.49088e-06	0	0	0	0	4.99919e-07
hsa-miR-1262	MIR1262	0	4.27581e-06	0	0	1.47371e-06	1.58168e-06	0	1.34707e-06	0	0	2.5518e-05	0	4.54564e-07	3.38944e-06	1.50092e-06	0	0	2.29852e-06	0	0	0	0	1.20532e-06	0	0	2.84042e-05	0	5.49088e-06	0	0	1.88734e-06	4.06565e-06	4.99919e-07
hsa-miR-1263	MIR1263	0	0	0	0	0	0	0	0	0	0	0	0	0	0	0	0	6.30144e-06	0	0	0	0	0	0	0	0	0	0	0	0	0	0	0	0
hsa-miR-1264	MIR1264	0	0	0	0	0	0	0	0	0	0	0	0	4.54564e-07	4.51926e-06	2.25137e-06	0	0	0	0	0	0	0	0	0	0	0	0	0	0	0	0	0	4.99919e-07
hsa-miR-1265	MIR1265	0	0	0	0	0	0	0	0	0	0	0	0	0	0	0	0	0	0	0	0	0	0	0	0	0	0	0	0	0	0	0	0	0
hsa-miR-1266-3p	MIR1266	0	0	0	0	0	0	0	0	0	0	0	0	0	0	0	0	0	0	0	0	0	0	0	0	0	0	0	0	0	0	0	0	0
hsa-miR-1266-5p	MIR1266	0	1.42527e-06	0	5.5234e-06	8.84228e-06	0	3.54292e-07	4.49022e-07	0	0	0	0	0	0	7.50458e-07	0	0	0	0	4.10373e-06	0	0	0	1.92087e-06	0	0	0	0	0	0	0	0	0
hsa-miR-1267	MIR1267	0	0	0	0	0	0	0	0	0	0	0	0	4.54564e-07	0	7.50458e-07	1.95201e-06	0	0	0	0	0	0	0	1.92087e-06	0	0	0	4.3927e-06	0	1.39511e-05	0	0	0
hsa-miR-1268a	MIR1268A	6.19665e-06	1.18725e-05	4.95732e-06	3.59021e-05	2.94743e-06	4.21518e-06	4.71208e-07	2.6178e-06	1.68567e-07	1.83449e-05	6.3795e-05	0.000128593	1.28642e-06	1.12981e-05	2.25137e-06	1.78999e-05	5.25225e-05	1.45497e-05	0.000229613	1.16341e-05	8.50274e-05	1.00573e-05	1.28608e-05	1.69613e-05	0.000101725	7.10106e-05	0.00018587	3.03865e-05	4.82835e-06	2.09266e-05	1.41551e-05	6.09847e-06	2.74955e-06
hsa-miR-1268b	MIR1268B	0	1.06895e-05	0	4.14255e-05	2.21057e-06	3.55879e-06	7.08584e-07	1.79609e-06	5.10809e-07	0	0	4.4513e-05	4.54564e-07	1.2428e-05	6.00366e-06	1.07361e-05	3.15072e-05	1.49404e-05	0.000154855	5.12966e-06	6.59468e-05	6.46539e-06	7.83459e-06	1.24857e-05	0.000101725	4.26064e-05	8.26088e-05	3.62398e-05	7.61569e-06	3.48777e-05	1.03804e-05	1.01641e-05	1.74971e-06
hsa-miR-1269a	MIR1269A	9.98913e-05	9.12173e-05	5.99348e-05	0	0	0	0	1.79609e-06	0	0.000256829	2.5518e-05	0.000910044	0	1.12981e-06	7.50458e-07	0.000252786	5.35622e-05	0	2.13593e-05	2.46224e-05	0	0	0	0	4.06901e-05	0	0	0	6.09256e-06	0	0	0	9.99837e-07
hsa-miR-1269b	MIR1269B	1.69307e-06	0	8.46536e-07	0	0	0	0	0	0	0	7.6554e-05	9.89178e-06	0	0	0	9.76006e-07	0	0	0	0	0	0	0	1.92087e-06	0	0	0	0	0	0	0	0	0
hsa-miR-1270	MIR1270	0	0	0	0	0	7.90841e-07	0	0	0	0	0	0	2.27282e-06	4.51926e-06	1.50092e-06	3.90402e-06	0	0	1.06797e-05	4.10373e-06	0	4.31026e-06	4.82129e-06	3.84174e-06	4.06901e-05	0	0	0	0	0	1.88734e-06	8.1313e-06	1.99967e-06
hsa-miR-1271-3p	MIR1271	0	1.42527e-06	0	0	0	0	0	0	0	0	0	0	4.54564e-07	0	0	3.90402e-06	0	2.29852e-06	2.13593e-05	2.05186e-06	0	4.31026e-06	3.61597e-06	5.76261e-06	0	0	0	3.29453e-06	0	0	0	0	0
hsa-miR-1271-5p	MIR1271	3.38615e-06	1.14022e-05	2.70892e-06	5.5234e-06	2.94743e-06	2.37252e-06	7.08584e-07	1.79609e-06	2.55404e-06	0	0	0	1.81826e-05	5.64907e-06	1.35082e-05	7.80805e-06	2.52057e-05	1.14926e-05	0	1.02593e-05	8.79291e-06	1.86778e-05	2.16958e-05	6.53096e-05	0	0	0	6.58905e-06	4.56942e-06	0	5.66202e-06	3.04924e-06	9.49845e-06
hsa-miR-1272	MIR1272	0	0	0	0	0	0	0	0	0	1.83449e-05	2.5518e-05	9.89178e-06	0	0	0	0	0	0	0	0	0	0	0	0	0	0	0	0	0	0	0	0	0
hsa-miR-1273a	MIR1273A	0.000149566	5.69111e-05	0.000149566	4.87716e-05	7.49089e-05	2.5908e-05	5.75725e-06	2.01476e-05	1.75718e-05	0.000435692	0.000814535	0.000282707	8.82763e-06	2.54208e-05	2.67913e-05	0.000137285	0.00012209	0.000145198	0.00124503	0.000143795	0.000595983	0.000194579	0.000153582	0.000237458	0.000556234	0.00038573	0.000385577	7.02833e-05	4.43538e-05	0.00042788	9.10642e-05	5.29347e-05	1.26229e-05
hsa-miR-1273c	MIR1273C	3.38615e-06	4.27581e-06	4.06338e-06	0	2.21057e-06	7.90841e-07	3.54292e-07	4.49022e-07	0	9.17246e-05	5.1036e-05	1.97836e-05	0	1.12981e-06	0	9.76006e-07	3.15072e-06	2.29852e-06	9.43013e-05	0	4.39645e-06	7.18376e-07	2.41064e-06	1.92087e-06	4.06901e-05	5.68085e-05	2.74674e-05	1.37272e-05	3.04628e-06	0	1.88734e-06	1.01641e-06	1.49976e-06
hsa-miR-1273d	MIR1273D	2.31274e-05	4.45397e-05	3.23783e-05	1.56312e-05	2.11183e-05	1.07871e-05	2.59696e-06	7.70971e-06	4.42871e-06	0.000117041	0.000191385	6.92425e-05	5.68205e-06	3.19738e-06	8.90793e-06	3.3516e-05	4.30703e-05	3.33286e-05	0.000163719	5.91142e-05	0.000120551	5.50707e-05	5.81809e-05	0.000105437	0.00012207	2.35755e-05	0.000103261	5.63694e-05	1.11646e-05	5.34327e-05	1.50987e-05	1.91797e-05	1.00384e-05
hsa-miR-1273e	MIR1273E	9.48121e-05	2.05524e-05	0.000151699	3.59021e-05	3.29964e-05	1.79521e-05	2.24267e-06	1.00267e-05	3.10572e-06	0.00124672	0.00049556	0.000133539	7.42303e-06	2.90927e-05	1.33807e-05	4.83123e-05	4.80484e-05	5.55553e-05	0.000545517	4.17144e-05	0.000266689	0.000108949	5.33355e-05	0.000104611	0.000413818	0.000303073	0.000397555	4.68152e-05	3.07217e-05	0.000301064	9.32724e-05	2.73618e-05	9.7884e-06
hsa-miR-1273f	MIR1273F	1.63551e-05	1.63906e-05	2.94392e-05	1.38085e-05	1.78025e-05	1.32071e-05	1.17979e-06	4.71473e-06	3.19255e-06	0.000599329	0.000197765	0.00016816	6.81846e-06	1.23376e-05	1.45739e-05	3.12322e-05	5.25225e-05	4.52119e-05	0.000476099	4.22273e-05	0.000221318	4.52577e-05	5.16239e-05	7.9236e-05	0.000115153	0.000246265	0.000170381	4.4564e-05	2.82999e-05	0.000184852	2.94048e-05	2.28693e-05	4.37429e-06
hsa-miR-1273g-3p	MIR1273G	3.72476e-05	1.29415e-05	7.44952e-05	2.20936e-05	2.87374e-05	9.25284e-06	1.50574e-06	5.25356e-06	3.69315e-06	5.9621e-05	0.00026156	0.00012612	4.432e-06	6.21398e-06	8.05241e-06	3.02562e-05	5.25225e-05	5.06365e-05	0.000579371	6.30948e-05	0.000271701	7.89783e-05	6.80043e-05	0.000102344	6.10352e-05	0.000111345	0.000151381	3.80738e-05	9.44346e-06	8.60782e-05	9.90854e-06	2.12633e-05	5.33413e-06
hsa-miR-1273g-5p	MIR1273G	0	1.42527e-06	0	0	0	7.90841e-07	0	0	0	0	2.5518e-05	4.94589e-06	0	1.12981e-06	0	1.95201e-06	0	6.89557e-06	3.2039e-05	5.12966e-07	1.75858e-05	7.18376e-07	1.80798e-06	0	0	0	0	1.09818e-06	0	0	1.88734e-06	0	0
hsa-miR-1273h-3p	MIR1273H	4.50357e-06	0	7.20572e-06	1.10468e-05	4.42114e-06	1.77939e-06	0	4.49022e-07	1.02162e-06	3.66898e-05	0.000102072	9.89178e-06	4.54564e-07	3.95435e-06	1.74857e-06	1.36641e-05	6.30144e-06	9.19409e-06	4.27186e-05	6.15559e-06	5.12627e-05	3.32896e-05	2.69148e-05	1.50404e-05	0	0	2.06522e-05	4.3927e-06	4.56942e-06	4.18533e-05	0	6.09847e-06	1.49976e-06
hsa-miR-1273h-5p	MIR1273H	4.50357e-06	2.13791e-06	6.305e-06	1.82272e-06	2.21057e-06	2.79167e-06	2.37376e-07	0	0	0.000128414	0	4.94589e-06	6.81846e-07	1.69472e-06	2.75418e-06	6.5002e-06	1.57536e-06	6.89557e-06	9.43013e-05	2.56483e-06	3.07752e-05	1.22124e-05	1.0643e-05	4.80218e-06	0.000101725	9.94149e-05	6.19566e-05	7.68723e-06	5.33099e-06	3.48777e-05	4.3975e-06	5.59027e-06	0
hsa-miR-1275	MIR1275	1.01584e-05	9.9769e-06	1.21901e-05	0.000110468	1.47371e-05	3.16337e-06	2.48004e-06	4.49022e-06	1.02162e-06	7.33797e-05	0.000229662	2.96754e-05	1.36369e-06	2.03367e-05	3.75229e-06	7.80805e-06	2.52057e-05	0	3.2039e-05	4.10373e-06	0	8.62052e-06	6.02661e-06	3.84174e-06	0.000447591	0.000142021	0.000144565	2.41599e-05	1.52314e-05	0.000181364	6.41696e-05	4.06565e-05	1.14981e-05
hsa-miR-1276	MIR1276	0	1.42527e-06	0	0	0	0	0	0	0	0	0	9.89178e-06	0	0	0	3.90402e-06	3.15072e-06	6.89557e-06	0	0	0	1.43675e-06	1.20532e-06	0	0	0	0	1.09818e-06	0	0	0	0	4.99919e-07
hsa-miR-1277-3p	MIR1277	0	2.85054e-06	0	0	2.94743e-06	0	0	8.98044e-07	0	0	0	0	0	0	0	0	6.30144e-06	2.29852e-06	0	0	0	2.87351e-06	0	0	0	0	0	0	4.56942e-06	0	0	0	4.99919e-07
hsa-miR-1277-5p	MIR1277	0	3.1356e-05	0	1.10468e-05	3.53691e-05	7.90841e-06	6.02297e-06	1.25726e-05	8.17294e-06	0	0	0	1.36369e-06	1.12981e-06	1.50092e-06	5.85604e-06	6.30144e-06	1.37911e-05	0	0	0	1.43675e-06	0	1.92087e-06	0	0	0	5.49088e-06	0	0	0	0	4.99919e-07
hsa-miR-1278	MIR1278	0	0	0	0	0	0	0	4.49022e-07	0	0	0	0	0	0	0	0	0	0	0	0	0	0	0	0	0	0	0	0	0	0	0	0	0
hsa-miR-1279	MIR1279	0	0	0	0	0	0	0	0	0	0	0	0	0	0	0	0	0	0	0	0	0	0	0	0	0	0	0	0	0	0	0	0	0
hsa-miR-1281	MIR1281	0	1.42527e-06	0	0	0	0	0	0	0	1.83449e-05	0	0	0	0	1.50092e-06	0	0	0	0	0	0	1.43675e-06	0	0	0	2.84042e-05	0	0	0	1.39511e-05	1.88734e-06	2.03282e-06	9.99837e-07
hsa-miR-1282	MIR1282	0	0	0	0	1.47371e-06	0	0	0	0	0	0	0	0	0	0	0	0	0	1.06797e-05	0	0	0	1.20532e-06	0	0	0	0	0	0	0	0	0	0
hsa-miR-1283	MIR1283-2	0	0	0	0	0	0	0	0	0	0	0	0	0	0	0	0	0	0	0	2.05186e-06	0	7.18376e-07	1.20532e-06	0	0	0	0	0	0	0	0	0	0
hsa-miR-1283	MIR1283-1	0	0	0	0	0	0	0	0	0	0	0	0	0	0	0	0	0	0	0	0	0	7.18376e-07	1.20532e-06	0	0	0	0	0	0	0	0	0	0
hsa-miR-1284	MIR1284	0	0	0	5.5234e-06	0	0	0	4.49022e-07	0	0	0	0	0	0	7.50458e-07	0	0	0	0	0	0	0	1.20532e-06	0	0	0	0	0	0	0	0	0	0
hsa-miR-1285-3p	MIR1285-2	1.01584e-05	9.50656e-06	1.01584e-05	0	1.10529e-05	1.58168e-06	8.8573e-07	2.24511e-07	5.10809e-07	1.83449e-05	1.2759e-05	8.90261e-05	1.59097e-06	3.38944e-06	1.74857e-06	5.62765e-05	3.30825e-05	4.13734e-05	5.33983e-05	2.66742e-05	1.75858e-05	1.93962e-05	1.2451e-05	3.84174e-06	0	0	1.03261e-05	2.83659e-05	7.61569e-06	2.09266e-05	4.71835e-06	6.60668e-06	6.33397e-06
hsa-miR-1285-3p	MIR1285-1	5.92576e-06	1.12881e-05	7.11091e-06	8.2851e-06	1.58424e-05	8.10612e-06	1.77146e-07	3.36767e-07	1.66013e-06	0.000119242	1.2759e-05	0.000116228	3.06831e-06	4.32719e-06	4.37517e-06	2.74843e-05	2.36304e-05	3.96495e-05	4.89128e-05	2.77001e-05	3.07752e-05	2.37064e-05	1.81763e-05	1.68076e-05	2.03451e-05	5.68085e-05	0.000103261	3.5504e-05	7.99648e-06	3.48777e-05	2.26481e-05	8.1313e-06	8.33364e-06
hsa-miR-1285-5p	MIR1285-1	4.31734e-05	4.97705e-05	6.04427e-05	9.48367e-05	2.93564e-05	1.79916e-05	6.37726e-06	1.09651e-05	7.87667e-06	0.000853039	0.000620853	0.000203573	1.07959e-05	1.84499e-05	3.0266e-05	8.01886e-05	0.000106337	5.80377e-05	0.000623905	7.79708e-05	0.000318743	0.000109912	9.95355e-05	0.000157031	0.000549316	0.000312447	0.00042337	0.000110916	3.99824e-05	0.000279022	0.000110409	3.86237e-05	2.49109e-05
hsa-miR-1286	MIR1286	0	0	0	0	2.94743e-06	0	0	0	0	0	0	0	0	0	0	1.95201e-06	3.15072e-06	4.59705e-06	1.06797e-05	4.10373e-06	0	0	0	0	0	0	2.06522e-05	3.29453e-06	0	1.39511e-05	0	2.03282e-06	0
hsa-miR-1287-3p	MIR1287	0	0	0	0	0	0	7.08584e-07	4.49022e-07	0	0	0	0	4.54564e-07	0	0	0	0	0	1.06797e-05	0	0	0	0	0	0	0	0	0	0	0	0	0	0
hsa-miR-1287-5p	MIR1287	3.38615e-06	8.55163e-06	6.77229e-06	1.10468e-05	5.89485e-06	9.4901e-06	4.96009e-06	3.14315e-06	3.06485e-06	3.66898e-05	0.000102072	5.93507e-05	1.0455e-05	4.51926e-05	6.2288e-05	7.80805e-06	0	2.29852e-06	1.06797e-05	1.84668e-05	8.79291e-06	7.18376e-06	8.43725e-06	5.76261e-06	0.000203451	0.000142021	8.26088e-05	3.18471e-05	4.4171e-05	4.18533e-05	3.58595e-05	5.89519e-05	1.54975e-05
hsa-miR-1288-3p	MIR1288	0	0	0	0	0	0	0	0	0	0	0	0	0	0	2.25137e-06	0	0	0	0	0	0	0	0	3.84174e-06	0	0	2.06522e-05	0	0	0	0	0	0
hsa-miR-1288-5p	MIR1288	0	0	0	0	0	0	0	4.49022e-07	5.10809e-07	0	0	0	0	0	0	0	0	0	0	0	0	0	0	0	0	0	0	0	0	0	0	0	0
hsa-miR-1289	MIR1289-2	0	0	0	0	0	7.90841e-07	0	0	0	0	0	0	0	0	0	0	0	0	0	0	0	0	0	0	4.06901e-05	0	0	0	0	1.39511e-05	0	0	0
hsa-miR-1289	MIR1289-1	0	0	0	0	0	0	0	0	0	0	0	0	0	0	0	0	0	0	0	0	0	0	0	0	0	0	0	0	0	1.39511e-05	0	0	0
hsa-miR-1290	MIR1290	0	5.70108e-06	0	1.10468e-05	2.65268e-05	7.11757e-06	0	2.24511e-07	0	0.000119242	5.1036e-05	0.000365996	2.27282e-07	1.12981e-06	1.50092e-06	1.07361e-05	7.87679e-06	4.59705e-05	2.66991e-05	0.000134397	4.39645e-06	1.43675e-05	7.23193e-06	3.84174e-06	4.06901e-05	8.52127e-05	0.000227174	2.74544e-06	1.52314e-06	3.48777e-05	9.4367e-07	6.60668e-06	2.24963e-06
hsa-miR-1291	MIR1291	0.00036909	0.000425443	0.000332181	0.000350736	0.00334238	5.14047e-06	1.66517e-05	0.00135515	0.00195589	0.000146759	0.000153108	5.93507e-05	1.81826e-06	6.77889e-06	1.42587e-05	3.90402e-05	3.15072e-05	3.44778e-05	9.61169e-05	7.79708e-05	0.000114308	7.18376e-06	2.04905e-05	3.26548e-05	0.000284831	0.000284042	0.000165218	5.49088e-05	5.33099e-05	0.00064175	0.000239692	9.65591e-05	2.09966e-05
hsa-miR-1292-3p	MIR1292	0	0	0	0	0	0	3.54292e-07	0	0	0	0	9.89178e-06	0	0	7.50458e-07	0	0	1.14926e-06	0	0	0	0	0	0	0	0	0	0	0	0	0	0	0
hsa-miR-1292-5p	MIR1292	0	0	0	0	0	0	0	0	0	0	0	9.89178e-06	4.54564e-07	0	2.25137e-06	0	6.30144e-06	3.44778e-06	0	2.05186e-06	8.79291e-06	0	1.20532e-06	0	0	0	0	0	0	1.39511e-05	0	2.03282e-06	0
hsa-miR-1293	MIR1293	0	2.85054e-06	0	0	0	2.37252e-06	0	0	0	5.50348e-05	0	6.92425e-05	4.54564e-07	2.25963e-06	0	3.90402e-06	9.45215e-06	9.19409e-06	0	6.15559e-06	0	0	1.20532e-06	0	4.06901e-05	0.000255638	0.00101196	4.3927e-05	0	0	1.69861e-05	6.09847e-06	1.49976e-06
hsa-miR-1294	MIR1294	0	1.42527e-06	0	5.5234e-06	0	7.90841e-07	1.06288e-06	4.49022e-07	5.10809e-07	1.83449e-05	2.5518e-05	0	3.18195e-06	4.51926e-06	5.2532e-06	0	0	4.59705e-06	0	0	0	7.18376e-07	3.61597e-06	0	0	0	2.06522e-05	1.42763e-05	1.52314e-06	0	5.66202e-06	0	9.99837e-07
hsa-miR-1295a	MIR1295A	0	0	0	0	7.36857e-07	0	0	4.49022e-07	0	0	0	9.89178e-06	4.54564e-07	0	3.75229e-07	2.92802e-06	0	1.14926e-06	1.06797e-05	3.07779e-06	0	2.87351e-06	3.61597e-06	1.92087e-06	0	0	0	1.64726e-06	1.52314e-06	0	0	0	0
hsa-miR-1295b-3p	MIR1295B	0	1.42527e-06	0	0	0	0	0	0	0	0	0	0	0	1.12981e-06	0	0	0	0	0	0	0	0	0	0	0	0	0	0	0	0	0	2.03282e-06	0
hsa-miR-1295b-5p	MIR1295B	0	0	0	0	7.36857e-07	0	0	4.49022e-07	0	0	0	9.89178e-06	4.54564e-07	0	3.75229e-07	2.92802e-06	0	1.14926e-06	1.06797e-05	3.07779e-06	0	2.87351e-06	3.61597e-06	1.92087e-06	0	0	0	1.64726e-06	1.52314e-06	0	0	0	0
hsa-miR-1296-3p	MIR1296	0	2.85054e-06	0	0	1.47371e-06	1.58168e-06	2.12575e-06	6.73533e-07	0	0	0	9.89178e-06	6.3639e-06	6.77889e-06	1.50092e-06	0	0	0	0	2.05186e-06	8.79291e-06	0	0	0	0	2.84042e-05	2.06522e-05	1.20799e-05	7.61569e-06	1.39511e-05	1.88734e-06	8.1313e-06	1.99967e-06
hsa-miR-1296-5p	MIR1296	6.43368e-05	6.12866e-05	6.43368e-05	9.38978e-05	7.66331e-05	4.5078e-05	2.40919e-05	2.35737e-05	1.68567e-05	1.83449e-05	0	5.93507e-05	0.000116368	4.40628e-05	7.12935e-05	4.88003e-05	0.000119727	7.12542e-05	6.40779e-05	0.000123112	0.000149479	4.74128e-05	4.09809e-05	4.418e-05	0	5.68085e-05	0	0.000112014	3.19859e-05	1.39511e-05	9.4367e-06	2.43939e-05	5.34913e-05
hsa-miR-1297	MIR1297	1.11743e-06	0	1.34091e-06	0	1.47371e-06	0	0	0	0	0	0	0	0	0	0	0	0	0	0	0	0	0	0	0	0	0	0	0	0	0	0	0	0
hsa-miR-1298-3p	MIR1298	0	0	0	0	0	0	0	0	0	0	0	0	4.54564e-07	1.46876e-05	8.25504e-06	0	0	0	0	0	0	0	0	0	0	0	0	0	0	0	0	0	0
hsa-miR-1298-5p	MIR1298	0	0	0	0	0	0	0	4.49022e-07	0	0	2.5518e-05	0	9.09128e-07	1.8077e-05	6.75412e-06	0	0	0	0	0	0	0	0	0	0	0	0	0	0	0	0	0	9.99837e-07
hsa-miR-1299	MIR1299	0	5.70108e-06	0	5.5234e-06	7.36857e-06	3.95421e-06	0	0	5.10809e-07	0.000293519	5.1036e-05	0.000301699	2.27282e-06	3.72839e-05	5.2532e-06	1.95201e-06	0	0	1.06797e-05	0	0	2.87351e-06	2.41064e-05	3.84174e-06	0.000569661	0.000113617	0.000402718	5.93015e-05	3.96016e-05	0.000111609	4.71835e-05	8.43622e-05	1.32478e-05
hsa-miR-1301-3p	MIR1301	6.77229e-06	1.5678e-05	1.35446e-05	5.5234e-06	1.62108e-05	1.58168e-06	1.06288e-06	2.24511e-06	1.02162e-06	7.33797e-05	2.5518e-05	0.000207727	1.13641e-05	3.0505e-05	1.57596e-05	3.31842e-05	5.04115e-05	4.13734e-05	8.54372e-05	3.28298e-05	7.91362e-05	4.88496e-05	3.7365e-05	2.30505e-05	0.00012207	0.000170425	0.000144565	1.97672e-05	2.74165e-05	0.00012556	2.45354e-05	2.03282e-05	8.99853e-06
hsa-miR-1301-5p	MIR1301	0	0	0	0	0	0	0	0	0	0	0	0	0	0	0	0	0	0	0	0	0	0	0	0	0	0	0	0	0	0	0	0	0
hsa-miR-1302	MIR1302-2	0	0	0	0	2.94743e-07	0	0	0	0	0	0	0	0	0	0	0	0	0	0	0	0	0	0	0	0	0	0	0	0	0	0	0	0
hsa-miR-1302	MIR1302-3	0	0	0	0	2.94743e-07	0	0	0	0	0	0	0	0	0	0	0	0	0	0	0	0	0	0	0	0	0	0	0	0	0	0	0	0
hsa-miR-1302	MIR1302-4	0	0	0	0	0	0	0	0	0	0	0	0	0	0	0	0	0	0	0	0	0	0	0	0	0	0	0	0	0	0	0	0	0
hsa-miR-1302	MIR1302-6	0	0	0	0	0	0	0	0	0	0	0	0	0	0	0	0	0	0	0	0	0	0	2.41064e-06	0	0	0	0	0	0	0	0	0	0
hsa-miR-1302	MIR1302-7	0	0	0	0	0	0	0	0	0	0	0	0	0	0	0	0	0	0	0	0	0	0	0	0	0	0	0	0	0	0	0	0	0
hsa-miR-1302	MIR1302-9	0	0	0	0	2.94743e-07	0	0	0	0	0	0	0	0	0	0	0	0	0	0	0	0	0	0	0	0	0	0	0	0	0	0	0	0
hsa-miR-1302	MIR1302-8	0	0	0	0	0	0	0	0	0	0	0	0	0	0	0	0	0	0	0	0	0	0	0	0	0	0	0	0	0	0	0	0	0
hsa-miR-1302	MIR1302-1	0	0	0	0	0	0	0	0	0	0	2.5518e-05	0	0	0	0	0	0	0	0	0	0	0	0	0	0	0	0	0	0	0	0	0	0
hsa-miR-1302	MIR1302-10	0	0	0	0	2.94743e-07	0	0	0	0	0	0	0	0	0	0	0	0	0	0	0	0	0	0	0	0	0	0	0	0	0	0	0	0
hsa-miR-1302	MIR1302-11	0	0	0	0	2.94743e-07	0	0	0	0	0	0	0	0	0	0	0	0	0	0	0	0	0	0	0	0	0	0	0	0	0	0	0	0
hsa-miR-1302	MIR1302-5	0	0	0	0	0	0	0	0	0	0	0	0	0	0	0	0	0	0	0	0	0	0	0	0	0	0	0	0	0	0	0	0	0
hsa-miR-1302	MIR1302-7	0	0	0	0	0	0	0	0	0	0	0	0	0	0	0	0	3.15072e-06	0	0	0	0	0	0	1.92087e-06	0	0	0	0	0	0	0	0	0
hsa-miR-1303	MIR1303	0.000504536	0.000211653	0.000454082	0.000364544	0.00016653	1.46306e-05	8.50301e-06	3.25541e-05	2.1454e-05	0.000385243	0.000331734	0.000153323	1.09095e-05	1.8077e-05	1.87614e-05	0.000639284	0.000631719	0.000526362	0.00159127	0.000428839	0.00165746	0.000482749	0.000474897	0.000467732	0.000264486	0.000127819	0.000144565	0.000187239	3.12243e-05	0.000104633	8.0212e-05	1.982e-05	1.8497e-05
hsa-miR-1304-3p	MIR1304	1.69307e-05	2.30039e-05	1.69307e-05	0	2.50531e-05	1.03917e-05	6.73155e-06	2.69413e-06	4.08647e-06	2.75174e-05	0	0	1.36369e-06	4.51926e-06	6.37889e-06	5.66083e-05	2.52057e-05	1.83882e-05	1.06797e-05	2.25705e-05	2.90166e-06	4.04302e-05	2.83251e-05	1.5367e-05	0	2.84042e-05	4.13044e-05	2.63562e-05	6.09256e-06	0	1.88734e-06	7.11488e-06	2.09966e-06
hsa-miR-1304-5p	MIR1304	6.77229e-06	2.85054e-06	8.12675e-06	0	1.47371e-06	0	0	0	0	0	0	9.89178e-06	9.09128e-07	0	3.75229e-07	0	0	0	0	0	2.90166e-06	7.18376e-07	1.80798e-06	1.92087e-06	0	0	0	0	0	0	0	5.08206e-07	0
hsa-miR-1305	MIR1305	0	5.70108e-06	0	0	0	3.16337e-06	3.54292e-07	0	0	0	0	0	0	0	0	1.95201e-06	0	4.59705e-06	0	0	0	5.74701e-06	0	0	0	0	0	0	0	0	0	0	0
hsa-miR-1306-3p	MIR1306	0	1.42527e-06	0	7.34612e-06	0	1.58168e-06	7.08584e-07	4.49022e-07	0	1.83449e-05	0	7.91343e-05	1.36369e-06	4.51926e-06	2.25137e-06	0	3.15072e-06	4.59705e-06	0	0	1.75858e-05	1.43675e-06	6.02661e-07	0	0	2.84042e-05	6.19566e-05	8.78541e-06	1.52314e-06	0	7.54936e-06	1.32134e-05	2.49959e-06
hsa-miR-1306-5p	MIR1306	3.38615e-06	0	6.09506e-06	1.82272e-06	1.47371e-06	1.58168e-06	1.06288e-06	4.49022e-07	2.04323e-06	0	0	9.89178e-06	2.72738e-06	1.12981e-06	0	5.85604e-06	3.15072e-06	1.14926e-05	3.2039e-05	1.02593e-05	0	8.62052e-06	1.02452e-05	1.92087e-06	0	0	0	0	1.52314e-06	0	0	1.01641e-06	2.99951e-06
hsa-miR-1307-3p	MIR1307	8.29606e-05	0.000305008	0.000165921	0.00042254	0.00016653	0.000108345	3.1532e-05	2.20021e-05	3.19255e-05	0.00155932	0.000408288	0.00503492	3.63651e-05	0.000118631	0.000117071	0.00065002	0.00103028	0.000370062	0.00153787	0.000775604	0.00112549	0.000682458	0.000409809	0.000257397	0.00512695	0.00195989	0.00382066	0.000609488	0.000472173	0.00327851	0.000921022	0.000509222	0.000168473
hsa-miR-1307-5p	MIR1307	0.000638289	0.00213933	0.00114892	0.00384705	0.00116129	0.00137448	0.000451368	0.000249656	0.000228587	0.0188035	0.0140094	0.0328012	0.000498202	0.00160321	0.00187239	0.000259618	0.000368634	0.000211464	0.00187962	0.000490395	0.000923255	0.000254305	0.000177182	0.000122936	0.019165	0.0116173	0.017637	0.00429387	0.00955313	0.0257398	0.0133171	0.00724498	0.00261107
hsa-miR-1321	MIR1321	0	0	0	0	0	0	0	0	0	0	0	0	0	0	0	0	0	0	0	0	0	0	0	0	0	0	0	0	0	0	0	0	0
hsa-miR-1322	MIR1322	0	0	0	0	0	1.9771e-07	0	0	1.27702e-07	4.58623e-06	0	7.41884e-06	0	2.82454e-07	5.62843e-07	4.88003e-07	0	0	0	5.12966e-07	0	0	0	0	0	0	0	1.09818e-06	3.80785e-07	3.48777e-06	1.41551e-06	1.01641e-06	0
hsa-miR-1322	MIR1322	0	0	0	0	0	1.9771e-07	0	0	1.27702e-07	4.58623e-06	0	7.41884e-06	0	2.82454e-07	1.87614e-07	4.88003e-07	0	0	0	5.12966e-07	0	0	0	0	0	0	0	1.09818e-06	3.80785e-07	3.48777e-06	1.41551e-06	1.01641e-06	0
hsa-miR-1323	MIR1323	3.38615e-06	1.42527e-06	3.38615e-06	5.5234e-06	1.47371e-06	0	0	0	5.10809e-07	0	0	0	0	0	0	1.95201e-06	3.15072e-06	2.29852e-06	0	0	8.79291e-06	0	0	1.92087e-06	0	0	0	0	0	0	0	0	4.99919e-07
hsa-miR-1324	MIR1324	0	0	0	0	0	0	0	0	0	0	0	0	0	0	0	0	0	0	0	0	0	0	0	0	4.06901e-05	0	0	0	0	0	0	0	0
hsa-miR-1343-3p	MIR1343	3.38615e-06	1.42527e-06	2.70892e-06	0	1.47371e-06	0	3.54292e-07	8.98044e-07	5.10809e-07	9.17246e-06	0	0	9.09128e-07	1.12981e-06	1.50092e-06	1.95201e-06	0	6.89557e-06	1.06797e-05	2.05186e-06	8.79291e-06	0	2.41064e-06	0	0	0	0	6.58905e-06	3.04628e-06	0	0	2.03282e-06	3.99935e-06
hsa-miR-1343-5p	MIR1343	3.38615e-06	0	2.3703e-06	0	0	0	0	0	0	9.17246e-06	0	0	0	0	0	0	0	0	0	0	0	0	0	0	0	0	0	1.09818e-06	0	0	0	0	4.99919e-07
hsa-miR-1468-3p	MIR1468	0	0	0	0	0	0	0	0	0	0	0	0	0	0	0	0	0	0	0	0	0	0	0	0	0	0	0	0	0	0	0	0	0
hsa-miR-1468-5p	MIR1468	3.38615e-06	7.12635e-06	1.69307e-06	0	2.94743e-06	3.95421e-06	3.54292e-06	4.93924e-06	8.68375e-06	7.33797e-05	2.5518e-05	8.90261e-05	1.90917e-05	5.64907e-05	4.05247e-05	4.88003e-05	1.26029e-05	6.89557e-06	3.2039e-05	1.23112e-05	3.51716e-05	1.29308e-05	4.82129e-05	1.72878e-05	0	0	4.13044e-05	4.3927e-05	4.4171e-05	5.58043e-05	8.68177e-05	7.01324e-05	4.64924e-05
hsa-miR-1469	MIR1469	0	0	0	0	2.94743e-06	3.16337e-06	3.54292e-07	4.49022e-07	5.10809e-07	0	0	0	9.09128e-07	1.12981e-06	1.50092e-06	0	0	0	0	0	0	0	0	0	4.06901e-05	0	0	0	3.04628e-06	0	0	1.01641e-06	0
hsa-miR-1470	MIR1470	0	0	0	0	0	0	0	0	0	0	0	0	1.13641e-06	5.64907e-07	1.12569e-06	0	0	0	0	0	0	0	0	0	0	0	0	1.64726e-06	0	0	0	0	9.99837e-07
hsa-miR-1471	MIR1471	0	0	0	0	2.50531e-07	0	0	0	0	0	0	0	0	0	0	0	5.35622e-07	0	0	0	0	0	0	0	0	0	0	0	0	0	0	0	0
hsa-miR-1537-3p	MIR1537	0	1.42527e-06	0	0	2.94743e-06	0	0	4.49022e-07	0	0	0	0	9.09128e-07	1.12981e-06	7.50458e-07	1.95201e-06	0	0	0	0	8.79291e-06	4.31026e-06	3.61597e-06	0	0	0	0	0	0	0	0	0	9.99837e-07
hsa-miR-1537-5p	MIR1537	0	0	0	0	0	0	3.54292e-07	0	0	0	0	0	0	0	0	0	0	0	0	0	0	1.43675e-06	0	0	0	0	2.06522e-05	0	0	0	0	0	0
hsa-miR-1538	MIR1538	0	0	0	0	0	0	3.54292e-07	0	0	3.66898e-05	2.5518e-05	7.91343e-05	4.54564e-07	5.64907e-06	1.50092e-06	3.90402e-06	1.57536e-05	0	3.2039e-05	2.05186e-06	0	4.31026e-06	1.20532e-06	3.84174e-06	4.06901e-05	2.84042e-05	2.06522e-05	7.68723e-06	4.56942e-06	6.97554e-05	1.50987e-05	9.14771e-06	2.99951e-06
hsa-miR-1539	MIR1539	0	0	0	0	0	0	0	0	0	0	0	0	0	0	0	0	0	0	0	0	0	0	0	0	0	0	0	0	0	0	0	0	0
hsa-miR-1587	MIR1587	3.38615e-06	0	5.41783e-06	0	0	0	0	0	0	0	0	0	2.27282e-07	5.64907e-07	0	4.88003e-07	0	0	0	0	0	0	0	0	0	1.42021e-05	0	5.49088e-07	3.80785e-06	0	0	2.03282e-06	2.49959e-07
hsa-miR-1825	MIR1825	0	0	0	0	0	0	0	0	0	0	2.5518e-05	0	0	5.64907e-07	0	0	0	0	0	0	0	0	0	0	0	0	0	0	0	0	0	0	0
hsa-miR-1827	MIR1827	0	0	0	0	0	2.60978e-07	0	0	5.10809e-07	0	0	0	0	0	5.02807e-07	0	0	0	0	0	0	0	0	3.84174e-06	0	0	0	0	0	0	0	0	0
hsa-miR-1908-3p	MIR1908	6.09506e-05	1.28274e-05	0.000109711	0.000231983	4.34745e-05	4.74505e-05	2.12575e-06	2.69413e-06	1.73675e-05	0.00365064	5.1036e-05	0.000173106	8.29579e-05	0.000197153	0.000261159	2.92802e-05	1.89043e-05	2.52838e-05	0.000197574	6.77115e-05	0.000131894	4.02291e-05	2.29011e-05	1.92087e-05	0.00016276	0.000170425	6.19566e-05	0.000130683	0.000306151	0.000432484	0.000494483	0.000170757	0.000109482
hsa-miR-1908-5p	MIR1908	0	0	0	0	0	1.58168e-06	0	4.49022e-07	0	0	0	9.89178e-06	4.54564e-07	2.25963e-06	2.25137e-06	1.95201e-06	0	0	0	0	1.75858e-05	0	0	0	0	2.84042e-05	2.06522e-05	1.09818e-06	3.04628e-06	0	9.4367e-06	8.1313e-06	4.99919e-07
hsa-miR-1909-3p	MIR1909	0	0	0	0	0	0	0	0	0	0	0	0	0	0	0	0	0	0	0	0	8.79291e-06	0	0	0	0	0	0	0	0	0	0	0	0
hsa-miR-1909-5p	MIR1909	0	0	0	0	0	0	0	0	0	0	0	0	0	0	0	0	0	0	0	0	0	0	0	0	0	0	0	0	0	0	0	0	0
hsa-miR-1910-3p	MIR1910	0	0	0	0	0	7.90841e-07	0	0	0	1.83449e-05	0	0	0	0	0	0	0	0	1.06797e-05	4.10373e-06	0	1.43675e-06	0	0	0	0	0	0	0	0	0	0	0
hsa-miR-1910-5p	MIR1910	3.38615e-06	9.9769e-06	3.04753e-06	0	1.47371e-06	7.90841e-07	3.54292e-07	0	5.10809e-07	3.66898e-05	5.1036e-05	7.91343e-05	0	0	1.50092e-06	4.29443e-05	7.24665e-05	9.19409e-06	5.33983e-05	3.69335e-05	0	2.87351e-06	3.61597e-06	1.92087e-06	8.13802e-05	5.68085e-05	4.13044e-05	1.75708e-05	9.13883e-06	2.79022e-05	1.88734e-06	4.06565e-06	2.49959e-06
hsa-miR-1911-3p	MIR1911	0	0	0	0	0	0	0	0	0	0	0	0	0	1.12981e-06	0	0	6.30144e-06	0	0	0	0	7.18376e-07	0	0	0	0	0	0	0	0	0	0	0
hsa-miR-1911-5p	MIR1911	0	0	0	0	1.47371e-06	0	0	0	0	0	0	0	9.09128e-07	5.64907e-06	3.75229e-06	0	3.15072e-05	0	0	0	0	0	0	0	0	0	0	1.09818e-06	0	0	3.77468e-06	0	0
hsa-miR-1912	MIR1912	0	0	0	0	0	0	0	0	0	0	0	0	0	0	0	0	0	0	0	0	0	0	0	0	0	0	0	0	0	0	0	0	0
hsa-miR-1913	MIR1913	0	0	0	0	0	0	0	0	0	3.66898e-05	0	0	0	1.12981e-06	0	1.95201e-06	6.30144e-06	0	2.13593e-05	0	1.75858e-05	1.43675e-06	0	0	0	0	0	1.09818e-06	4.56942e-06	0	3.77468e-06	0	0
hsa-miR-1914-3p	MIR1914	0	0	0	0	0	0	0	0	0	0	0	0	0	0	0	0	0	0	0	0	0	0	0	0	0	0	0	0	0	0	0	0	0
hsa-miR-1914-5p	MIR1914	0	1.42527e-06	0	0	0	0	0	0	0	0	0	0	0	0	0	0	3.15072e-06	0	0	0	0	0	0	0	0	0	2.06522e-05	0	0	0	0	0	4.99919e-07
hsa-miR-1915-3p	MIR1915	0	1.42527e-06	0	0	0	0	0	0	0	0	0	0	0	3.38944e-06	0	0	0	0	1.06797e-05	0	1.75858e-05	0	0	0	0	0	0	0	0	4.18533e-05	0	0	4.99919e-07
hsa-miR-1915-5p	MIR1915	0	0	0	0	0	0	0	0	0	0	0	0	0	0	0	1.95201e-06	0	0	0	0	0	0	0	0	0	0	0	0	0	0	0	0	0
hsa-miR-1972	MIR1972-1	1.52377e-06	2.73652e-06	1.52377e-06	1.10468e-06	1.1495e-06	1.08345e-06	2.76348e-07	9.11515e-07	0	1.06401e-05	8.42095e-06	2.47295e-06	1.13641e-07	8.81255e-07	2.47651e-07	4.52867e-06	4.47402e-06	2.4824e-06	8.86411e-06	3.24194e-06	1.96082e-05	5.27288e-06	1.20532e-06	9.64278e-06	8.13802e-06	0	1.3837e-05	2.21832e-06	1.32513e-06	4.60386e-06	6.22822e-07	1.01641e-06	1.2098e-06
hsa-miR-1972	MIR1972-2	1.52377e-06	2.73652e-06	1.82852e-06	1.10468e-06	1.65056e-06	1.08345e-06	2.76348e-07	9.11515e-07	0	1.06401e-05	1.70971e-05	2.47295e-06	2.63647e-07	8.81255e-07	2.47651e-07	5.17283e-06	4.47402e-06	2.4824e-06	8.86411e-06	3.24194e-06	1.96082e-05	4.31026e-06	1.80798e-06	9.64278e-06	8.13802e-06	0	1.3837e-05	2.21832e-06	1.32513e-06	4.60386e-06	6.22822e-07	1.01641e-06	1.2098e-06
hsa-miR-1972	MIR1972-1	1.52377e-06	2.73652e-06	2.13327e-06	1.10468e-06	1.1495e-06	1.08345e-06	2.76348e-07	9.11515e-07	0	1.06401e-05	8.42095e-06	2.47295e-06	1.13641e-07	8.81255e-07	2.47651e-07	4.52867e-06	4.47402e-06	2.4824e-06	8.86411e-06	3.24194e-06	1.96082e-05	4.31026e-06	1.20532e-06	9.64278e-06	8.13802e-06	0	1.3837e-05	2.21832e-06	1.32513e-06	4.60386e-06	6.22822e-07	1.01641e-06	1.2098e-06
hsa-miR-1973	MIR1973	6.77229e-06	0	1.08357e-05	0	7.36857e-07	0	0	0	2.55404e-07	0	0	0	0	0	0	0	0	0	0	2.05186e-06	0	1.43675e-06	0	0	0	0	0	0	0	0	0	0	4.99919e-07
hsa-miR-1976	MIR1976	0	7.12635e-07	0	0	0	3.95421e-07	0	0	2.55404e-07	9.17246e-06	1.2759e-05	0	0	0	0	0	0	0	5.33983e-06	0	4.39645e-06	7.18376e-07	1.20532e-06	9.60436e-07	0	0	0	0	1.52314e-06	6.97554e-06	0	0	0
hsa-miR-1976	MIR1976	0	7.12635e-07	0	0	1.47371e-06	2.76794e-06	7.08584e-07	0	1.27702e-06	2.75174e-05	3.8277e-05	3.95671e-05	1.81826e-06	1.12981e-06	3.75229e-06	1.17121e-05	1.57536e-05	4.59705e-06	1.60195e-05	0	3.07752e-05	1.65227e-05	1.08479e-05	2.88131e-06	8.13802e-05	2.84042e-05	0	1.64726e-05	4.56942e-06	2.09266e-05	3.77468e-06	4.06565e-06	4.49927e-06
hsa-miR-2052	MIR2052	0	0	0	0	0	0	0	0	0	0	0	0	0	0	0	0	0	0	0	0	0	0	0	0	0	0	0	0	0	0	0	0	0
hsa-miR-2053	MIR2053	0	0	0	0	0	0	0	0	0	0	0	0	0	0	0	0	0	0	0	0	0	0	0	0	0	0	0	0	0	0	0	0	0
hsa-miR-2054	MIR2054	0	0	0	0	7.36857e-07	0	0	0	2.55404e-07	0	0	0	0	0	0	1.95201e-06	0	0	0	0	0	0	0	0	0	0	0	0	0	0	0	0	0
hsa-miR-2110	MIR2110	0	4.27581e-06	0	2.7617e-05	7.36857e-06	1.58168e-06	1.06288e-06	3.14315e-06	1.02162e-06	9.17246e-05	0	1.97836e-05	5.90933e-06	1.69472e-05	1.65101e-05	1.95201e-05	2.2055e-05	9.19409e-06	4.27186e-05	8.20745e-06	8.79291e-06	1.43675e-05	6.02661e-06	1.5367e-05	8.13802e-05	5.68085e-05	8.26088e-05	1.64726e-05	1.52314e-05	2.79022e-05	4.52962e-05	2.23611e-05	1.04983e-05
hsa-miR-2113	MIR2113	0	0	0	0	0	0	0	0	0	0	0	0	0	0	0	0	6.30144e-06	0	0	0	0	0	0	0	0	0	0	0	0	0	0	1.01641e-06	0
hsa-miR-2114-3p	MIR2114	0	0	0	0	0	0	3.54292e-07	0	0	0	0	0	0	1.12981e-06	7.50458e-07	0	0	0	0	0	0	0	1.20532e-06	0	0	0	0	0	0	0	3.77468e-06	0	9.99837e-07
hsa-miR-2114-5p	MIR2114	0	0	0	0	1.47371e-06	0	0	0	5.10809e-07	0	0	0	9.09128e-07	3.38944e-06	7.50458e-07	0	0	0	0	0	0	1.43675e-06	0	0	0	2.84042e-05	0	0	3.04628e-06	0	1.88734e-06	5.08206e-06	1.99967e-06
hsa-miR-2115-3p	MIR2115	0	0	0	0	4.42114e-06	0	0	0	0	1.83449e-05	5.1036e-05	0	0	1.12981e-06	7.50458e-07	3.90402e-06	0	0	0	0	0	0	1.20532e-06	1.92087e-06	0	0	0	0	0	0	0	0	0
hsa-miR-2115-5p	MIR2115	0	0	0	0	0	0	0	0	0	0	0	0	0	0	0	0	0	0	0	2.05186e-06	0	0	0	0	0	0	0	0	0	0	0	0	9.99837e-07
hsa-miR-2116-3p	MIR2116	0	1.42527e-06	0	0	1.47371e-06	0	7.08584e-07	4.49022e-07	5.10809e-07	0	0	9.89178e-06	9.09128e-07	0	0	5.85604e-06	0	1.14926e-05	0	2.05186e-06	8.79291e-06	1.43675e-06	3.61597e-06	3.84174e-06	0	0	0	0	0	0	0	0	4.99919e-07
hsa-miR-2116-5p	MIR2116	0	0	0	0	0	0	0	0	0	0	0	0	0	1.12981e-06	7.50458e-07	0	0	9.19409e-06	1.06797e-05	0	0	0	1.20532e-06	0	0	0	0	0	0	0	0	0	0
hsa-miR-2117	MIR2117	0	0	0	0	0	0	0	0	0	0	0	0	0	0	0	0	0	0	0	0	0	0	0	0	0	0	0	0	0	0	0	0	0
hsa-miR-2276-3p	MIR2276	0	0	0	0	0	0	0	0	0	1.83449e-05	0	0	9.09128e-07	0	0	0	0	0	0	0	0	0	0	0	0	0	0	0	0	0	0	0	0
hsa-miR-2276-5p	MIR2276	0	1.42527e-06	0	0	0	0	0	0	0	0	0	0	0	0	0	0	0	0	0	0	0	0	0	0	0	0	0	0	0	0	0	0	0
hsa-miR-2277-3p	MIR2277	0	1.14022e-05	0	1.10468e-05	7.36857e-06	2.37252e-06	0	0	5.10809e-07	1.83449e-05	0	2.96754e-05	9.09128e-07	2.25963e-06	3.00183e-06	9.76006e-06	0	4.59705e-06	1.06797e-05	4.10373e-06	8.79291e-06	5.74701e-06	4.82129e-06	1.92087e-06	0	0	0	2.19635e-06	0	1.39511e-05	1.88734e-06	1.01641e-06	2.49959e-06
hsa-miR-2277-5p	MIR2277	1.01584e-05	2.28043e-05	1.21901e-05	1.10468e-05	2.50531e-05	3.16337e-06	1.06288e-06	3.14315e-06	1.02162e-06	3.66898e-05	0	0.000138485	5.90933e-06	1.92068e-05	1.05064e-05	1.95201e-05	2.52057e-05	6.89557e-06	6.40779e-05	1.02593e-05	1.75858e-05	7.18376e-06	7.23193e-06	1.92087e-06	4.06901e-05	0.000113617	6.19566e-05	2.30617e-05	2.43702e-05	0.000139511	2.83101e-05	1.82954e-05	4.49927e-06
hsa-miR-2278	MIR2278	0	0	0	0	1.47371e-06	0	0	0	0	0	0	0	0	1.12981e-06	0	3.90402e-06	0	0	3.2039e-05	0	0	0	1.20532e-06	0	0	0	0	1.09818e-06	3.04628e-06	0	0	1.01641e-06	0
hsa-miR-2355-3p	MIR2355	3.38615e-06	1.42527e-06	5.41783e-06	5.5234e-06	2.94743e-06	4.74505e-06	3.54292e-07	0	0	7.33797e-05	5.1036e-05	0.000128593	1.81826e-06	9.03852e-06	3.00183e-06	3.90402e-06	9.45215e-06	1.14926e-05	0	4.10373e-06	2.63787e-05	1.58043e-05	3.61597e-06	1.92087e-06	0.00016276	0.00019883	0.000227174	7.68723e-06	1.21851e-05	9.76576e-05	3.01975e-05	1.93118e-05	1.99967e-06
hsa-miR-2355-5p	MIR2355	1.01584e-05	9.9769e-06	1.82852e-05	5.5234e-06	1.91583e-05	6.32673e-06	4.96009e-06	4.49022e-06	6.1297e-06	0	0	0	3.63651e-06	3.38944e-06	5.2532e-06	3.90402e-06	1.89043e-05	2.98808e-05	0	6.15559e-06	0	2.01145e-05	8.43725e-06	9.60436e-06	0	0	0	1.20799e-05	4.56942e-06	0	0	2.03282e-06	6.99886e-06
hsa-miR-2392	MIR2392	2.70892e-05	3.42065e-05	5.41783e-05	1.65702e-05	1.62108e-05	7.90841e-07	8.14872e-06	2.69413e-05	1.37918e-05	0	0	0	9.09128e-07	0	7.50458e-07	3.90402e-05	3.78086e-05	2.29852e-05	1.06797e-05	5.33484e-05	0	7.18376e-06	1.56692e-05	1.92087e-05	0	0	0	3.29453e-06	0	0	0	2.03282e-06	3.49943e-06
hsa-miR-2467-3p	MIR2467	0	0	0	0	0	0	0	0	0	0	0	0	0	0	0	0	0	0	0	0	0	0	0	0	0	0	2.06522e-05	0	0	0	0	0	0
hsa-miR-2467-5p	MIR2467	0	5.41603e-05	0	5.5234e-06	2.35794e-05	1.42351e-05	4.2515e-06	6.73533e-06	2.04323e-06	1.83449e-05	7.6554e-05	0.000138485	1.40915e-05	1.8077e-05	2.17633e-05	3.90402e-06	3.15072e-06	9.19409e-06	1.06797e-05	6.15559e-06	8.79291e-06	1.43675e-06	1.20532e-06	0	8.13802e-05	0.000113617	4.13044e-05	5.71051e-05	2.43702e-05	0.000153462	1.88734e-05	2.94759e-05	1.1998e-05
hsa-miR-2681-3p	MIR2681	0	0	0	0	0	0	0	0	0	0	0	0	0	0	0	0	0	0	0	0	0	0	0	1.92087e-06	0	0	0	0	0	0	0	0	0
hsa-miR-2681-5p	MIR2681	0	0	0	0	0	0	3.54292e-07	0	0	0	0	0	0	0	0	0	0	0	2.13593e-05	0	0	0	0	0	0	0	0	0	0	0	0	0	0
hsa-miR-2682-3p	MIR2682	0	1.42527e-06	0	0	0	0	0	0	0	0	0	0	0	0	7.50458e-07	0	3.15072e-06	4.59705e-06	0	0	0	0	0	0	0	0	0	0	0	0	0	0	0
hsa-miR-2682-5p	MIR2682	0	0	0	0	0	0	3.54292e-07	0	0	0	0	0	0	0	0	0	3.15072e-06	4.59705e-06	0	0	0	0	0	0	0	0	0	0	0	0	0	0	0
hsa-miR-2861	MIR2861	3.38615e-06	0	2.70892e-06	0	1.47371e-06	0	0	0	0	0.000174277	0	1.97836e-05	1.36369e-06	1.12981e-06	1.87614e-06	0	3.15072e-06	2.29852e-06	2.13593e-05	9.23338e-06	1.75858e-05	2.87351e-06	0	1.92087e-06	8.13802e-05	2.84042e-05	0	4.3927e-06	1.52314e-06	0	7.54936e-06	9.14771e-06	3.74939e-06
hsa-miR-2909	MIR2909	0	0	0	0	0	0	0	0	0	0	0	0	0	0	0	0	0	0	0	0	0	0	0	0	0	0	0	0	0	0	0	0	0
hsa-miR-2909	MIR2909	0	0	0	0	0	0	0	0	0	0	0	0	0	0	0	0	0	0	0	0	0	0	0	0	0	0	0	0	0	0	0	0	0
hsa-miR-3064-3p	MIR3064	0	1.42527e-06	0	0	0	0	0	4.49022e-07	0	0	0	0	0	0	7.50458e-07	1.95201e-06	6.30144e-06	4.59705e-06	0	0	0	0	0	9.60436e-07	0	0	0	0	0	0	0	0	0
hsa-miR-3064-5p	MIR3064	0	0	0	5.5234e-06	0	0	0	4.49022e-07	5.10809e-07	1.83449e-05	0	9.89178e-06	0	4.51926e-06	0	5.85604e-06	0	0	1.06797e-05	0	0	0	2.41064e-06	9.60436e-07	0	0	0	3.29453e-06	1.52314e-06	0	0	2.03282e-06	1.49976e-06
hsa-miR-3065-3p	MIR3065	1.01584e-05	3.56318e-06	7.11091e-06	5.5234e-05	1.47371e-05	2.76794e-06	1.39945e-05	7.18435e-06	6.89592e-06	0	0	4.94589e-06	2.25009e-05	6.77889e-06	2.96431e-05	1.85441e-05	1.89043e-05	2.6433e-05	2.66991e-05	1.02593e-05	2.63787e-05	6.60906e-05	4.88155e-05	1.72878e-05	0	1.42021e-05	0	2.08653e-05	1.0662e-05	6.97554e-06	4.05778e-05	2.59185e-05	9.99837e-05
hsa-miR-3065-5p	MIR3065	4.40199e-05	4.70339e-05	3.52159e-05	3.31404e-05	6.77908e-05	1.30489e-05	0.000100913	6.75778e-05	0.000126425	0	0	4.94589e-06	3.50014e-05	2.14665e-05	8.70531e-05	2.83042e-05	5.19868e-05	2.98808e-05	1.60195e-05	1.94927e-05	4.8361e-05	6.39355e-05	7.77433e-05	5.57053e-05	0	0	3.09783e-05	7.5225e-05	2.43702e-05	1.39511e-05	6.22822e-05	7.87719e-05	0.000161474
hsa-miR-3074-3p	MIR3074	5.07922e-06	6.41372e-06	4.5713e-06	8.2851e-06	3.68428e-06	3.55879e-06	1.77146e-06	3.59218e-06	6.1297e-06	0	0	9.89178e-06	3.18195e-06	3.95435e-06	8.63026e-06	4.88003e-06	6.30144e-06	4.59705e-06	0	8.20745e-06	4.39645e-06	8.62052e-06	4.21863e-06	3.84174e-06	0	0	0	6.03997e-06	1.52314e-06	0	9.4367e-07	2.03282e-06	6.24898e-06
hsa-miR-3074-5p	MIR3074	0.000804785	0.000911931	0.000804785	0.000599289	0.000715738	0.000200478	0.000156774	0.000232369	0.000731519	8.56708e-05	0.00012759	0.00010881	0.000265388	0.000223511	0.000514814	0.000722576	0.000530896	0.00112053	0.000546478	0.00113195	0.00093495	0.000999262	0.000763969	0.000775072	4.06901e-05	7.58393e-05	6.87718e-05	0.000345739	0.000142672	0.00012556	0.000217667	0.000248177	0.000442968
hsa-miR-3115	MIR3115	0	0	0	0	0	0	0	0	0	0	0	0	0	0	0	0	0	0	0	0	0	0	0	0	0	0	0	0	0	0	0	0	0
hsa-miR-3116	MIR3116-1	0	7.12635e-07	0	0	1.47371e-06	7.90841e-07	0	0	2.55404e-07	0	0	0	0	0	3.75229e-07	0	0	0	0	0	0	0	0	9.60436e-07	0	0	0	5.49088e-07	0	2.09266e-05	0	0	0
hsa-miR-3116	MIR3116-2	0	7.12635e-07	0	0	1.47371e-06	0	0	4.49022e-07	2.55404e-07	0	0	0	0	0	3.75229e-07	1.95201e-06	0	0	0	0	0	0	0	9.60436e-07	0	0	0	5.49088e-07	0	6.97554e-06	1.88734e-06	0	0
hsa-miR-3117-3p	MIR3117	0	1.14022e-05	0	5.5234e-06	7.36857e-06	4.74505e-06	3.54292e-07	4.49022e-07	7.15132e-06	0	0	0	3.63651e-06	1.12981e-06	1.50092e-06	3.90402e-06	6.30144e-06	4.59705e-06	0	0	0	4.31026e-06	2.41064e-06	0	0	0	0	0	0	0	0	0	0
hsa-miR-3117-5p	MIR3117	0	0	0	0	0	0	0	0	0	0	0	0	0	0	0	0	0	0	0	0	0	0	0	0	0	0	0	0	0	0	0	0	0
hsa-miR-3118	MIR3118-3	0	0	0	0	0	0	0	0	1.02162e-07	0	0	0	0	0	1.50092e-07	0	0	0	0	0	0	0	0	0	0	0	0	0	3.80785e-07	0	0	0	5.4991e-08
hsa-miR-3118	MIR3118-2	0	0	0	0	0	0	0	0	1.02162e-07	0	0	0	0	0	1.50092e-07	0	0	0	0	0	0	0	0	0	0	0	0	0	3.80785e-07	0	0	0	5.4991e-08
hsa-miR-3118	MIR3118-4	0	0	0	0	0	0	0	0	1.02162e-07	0	0	0	0	0	1.50092e-07	0	0	0	0	0	0	0	0	0	0	0	0	0	3.80785e-07	0	0	0	5.4991e-08
hsa-miR-3118	MIR3118-1	0	0	0	0	0	0	0	2.24511e-07	1.02162e-07	0	0	0	0	0	1.50092e-07	0	0	0	0	0	0	0	0	0	0	0	0	0	0	0	0	0	5.4991e-08
hsa-miR-3118	MIR3118-3	0	0	0	0	0	0	0	2.24511e-07	1.02162e-07	0	0	0	0	0	1.50092e-07	0	0	0	0	0	0	0	0	0	0	0	0	0	3.80785e-07	0	0	0	5.4991e-08
hsa-miR-3119	MIR3119-2	0	0	0	0	0	0	0	0	0	0	0	0	0	0	0	0	0	0	0	0	0	0	0	0	0	0	0	0	0	0	0	0	0
hsa-miR-3119	MIR3119-1	0	0	0	0	0	0	0	0	0	0	0	0	0	0	0	0	0	0	0	0	0	0	0	1.92087e-06	0	0	0	0	0	0	7.54936e-06	0	4.99919e-07
hsa-miR-3120-3p	MIR3120	4.40199e-05	2.77928e-05	3.08139e-05	3.31404e-05	2.72637e-05	6.60353e-05	1.48803e-05	1.23481e-05	2.70729e-05	1.83449e-05	1.2759e-05	4.4513e-05	6.59118e-05	6.94836e-05	7.0543e-05	3.12322e-05	3.9384e-05	4.94182e-05	5.33983e-05	1.4363e-05	0.000259391	4.09475e-05	5.96634e-05	3.36153e-05	0.000101725	4.26064e-05	0.000113587	5.6007e-05	0.000204101	2.09266e-05	4.52962e-05	7.87719e-05	7.14883e-05
hsa-miR-3120-5p	MIR3120	0.000128674	2.70801e-05	7.72041e-05	4.69489e-05	5.01063e-05	1.14672e-05	1.77146e-05	4.46777e-05	6.28295e-05	0	0	0	3.43196e-05	6.21398e-06	2.47651e-05	0.000209841	0.000297743	0.000141359	7.47576e-05	5.12966e-05	0.00040887	0.000186059	0.000125956	9.89249e-05	0	0	0	7.13814e-06	3.04628e-06	0	9.4367e-07	2.54103e-06	1.64973e-05
hsa-miR-3121-3p	MIR3121	0	0	0	0	0	0	0	0	0	0	0	9.89178e-06	0	0	0	0	0	0	0	0	0	0	0	0	0	0	0	0	0	0	0	0	0
hsa-miR-3121-5p	MIR3121	0	0	0	0	1.47371e-06	0	0	0	0	0	0	0	0	0	0	0	0	0	0	0	0	0	0	0	0	0	0	0	0	0	0	0	0
hsa-miR-3122	MIR3122	0	0	0	0	0	0	0	0	0	0	0	0	0	0	0	0	0	0	0	0	0	0	0	0	0	0	0	0	0	0	0	0	0
hsa-miR-3123	MIR3123	0	1.42527e-06	0	0	0	0	0	4.49022e-07	0	0	0	0	0	0	0	0	0	2.29852e-06	0	2.05186e-06	0	0	0	0	0	0	0	0	0	0	0	0	0
hsa-miR-3124-3p	MIR3124	0	0	0	0	0	0	0	0	5.10809e-07	1.83449e-05	0	0	0	0	0	0	0	0	0	0	0	0	0	0	0	0	0	0	0	0	0	0	7.49878e-07
hsa-miR-3124-5p	MIR3124	0	1.42527e-06	0	5.5234e-06	0	7.90841e-07	0	4.49022e-07	0	0	0	0	0	0	0	0	0	0	0	2.05186e-06	0	0	0	0	0	0	0	0	0	0	0	1.01641e-06	0
hsa-miR-3125	MIR3125	0	0	0	0	0	0	0	0	5.10809e-07	0	0	0	0	0	0	0	0	0	0	0	0	1.43675e-06	0	0	0	0	0	0	0	0	0	0	0
hsa-miR-3126-3p	MIR3126	3.38615e-06	0	4.7406e-06	0	0	0	0	0	0	0	0	0	0	0	0	0	0	2.29852e-06	0	0	0	0	0	0	0	0	0	0	0	0	0	0	0
hsa-miR-3126-5p	MIR3126	0	0	0	5.5234e-06	0	0	0	0	0	0	0	0	0	0	0	0	3.15072e-06	0	0	0	0	1.43675e-06	0	0	0	0	0	0	0	0	0	0	0
hsa-miR-3127-3p	MIR3127	0	0	0	0	0	7.90841e-07	0	4.49022e-07	0	0	0	0	4.54564e-07	0	0	1.95201e-06	0	0	0	0	0	0	1.20532e-06	0	0	0	0	0	0	0	0	0	4.99919e-07
hsa-miR-3127-5p	MIR3127	3.38615e-06	0	6.77229e-06	0	2.94743e-06	0	0	4.49022e-07	0	1.83449e-05	0	1.97836e-05	0	0	1.50092e-06	3.90402e-06	3.15072e-06	0	1.06797e-05	2.05186e-06	0	2.87351e-06	0	0	0	0	0	0	1.52314e-06	1.39511e-05	0	2.03282e-06	0
hsa-miR-3128	MIR3128	0	0	0	0	4.42114e-06	0	0	0	0	0	0	0	0	0	0	0	0	0	0	0	0	0	1.80798e-06	0	0	0	0	0	0	0	0	0	0
hsa-miR-3129-3p	MIR3129	0	1.42527e-06	0	0	0	1.58168e-06	3.54292e-07	4.49022e-07	0	0	0	0	2.27282e-06	1.12981e-06	0	2.92802e-06	0	0	0	2.05186e-06	8.79291e-06	1.43675e-06	2.41064e-06	2.88131e-06	0	0	0	1.09818e-06	1.52314e-06	0	0	0	4.99919e-07
hsa-miR-3129-5p	MIR3129	0	0	0	0	0	0	3.54292e-07	0	0	0	0	0	4.54564e-07	1.12981e-06	7.50458e-07	2.92802e-06	0	0	0	2.05186e-06	0	1.43675e-06	0	9.60436e-07	0	0	2.06522e-05	0	0	0	0	0	0
hsa-miR-3130-3p	MIR3130-1	0	0	0	0	3.68428e-07	3.95421e-07	8.8573e-08	0	2.55404e-07	0	0	0	0	5.64907e-07	1.87614e-07	1.95201e-06	7.87679e-07	5.74631e-07	0	1.02593e-06	0	1.43675e-06	6.02661e-07	4.80218e-07	0	0	0	1.92181e-06	3.80785e-07	0	9.4367e-07	0	3.74939e-07
hsa-miR-3130-3p	MIR3130-2	0	0	0	0	3.68428e-07	3.95421e-07	8.8573e-08	0	2.55404e-07	0	0	0	0	5.64907e-07	1.87614e-07	1.95201e-06	3.9384e-06	5.74631e-07	0	1.02593e-06	0	1.43675e-06	6.02661e-07	4.80218e-07	0	0	0	5.76542e-06	3.80785e-07	0	9.4367e-07	0	3.74939e-07
hsa-miR-3130-5p	MIR3130-2	0	0	0	0	3.68428e-07	3.95421e-07	8.8573e-08	0	2.55404e-07	0	0	0	0	5.64907e-07	1.87614e-07	1.95201e-06	7.87679e-07	5.74631e-07	0	1.02593e-06	0	1.43675e-06	6.02661e-07	4.80218e-07	0	0	0	1.92181e-06	3.80785e-07	0	9.4367e-07	0	3.74939e-07
hsa-miR-3130-5p	MIR3130-1	0	0	0	0	3.68428e-07	3.95421e-07	8.8573e-08	0	2.55404e-07	0	0	0	0	5.64907e-07	1.87614e-07	1.95201e-06	7.87679e-07	5.74631e-07	0	1.02593e-06	0	1.43675e-06	6.02661e-07	4.80218e-07	0	0	0	1.37272e-06	3.80785e-07	0	9.4367e-07	0	3.74939e-07
hsa-miR-3131	MIR3131	0	0	0	0	0	0	3.54292e-07	0	0	0	0	0	0	0	0	0	0	0	0	2.05186e-06	0	0	0	0	0	0	0	2.19635e-06	0	0	3.77468e-06	0	0
hsa-miR-3132	MIR3132	0	0	0	0	0	0	0	0	0	0	0	0	0	0	1.50092e-06	0	0	2.29852e-06	0	0	0	0	0	0	0	0	0	0	0	0	0	0	0
hsa-miR-3133	MIR3133	0	0	0	0	0	0	3.54292e-07	8.98044e-07	0	0	0	0	0	0	7.50458e-07	0	0	0	0	0	8.79291e-06	0	0	3.84174e-06	0	0	0	0	1.52314e-06	0	0	0	0
hsa-miR-3134	MIR3134	0	0	0	0	0	0	3.54292e-07	4.49022e-07	0	0	0	0	0	0	0	0	0	0	0	0	0	0	0	0	0	0	0	0	0	0	0	0	0
hsa-miR-3135a	MIR3135A	0	1.42527e-06	0	5.5234e-06	0	0	0	0	0	4.58623e-05	0	9.89178e-06	0	1.12981e-06	1.50092e-06	7.80805e-06	6.30144e-06	1.14926e-06	3.2039e-05	5.12966e-06	2.19823e-05	3.59188e-06	9.64257e-06	9.60436e-06	0	0	4.13044e-05	1.09818e-06	0	0	5.66202e-06	1.01641e-06	1.49976e-06
hsa-miR-3135b	MIR3135B	1.69307e-06	1.3255e-06	1.35446e-06	2.7617e-06	5.60011e-07	6.64307e-07	1.34631e-07	6.73533e-07	3.83107e-07	4.58623e-06	0	2.47295e-06	6.81846e-07	3.10699e-06	2.81422e-06	7.80805e-06	1.22248e-05	4.59705e-06	2.65923e-05	9.50013e-06	2.63787e-05	3.33327e-06	2.56734e-06	1.21015e-06	5.28971e-06	1.07936e-05	0	1.64726e-06	3.80785e-06	5.30141e-06	5.43554e-06	3.18137e-06	1.43977e-06
hsa-miR-3135b	MIR3135B	1.69307e-06	1.3255e-06	1.52377e-06	2.7617e-06	5.60011e-07	6.64307e-07	1.34631e-07	6.73533e-07	3.83107e-07	4.58623e-06	0	2.47295e-06	6.81846e-07	3.10699e-06	2.81422e-06	7.80805e-06	1.22248e-05	4.59705e-06	2.65923e-05	9.50013e-06	2.63787e-05	3.33327e-06	2.56734e-06	1.21015e-06	5.28971e-06	1.07936e-05	0	1.64726e-06	3.80785e-06	5.30141e-06	5.43554e-06	3.18137e-06	1.43977e-06
hsa-miR-3135b	MIR3135B	1.69307e-06	1.3255e-06	1.69307e-06	2.7617e-06	5.60011e-07	6.64307e-07	1.34631e-07	6.73533e-07	3.83107e-07	4.58623e-06	0	2.47295e-06	6.81846e-07	3.10699e-06	2.81422e-06	7.80805e-06	1.22248e-05	4.59705e-06	2.65923e-05	9.50013e-06	2.63787e-05	3.33327e-06	2.56734e-06	1.21015e-06	5.28971e-06	1.07936e-05	0	1.64726e-06	3.80785e-06	5.30141e-06	5.43554e-06	3.18137e-06	1.43977e-06
hsa-miR-3135b	MIR3135B	1.69307e-06	1.3255e-06	2.03169e-06	2.7617e-06	5.60011e-07	6.64307e-07	1.34631e-07	6.73533e-07	3.83107e-07	4.58623e-06	0	2.47295e-06	6.81846e-07	3.10699e-06	2.81422e-06	7.80805e-06	1.22248e-05	4.59705e-06	2.65923e-05	9.50013e-06	2.63787e-05	3.23269e-06	2.56734e-06	1.21015e-06	5.28971e-06	1.07936e-05	0	1.64726e-06	3.80785e-06	5.30141e-06	5.43554e-06	3.18137e-06	1.43977e-06
hsa-miR-3135b	MIR3135B	1.69307e-06	1.3255e-06	2.3703e-06	2.7617e-06	5.60011e-07	6.64307e-07	1.34631e-07	6.73533e-07	3.83107e-07	4.58623e-06	0	2.47295e-06	6.81846e-07	3.10699e-06	2.81422e-06	7.80805e-06	1.22248e-05	4.59705e-06	2.65923e-05	9.50013e-06	2.63787e-05	3.33327e-06	2.56734e-06	1.21015e-06	5.28971e-06	1.07936e-05	0	1.64726e-06	3.80785e-06	5.30141e-06	5.43554e-06	3.18137e-06	1.43977e-06
hsa-miR-3135b	MIR3135B	1.69307e-06	1.3255e-06	2.70892e-06	2.7617e-06	5.60011e-07	6.64307e-07	1.34631e-07	6.73533e-07	3.83107e-07	4.58623e-06	0	2.47295e-06	6.81846e-07	3.10699e-06	2.81422e-06	7.80805e-06	1.22248e-05	4.59705e-06	2.65923e-05	9.50013e-06	2.63787e-05	3.33327e-06	2.56734e-06	1.21015e-06	5.28971e-06	1.07936e-05	0	1.64726e-06	3.80785e-06	5.30141e-06	5.43554e-06	3.18137e-06	1.43977e-06
hsa-miR-3135b	MIR3135B	1.69307e-06	1.3255e-06	3.04753e-06	2.7617e-06	5.60011e-07	6.64307e-07	1.34631e-07	6.73533e-07	3.83107e-07	4.58623e-06	0	2.47295e-06	6.81846e-07	3.10699e-06	2.81422e-06	7.80805e-06	1.22248e-05	4.59705e-06	2.65923e-05	9.50013e-06	2.63787e-05	3.33327e-06	2.56734e-06	1.21015e-06	5.28971e-06	1.07936e-05	0	1.64726e-06	3.80785e-06	5.30141e-06	5.43554e-06	3.18137e-06	1.43977e-06
hsa-miR-3135b	MIR3135B	1.69307e-06	1.3255e-06	3.38615e-06	2.7617e-06	5.60011e-07	6.64307e-07	1.34631e-07	6.73533e-07	3.83107e-07	4.58623e-06	0	2.47295e-06	6.81846e-07	3.10699e-06	2.81422e-06	7.80805e-06	1.22248e-05	4.59705e-06	2.65923e-05	9.50013e-06	2.63787e-05	3.33327e-06	2.56734e-06	1.21015e-06	5.28971e-06	1.07936e-05	0	1.64726e-06	3.80785e-06	5.30141e-06	5.43554e-06	3.18137e-06	1.43977e-06
hsa-miR-3136-3p	MIR3136	0	0	0	0	0	0	0	0	0	0	0	0	0	0	0	0	0	0	0	0	0	0	0	0	0	0	0	0	0	0	0	0	0
hsa-miR-3136-5p	MIR3136	3.38615e-06	1.42527e-06	5.41783e-06	5.5234e-06	1.47371e-06	0	0	0	5.10809e-07	0	0	0	9.09128e-07	0	1.50092e-06	1.95201e-06	0	0	2.13593e-05	0	0	8.62052e-06	0	1.92087e-06	0	0	0	0	0	0	1.88734e-06	0	9.99837e-07
hsa-miR-3137	MIR3137	0	0	0	0	2.94743e-07	0	0	0	0	0	0	0	0	0	0	0	0	0	0	0	0	0	0	0	0	0	0	0	0	0	0	0	0
hsa-miR-3138	MIR3138	0	0	0	0	0	7.90841e-07	0	0	0	0	0	0	0	0	0	0	0	2.29852e-06	0	0	0	0	0	0	0	0	0	0	0	0	0	0	0
hsa-miR-3139	MIR3139	0	0	0	0	0	0	0	0	0	0	0	0	0	0	0	0	0	0	0	0	0	1.43675e-06	0	1.92087e-06	0	0	0	0	0	0	0	0	0
hsa-miR-3140-3p	MIR3140	0	0	0	0	0	0	0	0	0	0	0	0	0	0	0	0	0	0	0	2.05186e-06	0	2.87351e-06	0	0	0	0	0	0	0	0	0	0	0
hsa-miR-3140-5p	MIR3140	0	0	0	0	0	0	0	0	0	0	0	0	0	0	0	0	0	0	0	0	0	0	0	0	0	0	0	0	0	0	0	0	0
hsa-miR-3141	MIR3141	6.77229e-06	7.12635e-06	4.7406e-06	2.20936e-05	5.89485e-06	1.73985e-05	1.06288e-06	8.98044e-07	4.08647e-06	7.33797e-05	0	0	5.45477e-06	3.38944e-06	2.10128e-05	1.95201e-06	3.15072e-06	0	2.13593e-05	6.15559e-06	5.27575e-05	2.87351e-06	3.61597e-06	3.84174e-06	0	0	0	2.19635e-06	3.04628e-06	2.79022e-05	1.50987e-05	5.08206e-06	5.99902e-06
hsa-miR-3142	MIR3142	3.38615e-06	1.42527e-06	2.03169e-06	1.28695e-05	4.86325e-07	2.11155e-06	2.37376e-07	6.73533e-07	3.42242e-07	1.52263e-05	0	0	1.50006e-07	0	0	6.44164e-07	0	0	3.52429e-06	0	0	9.62624e-07	3.97756e-07	6.33888e-07	1.34277e-05	1.90308e-05	0	2.19635e-06	4.56942e-06	4.60386e-06	0	3.35416e-07	3.34945e-07
hsa-miR-3143	MIR3143	0	0	0	0	1.47371e-06	0	0	0	0	0	0	0	0	0	0	0	0	0	0	0	0	0	1.20532e-06	0	0	0	0	0	0	0	0	0	0
hsa-miR-3144-3p	MIR3144	0	0	0	0	0	0	0	0	0	0	0	0	0	0	0	0	0	2.29852e-06	0	2.05186e-06	0	0	0	0	0	0	0	0	0	0	0	0	1.49976e-06
hsa-miR-3144-5p	MIR3144	3.38615e-06	0	2.3703e-06	0	0	0	0	0	0	0	0	0	0	0	0	1.95201e-06	0	0	0	0	0	0	0	0	0	0	0	0	0	0	0	0	0
hsa-miR-3145-3p	MIR3145	3.38615e-06	0	2.70892e-06	0	1.47371e-06	0	3.54292e-07	0	0	0	0	0	0	0	0	0	0	0	0	0	0	0	0	0	0	0	0	2.19635e-06	0	0	3.77468e-06	0	0
hsa-miR-3145-5p	MIR3145	0	0	0	0	0	0	0	0	0	0	0	0	4.54564e-07	0	0	0	0	0	0	0	0	0	0	0	0	0	0	0	0	0	0	0	0
hsa-miR-3146	MIR3146	0	0	0	0	1.47371e-06	0	0	0	0	0	0	0	0	0	0	0	3.15072e-06	0	0	0	0	0	0	0	0	0	0	0	0	0	0	0	0
hsa-miR-3147	MIR3147	0	0	0	0	0	0	0	0	0	0	0	0	0	0	0	0	0	0	0	0	0	0	0	0	0	0	0	0	0	0	0	0	0
hsa-miR-3148	MIR3148	0	0	0	0	0	0	0	0	0	0	0	0	0	0	0	0	0	0	0	0	0	0	0	0	0	0	0	0	0	0	0	0	0
hsa-miR-3149	MIR3149	0	0	0	0	0	0	0	0	0	0	0	9.89178e-06	0	0	0	0	0	0	0	0	0	1.66663e-06	1.20532e-06	0	0	0	2.06522e-05	0	3.04628e-06	0	0	1.01641e-06	9.99837e-07
hsa-miR-3150a-3p	MIR3150A	0	0	0	0	0	3.95421e-07	0	0	0	9.17246e-06	0	4.94589e-06	0	0	0	0	0	0	0	0	0	0	1.80798e-06	9.60436e-07	2.03451e-05	0	0	0	1.52314e-06	1.39511e-05	1.88734e-06	5.08206e-07	0
hsa-miR-3150a-5p	MIR3150A	0	0	0	1.38085e-05	0	3.95421e-07	0	0	0	0	0	4.94589e-06	4.54564e-07	1.12981e-06	7.50458e-07	2.92802e-06	1.57536e-06	2.29852e-06	5.33983e-06	0	0	1.36492e-05	1.80798e-05	9.60436e-07	8.13802e-05	0	2.06522e-05	3.95343e-05	0	0	5.66202e-06	1.21969e-05	2.99951e-06
hsa-miR-3150b-3p	MIR3150B	0	0	0	1.38085e-05	0	3.95421e-07	0	0	0	0	0	4.94589e-06	4.54564e-07	1.12981e-06	7.50458e-07	2.92802e-06	1.57536e-06	2.29852e-06	5.33983e-06	0	0	1.36492e-05	1.80798e-05	9.60436e-07	8.13802e-05	0	2.06522e-05	3.95343e-05	0	0	5.66202e-06	1.21969e-05	2.99951e-06
hsa-miR-3150b-5p	MIR3150B	0	0	0	0	0	3.95421e-07	0	0	0	9.17246e-06	0	4.94589e-06	0	0	0	0	0	0	0	0	0	0	1.80798e-06	9.60436e-07	2.03451e-05	0	0	0	1.52314e-06	1.39511e-05	1.88734e-06	5.08206e-07	0
hsa-miR-3151-3p	MIR3151	0	0	0	0	0	0	3.54292e-07	0	0	0	0	0	0	0	0	0	0	2.29852e-06	0	0	0	0	0	1.92087e-06	0	0	0	0	0	0	0	2.03282e-06	0
hsa-miR-3151-5p	MIR3151	0	0	0	0	0	0	0	0	0	0	0	0	0	0	0	0	0	0	0	0	0	0	0	0	0	0	0	0	0	0	0	0	0
hsa-miR-3152-3p	MIR3152	0	0	0	0	0	0	0	0	0	0	0	0	0	0	0	0	0	0	0	0	0	0	0	0	0	0	0	0	0	0	0	0	0
hsa-miR-3152-5p	MIR3152	0	0	0	0	0	0	7.08584e-07	0	5.10809e-07	0	0	0	0	0	0	0	0	0	0	0	0	0	0	0	0	0	0	0	0	0	0	0	0
hsa-miR-3153	MIR3153	0	0	0	0	0	0	0	0	0	0	0	0	0	0	0	0	0	0	0	0	0	0	0	0	0	0	0	0	0	0	0	0	0
hsa-miR-3154	MIR3154	0	0	0	0	0	0	0	4.49022e-07	0	0	0	0	0	0	7.50458e-07	0	0	0	0	0	0	0	0	0	0	0	0	0	1.52314e-06	0	3.77468e-06	0	0
hsa-miR-3155a	MIR3155A	0	0	0	0	0	0	0	0	0	0	0	0	0	1.12981e-06	0	0	0	0	0	0	0	0	0	0	0	0	0	0	0	1.39511e-05	0	0	0
hsa-miR-3155b	MIR3155B	0	1.42527e-06	0	0	0	3.95421e-07	0	0	0	0	0	0	0	0	0	0	0	2.29852e-06	0	2.05186e-06	0	0	0	0	0	0	0	1.09818e-06	0	0	0	0	4.99919e-07
hsa-miR-3156-3p	MIR3156-1	0	0	0	0	0	0	0	0	0	0	0	0	0	0	0	0	0	0	0	0	0	0	0	0	0	0	0	0	0	0	0	0	0
hsa-miR-3156-3p	MIR3156-2	0	0	0	0	0	0	0	0	0	0	0	0	0	0	0	0	0	0	0	0	0	0	0	0	0	0	0	0	0	0	0	0	0
hsa-miR-3156-5p	MIR3156-1	0	0	0	0	0	0	0	0	0	0	0	0	0	0	0	0	0	0	0	0	0	0	0	0	0	0	0	0	0	0	0	0	0
hsa-miR-3156-5p	MIR3156-2	0	0	0	0	0	0	0	0	0	0	0	0	0	0	0	0	0	0	0	0	0	0	0	0	0	0	0	0	0	0	0	0	0
hsa-miR-3156-5p	MIR3156-3	0	0	0	0	0	0	0	0	0	0	0	0	0	0	0	0	0	0	0	0	0	0	0	0	0	0	0	0	0	0	0	0	0
hsa-miR-3157-3p	MIR3157	0	0	0	0	0	0	1.06288e-06	4.49022e-07	5.10809e-07	0	0	0	4.54564e-07	1.12981e-06	0	0	0	0	0	4.10373e-06	0	1.43675e-06	0	0	0	0	0	0	0	0	0	0	9.99837e-07
hsa-miR-3157-5p	MIR3157	0	2.85054e-06	0	5.5234e-06	1.47371e-06	0	3.54292e-07	0	0	0	0	0	0	0	0	0	0	0	0	4.10373e-06	8.79291e-06	4.31026e-06	3.61597e-06	0	0	0	0	2.19635e-06	0	0	0	0	4.99919e-07
hsa-miR-3158-3p	MIR3158-1	2.53961e-06	4.63213e-06	4.06338e-06	1.38085e-06	1.10529e-06	1.9771e-06	9.74303e-07	2.24511e-07	3.83107e-07	0	1.2759e-05	1.73106e-05	1.36369e-06	1.97718e-06	1.87614e-06	1.46401e-06	0	1.72389e-06	2.66991e-06	2.05186e-06	2.19823e-06	7.18376e-07	1.80798e-06	0	0	0	0	1.34527e-05	4.9502e-06	6.97554e-06	5.66202e-06	2.28693e-06	2.12465e-06
hsa-miR-3158-3p	MIR3158-2	2.53961e-06	4.63213e-06	4.5713e-06	1.38085e-06	1.10529e-06	2.37252e-06	9.74303e-07	2.24511e-07	3.83107e-07	0	1.2759e-05	1.73106e-05	1.36369e-06	1.97718e-06	1.87614e-06	1.46401e-06	0	1.72389e-06	2.66991e-06	2.05186e-06	2.19823e-06	7.18376e-07	1.80798e-06	0	0	0	0	1.29036e-05	4.9502e-06	6.97554e-06	5.66202e-06	2.28693e-06	2.12465e-06
hsa-miR-3158-5p	MIR3158-2	2.53961e-06	4.63213e-06	5.07922e-06	1.38085e-06	1.10529e-06	1.9771e-06	9.74303e-07	2.24511e-07	3.83107e-07	0	1.2759e-05	1.73106e-05	1.36369e-06	1.97718e-06	1.87614e-06	1.46401e-06	0	1.72389e-06	2.66991e-06	2.05186e-06	2.19823e-06	7.18376e-07	1.80798e-06	0	0	0	0	1.34527e-05	4.9502e-06	6.97554e-06	5.66202e-06	2.28693e-06	2.12465e-06
hsa-miR-3158-5p	MIR3158-1	2.53961e-06	4.63213e-06	4.5713e-06	1.38085e-06	1.10529e-06	2.37252e-06	9.74303e-07	2.24511e-07	3.83107e-07	0	1.2759e-05	1.73106e-05	1.36369e-06	1.97718e-06	1.87614e-06	1.46401e-06	0	1.72389e-06	2.66991e-06	2.05186e-06	2.19823e-06	7.18376e-07	1.80798e-06	0	0	0	0	1.29036e-05	4.9502e-06	6.97554e-06	5.66202e-06	2.28693e-06	2.12465e-06
hsa-miR-3159	MIR3159	3.38615e-06	1.42527e-06	5.41783e-06	0	7.36857e-06	7.90841e-07	0	0	0	0	0	0	0	0	1.50092e-06	2.34241e-06	0	3.44778e-06	2.13593e-05	1.02593e-06	1.75858e-05	2.87351e-06	2.41064e-06	5.76261e-06	0	0	0	0	0	0	0	5.08206e-07	4.99919e-07
hsa-miR-3160-3p	MIR3160-2	0	0	0	0	0	0	1.77146e-07	0	0	0	0	0	1.13641e-07	0	0	0	0	0	0	0	0	3.59188e-07	0	0	0	0	0	0	3.80785e-07	6.97554e-06	9.4367e-07	7.62309e-07	0
hsa-miR-3160-3p	MIR3160-1	0	0	0	0	0	0	1.77146e-07	0	0	0	0	0	1.13641e-07	0	0	0	0	0	0	1.02593e-06	0	3.59188e-07	0	0	0	0	0	0	3.80785e-07	6.97554e-06	9.4367e-07	7.62309e-07	0
hsa-miR-3160-5p	MIR3160-1	0	0	0	0	0	0	1.77146e-07	0	0	0	0	0	1.13641e-07	0	0	0	0	0	0	0	0	3.59188e-07	0	0	0	0	0	0	3.80785e-07	6.97554e-06	9.4367e-07	7.62309e-07	0
hsa-miR-3160-5p	MIR3160-2	0	0	0	0	0	0	1.77146e-07	0	0	0	0	0	1.13641e-07	0	0	0	0	0	0	1.02593e-06	0	3.59188e-07	0	0	0	0	0	0	3.80785e-07	6.97554e-06	9.4367e-07	7.62309e-07	0
hsa-miR-3161	MIR3161	0	1.42527e-06	0	0	0	0	0	0	0	0	0	0	0	0	0	0	3.15072e-06	0	0	0	0	0	0	0	0	0	0	0	0	0	0	0	0
hsa-miR-3162-3p	MIR3162	0	0	0	0	0	7.90841e-07	0	0	0	0	0	0	4.54564e-07	0	6.75412e-06	3.90402e-06	0	2.29852e-06	1.06797e-05	0	8.79291e-06	0	2.41064e-06	0	0	0	0	0	0	0	1.88734e-06	0	2.49959e-06
hsa-miR-3162-5p	MIR3162	0	0	0	0	0	0	0	0	5.10809e-07	0	0	0	0	0	0	0	0	0	0	0	8.79291e-06	0	0	0	0	0	0	0	0	0	0	0	0
hsa-miR-3163	MIR3163	0	0	0	0	0	3.95421e-07	0	0	0	0	0	0	0	0	0	0	3.15072e-06	0	0	0	0	0	0	0	0	4.26064e-05	0	0	0	0	0	0	0
hsa-miR-3164	MIR3164	0	0	0	0	0	0	0	0	0	0	0	0	0	0	7.50458e-07	0	0	0	0	0	0	0	0	0	0	0	0	0	0	0	0	0	4.99919e-07
hsa-miR-3165	MIR3165	0	0	0	0	0	0	0	0	0	0	0	0	0	0	0	0	0	0	0	0	0	0	0	0	0	0	0	1.09818e-06	0	0	0	0	0
hsa-miR-3166	MIR3166	0	0	0	0	0	0	0	0	0	0	0	0	0	0	3.75229e-07	9.76006e-07	0	0	0	1.02593e-06	0	0	0	0	0	0	0	0	0	0	9.4367e-07	0	2.49959e-07
hsa-miR-3167	MIR3167	0	0	0	0	2.94743e-06	0	0	0	0	0	0	0	4.54564e-07	0	0	0	0	0	0	0	0	0	0	1.92087e-06	0	0	0	0	0	0	0	1.01641e-06	0
hsa-miR-3168	MIR3168	0.000220099	5.55856e-05	0.000220099	0.000541293	2.94743e-06	2.37252e-06	1.41717e-06	1.34707e-06	1.02162e-06	0	0	9.89178e-06	0	1.12981e-06	0	1.95201e-06	3.15072e-06	0	0	0	0	1.43675e-06	0	3.84174e-06	0	5.68085e-05	8.26088e-05	3.29453e-06	0	0	0	1.01641e-06	0
hsa-miR-3169	MIR3169	0	0	0	0	0	0	0	0	0	0	0	0	0	0	0	0	0	0	0	0	0	0	0	0	0	0	0	0	0	0	0	0	0
hsa-miR-3170	MIR3170	0	0	0	0	0	0	0	0	0	0	0	0	0	0	0	0	0	0	0	0	0	0	0	0	0	0	0	0	0	0	0	0	0
hsa-miR-3171	MIR3171	0	0	0	0	0	0	0	0	0	0	0	0	0	0	0	0	0	0	0	0	0	0	0	0	0	0	0	0	0	0	0	0	0
hsa-miR-3173-3p	MIR3173	0	0	0	0	1.47371e-06	0	0	4.49022e-07	0	0	0	0	0	0	0	0	0	0	0	0	0	1.43675e-06	0	0	0	0	0	0	0	0	0	0	0
hsa-miR-3173-5p	MIR3173	0	2.85054e-06	0	0	0	0	0	2.24511e-07	0	0	2.5518e-05	0	0	2.25963e-06	7.50458e-07	3.90402e-06	9.45215e-06	2.29852e-06	0	2.05186e-06	0	0	0	3.84174e-06	0	2.84042e-05	0	8.78541e-06	0	0	3.77468e-06	1.01641e-06	9.99837e-07
hsa-miR-3174	MIR3174	3.72476e-05	5.70108e-06	6.70457e-05	5.5234e-06	2.0632e-05	2.37252e-06	7.08584e-06	1.39197e-05	2.55404e-06	0	0	0	0	0	0	1.17121e-05	3.15072e-06	2.29852e-06	0	1.02593e-05	0	1.43675e-06	2.41064e-06	7.68349e-06	0	0	0	0	0	0	0	0	0
hsa-miR-3175	MIR3175	0	0	0	0	0	0	0	0	0	0	2.5518e-05	1.97836e-05	0	0	0	0	0	0	1.06797e-05	0	0	2.87351e-06	1.20532e-06	0	0	0	0	1.09818e-06	0	4.18533e-05	1.88734e-06	0	0
hsa-miR-3176	MIR3176	0	2.85054e-06	0	5.5234e-06	7.36857e-06	1.58168e-06	3.54292e-07	1.79609e-06	0	0	0	1.97836e-05	4.54564e-07	2.25963e-06	1.50092e-06	1.95201e-05	2.2055e-05	4.59705e-06	3.2039e-05	1.84668e-05	2.63787e-05	1.1494e-05	1.20532e-05	1.92087e-06	0.00012207	5.68085e-05	0	6.58905e-06	4.56942e-06	4.18533e-05	9.4367e-06	4.06565e-06	1.49976e-06
hsa-miR-3177-3p	MIR3177	0	0	0	0	1.47371e-06	0	0	0	5.10809e-07	0	0	0	0	0	0	1.95201e-06	6.30144e-06	0	0	2.05186e-06	8.79291e-06	0	1.20532e-06	0	0	0	0	0	0	0	0	0	4.99919e-07
hsa-miR-3177-5p	MIR3177	0	1.42527e-06	0	0	0	0	0	0	0	0	0	0	0	0	0	0	0	0	0	0	0	0	0	0	0	0	0	0	0	0	0	0	0
hsa-miR-3178	MIR3178	0	2.85054e-06	0	0	0	7.90841e-07	0	0	1.02162e-06	3.66898e-05	0	0	4.54564e-07	0	7.50458e-07	1.95201e-06	0	0	0	0	0	0	0	0	0	0	0	0	1.52314e-06	1.39511e-05	1.88734e-06	0	0
hsa-miR-3179	MIR3179-1	0	2.42296e-07	0	0	0	0	0	0	0	0	0	0	0	0	0	0	0	0	0	0	0	0	0	0	0	0	0	0	0	0	0	0	0
hsa-miR-3179	MIR3179-2	0	2.42296e-07	0	0	0	0	0	0	0	0	0	0	0	0	0	0	0	0	0	0	0	0	0	0	0	0	0	0	0	0	0	0	0
hsa-miR-3179	MIR3179-3	0	2.42296e-07	0	0	0	0	0	0	0	0	0	0	0	0	0	0	0	0	0	0	0	0	0	0	0	0	0	0	0	0	0	0	0
hsa-miR-3179	MIR3179-4	0	2.42296e-07	0	0	0	0	0	0	0	0	0	0	0	0	0	0	0	0	0	0	0	0	0	0	0	0	0	0	0	0	0	0	0
hsa-miR-3179	MIR3179-1	0	2.42296e-07	0	0	0	3.95421e-07	0	0	0	0	0	0	0	0	0	0	0	0	0	0	0	7.18376e-07	0	0	0	0	0	0	0	0	9.4367e-07	0	0
hsa-miR-3179	MIR3179-2	0	2.42296e-07	0	0	0	0	0	0	0	0	0	0	0	0	0	0	0	0	0	0	0	0	0	0	0	0	0	0	0	0	0	0	0
hsa-miR-3180	MIR3180-5	0	0	0	0	0	1.02809e-07	0	0	0	3.66898e-06	9.69685e-06	1.28593e-06	0	0	9.75595e-08	2.53762e-07	6.79925e-05	0	0	5.12966e-07	0	0	0	0	5.28971e-06	0	6.81522e-06	1.42763e-07	1.98008e-07	3.48777e-06	2.45354e-07	1.32134e-07	0
hsa-miR-3180	MIR3180-4	0	0	0	0	0	1.02809e-07	0	0	0	0	9.69685e-06	1.28593e-06	0	0	9.75595e-08	2.53762e-07	6.79925e-05	0	0	5.12966e-07	0	0	0	0	5.28971e-06	0	6.81522e-06	1.42763e-07	1.98008e-07	3.48777e-06	2.45354e-07	1.32134e-07	0
hsa-miR-3180	MIR3180-4	0	0	0	0	0	1.02809e-07	0	0	0	3.66898e-06	9.69685e-06	1.28593e-06	0	0	9.75595e-08	2.53762e-07	6.79925e-05	0	0	5.12966e-07	0	0	0	0	5.28971e-06	0	6.81522e-06	1.42763e-07	1.98008e-07	3.48777e-06	2.45354e-07	1.32134e-07	0
hsa-miR-3180-3p	MIR3180-1	0	0	0	0	0	1.02809e-07	0	0	0	3.66898e-06	9.69685e-06	1.28593e-06	0	0	9.75595e-08	2.53762e-07	6.79925e-05	0	0	5.12966e-07	0	0	0	0	5.28971e-06	0	1.03261e-05	1.42763e-07	1.98008e-07	3.48777e-06	2.45354e-07	1.32134e-07	0
hsa-miR-3180-3p	MIR3180-2	0	0	0	0	0	1.02809e-07	1.77146e-07	0	0	0	9.69685e-06	1.28593e-06	0	0	9.75595e-08	2.53762e-07	6.79925e-05	0	0	5.12966e-07	0	0	0	0	5.28971e-06	0	0	1.42763e-07	1.98008e-07	3.48777e-06	2.45354e-07	1.32134e-07	0
hsa-miR-3180-3p	MIR3180-3	1.01584e-05	0	1.62535e-05	2.7617e-06	0	1.02809e-07	0	2.24511e-07	0	3.66898e-06	9.69685e-06	1.28593e-06	0	0	9.75595e-08	9.03781e-06	7.58693e-05	3.44778e-06	0	5.64262e-06	4.39645e-06	7.18376e-07	0	0	5.28971e-06	1.42021e-05	0	1.42763e-07	1.98008e-07	3.48777e-06	2.45354e-07	1.32134e-07	0
hsa-miR-3180-3p	MIR3180-1	1.01584e-05	0	1.82852e-05	2.7617e-06	0	1.02809e-07	0	2.24511e-07	0	3.66898e-06	9.69685e-06	1.28593e-06	0	0	9.75595e-08	9.03781e-06	7.58693e-05	3.44778e-06	0	5.64262e-06	4.39645e-06	7.18376e-07	0	0	5.28971e-06	1.42021e-05	0	1.42763e-07	1.98008e-07	3.48777e-06	2.45354e-07	1.32134e-07	0
hsa-miR-3180-3p	MIR3180-2	0	0	0	0	0	1.02809e-07	1.77146e-07	0	0	0	9.69685e-06	1.28593e-06	0	0	9.75595e-08	2.53762e-07	6.79925e-05	0	0	5.12966e-07	0	0	0	0	5.28971e-06	0	0	1.42763e-07	1.98008e-07	3.48777e-06	2.45354e-07	1.32134e-07	0
hsa-miR-3180-5p	MIR3180-1	0	0	0	0	0	0	0	8.98044e-08	0	0	0	0	0	0	1.50092e-07	0	2.41975e-05	9.19409e-07	0	4.10373e-07	0	0	0	0	0	0	0	4.3927e-07	0	0	0	0	0
hsa-miR-3180-5p	MIR3180-2	0	0	0	0	0	0	0	8.98044e-08	0	0	0	0	0	0	1.50092e-07	0	2.41975e-05	9.19409e-07	0	4.10373e-07	0	0	0	0	0	0	0	4.3927e-07	0	0	0	0	0
hsa-miR-3180-5p	MIR3180-3	0	0	0	0	0	0	0	8.98044e-08	0	0	0	0	0	0	1.50092e-07	0	2.41975e-05	9.19409e-07	0	4.10373e-07	0	0	0	0	0	0	0	4.3927e-07	0	0	0	0	0
hsa-miR-3180-5p	MIR3180-1	0	0	0	0	0	0	0	8.98044e-08	0	0	0	0	0	0	1.50092e-07	0	2.41975e-05	9.19409e-07	0	4.10373e-07	0	0	0	0	0	0	0	4.3927e-07	0	0	0	0	0
hsa-miR-3180-5p	MIR3180-2	0	0	0	0	0	0	0	8.98044e-08	0	0	0	0	0	0	1.50092e-07	0	2.41975e-05	9.19409e-07	0	4.10373e-07	0	0	0	0	0	0	0	4.3927e-07	0	0	0	0	0
hsa-miR-3181	MIR3181	0	1.42527e-06	0	0	0	0	0	0	0	0	0	0	0	0	5.2532e-06	0	0	0	1.06797e-05	0	8.79291e-06	2.87351e-06	0	0	0	0	0	4.3927e-06	4.56942e-06	0	1.88734e-06	0	4.99919e-07
hsa-miR-3182	MIR3182	4.40199e-05	1.85285e-05	3.52159e-05	2.7617e-05	3.0948e-05	1.5026e-05	9.21159e-06	1.88589e-05	2.55404e-06	0	0	0	0	0	0	0	0	0	0	0	0	0	0	0	0	0	0	0	0	0	0	0	0
hsa-miR-3183	MIR3183	0	0	0	0	0	2.60978e-07	0	0	0	0	0	0	0	0	0	0	0	0	0	0	0	0	0	0	0	0	0	0	0	0	6.22822e-07	0	0
hsa-miR-3183	MIR3183	0	0	0	0	0	2.60978e-07	0	0	0	0	0	0	0	0	0	0	0	0	0	0	0	0	0	0	0	0	0	0	0	0	6.22822e-07	0	0
hsa-miR-3183	MIR3183	0	0	0	0	0	2.60978e-07	0	0	0	0	0	0	0	0	7.50458e-07	0	0	0	0	0	0	0	0	0	0	0	0	0	0	0	6.22822e-07	0	0
hsa-miR-3184-3p	MIR3184	0.000182852	0.000167469	0.000109711	0.000436348	0.000118265	2.09573e-05	2.23204e-05	4.40042e-05	4.16309e-05	0.00161435	0.00320251	0.00083091	0.000133869	0.000283019	0.000252904	0.000736884	0.00085542	0.000268927	0.000982528	0.000379595	0.0013585	0.00049568	0.000401372	0.000346717	0.00374349	0.00176106	0.00131141	0.000411816	0.0003686	0.00152067	0.00102766	0.000417745	0.000264207
hsa-miR-3184-5p	MIR3184	0.000402951	0.000814542	0.000282066	0.00119305	0.000508063	0.000397002	0.000135517	0.000147504	0.000196151	0.00301774	0.00248801	0.00433755	0.000485702	0.000923623	0.00099173	0.00270646	0.00355401	0.000833215	0.00235486	0.00111519	0.0022378	0.00100573	0.00121255	0.00048406	0.00270589	0.00218713	0.00338696	0.00180485	0.00128172	0.00373192	0.00253281	0.00133506	0.00092085
hsa-miR-3185	MIR3185	0	0	0	0	0	0	0	0	0	0	0	0	0	0	0	0	0	0	0	0	0	0	0	0	0	0	0	0	0	0	0	0	0
hsa-miR-3186-3p	MIR3186	0	0	0	0	0	0	0	0	0	0	0	0	0	0	0	0	0	0	0	0	0	0	1.20532e-06	0	0	0	0	0	1.52314e-06	0	0	0	0
hsa-miR-3186-5p	MIR3186	0	0	0	0	0	0	0	0	0	0	0	0	0	0	0	0	0	0	0	0	0	0	0	0	0	0	0	0	0	0	0	0	0
hsa-miR-3187-3p	MIR3187	0	0	0	0	2.94743e-06	0	3.54292e-07	4.49022e-07	0	0	0	0	4.54564e-07	1.12981e-06	1.50092e-06	0	3.15072e-06	0	1.06797e-05	0	0	5.74701e-06	0	0	0	0	4.13044e-05	0	0	1.39511e-05	0	0	4.99919e-07
hsa-miR-3187-5p	MIR3187	0	0	0	0	0	0	0	0	0	0	0	0	0	0	0	0	0	0	0	0	0	0	0	0	0	0	0	0	0	0	0	0	0
hsa-miR-3188	MIR3188	0	7.12635e-07	0	0	0	0	0	0	0	0	0	9.89178e-06	0	0	0	0	0	0	1.06797e-05	0	0	0	0	0	0	0	0	0	1.52314e-06	0	0	0	9.99837e-07
hsa-miR-3189-3p	MIR3189	0	0	0	0	0	0	0	0	0	0	0	0	0	0	0	0	0	0	0	0	0	0	0	0	0	2.84042e-05	0	0	0	0	0	0	0
hsa-miR-3189-5p	MIR3189	0	7.12635e-07	0	0	0	0	0	0	0	0	0	0	0	0	0	0	0	0	0	0	0	0	0	0	0	0	0	0	0	0	0	0	0
hsa-miR-3190-3p	MIR3190	0	0	0	0	0	0	0	2.24511e-07	2.55404e-07	0	0	0	0	0	3.75229e-07	0	0	0	0	0	0	0	6.02661e-07	0	0	0	0	0	0	0	0	0	0
hsa-miR-3190-5p	MIR3190	0	0	0	0	0	0	0	0	0	0	0	0	2.27282e-07	0	3.75229e-07	0	0	0	0	0	0	0	0	0	0	0	0	5.49088e-07	0	0	9.4367e-07	1.01641e-06	0
hsa-miR-3191-3p	MIR3191	0	0	0	0	0	0	0	0	0	0	0	0	2.27282e-07	0	3.75229e-07	0	0	0	0	0	0	0	0	0	0	0	0	5.49088e-07	0	0	9.4367e-07	1.01641e-06	0
hsa-miR-3191-5p	MIR3191	0	0	0	0	0	0	0	2.24511e-07	2.55404e-07	0	0	0	0	0	3.75229e-07	0	0	0	0	0	0	0	6.02661e-07	0	0	0	0	0	0	0	0	0	0
hsa-miR-3192-3p	MIR3192	0	0	0	2.7617e-06	0	0	7.08584e-07	0	0	3.66898e-05	0	0	0	0	0	0	0	0	0	0	8.79291e-06	0	0	0	0	0	0	0	0	0	0	0	4.99919e-07
hsa-miR-3192-5p	MIR3192	0	0	0	2.7617e-06	0	0	0	4.49022e-07	0	9.17246e-06	0	0	0	0	0	3.90402e-06	0	0	0	0	0	0	0	1.92087e-06	0	0	2.06522e-05	0	0	0	0	0	0
hsa-miR-3193	MIR3193	5.07922e-06	0	4.06338e-06	0	7.36857e-07	7.90841e-07	3.54292e-07	0	0	0	0	0	0	0	7.50458e-07	0	0	0	0	0	0	0	0	0	0	0	4.13044e-05	1.09818e-06	0	0	0	2.03282e-06	0
hsa-miR-3194-3p	MIR3194	0	0	0	0	0	0	0	0	0	0	0	0	0	0	1.50092e-06	6.83204e-06	0	0	0	0	0	0	0	1.92087e-06	0	0	0	0	6.09256e-06	0	0	0	4.99919e-07
hsa-miR-3194-5p	MIR3194	0	1.42527e-06	0	5.5234e-06	0	0	0	8.98044e-07	0	1.83449e-05	2.5518e-05	0	0	0	1.50092e-06	2.92802e-06	0	0	1.06797e-05	2.05186e-06	3.51716e-05	1.43675e-06	1.20532e-06	0	0	0	0	1.09818e-05	7.76801e-05	0	5.66202e-06	4.06565e-06	4.99919e-07
hsa-miR-3195	MIR3195	5.75645e-05	1.14022e-05	2.87822e-05	0.000121515	6.77908e-05	3.95421e-05	1.41717e-06	4.0412e-06	3.11593e-05	0.000372952	0.000102072	0.000102182	0.000144097	0.000170602	0.000446522	2.73282e-05	6.61651e-05	1.14926e-05	1.06797e-05	2.05186e-05	5.27575e-05	6.03436e-05	4.82129e-05	4.418e-05	0.000203451	0.000397659	8.26088e-05	5.05161e-05	0.000194962	0.00051619	0.000882011	0.000186003	0.000205966
hsa-miR-3196	MIR3196	2.03169e-05	1.42527e-05	1.21901e-05	5.5234e-05	4.42114e-06	7.90841e-06	3.54292e-07	8.98044e-07	3.06485e-06	0.00119242	2.5518e-05	0.000217619	1.0455e-05	2.03367e-05	4.05247e-05	7.80805e-06	1.89043e-05	3.21793e-05	0.000181554	6.56596e-05	0.000342923	1.58043e-05	1.08479e-05	1.72878e-05	0.000244141	8.52127e-05	0.00018587	2.63562e-05	5.02636e-05	0.000153462	0.000186847	2.54103e-05	1.99967e-05
hsa-miR-3197	MIR3197	0	0	0	0	0	0	0	0	0	0	0	0	0	0	0	0	0	0	0	0	0	0	0	0	0	0	0	0	0	2.79022e-05	0	0	0
hsa-miR-3198	MIR3198-2	0	0	0	0	0	0	0	0	0	1.83449e-05	0	0	0	0	0	0	0	0	0	0	0	0	0	0	0	2.84042e-05	0	1.09818e-06	0	0	0	0	0
hsa-miR-3198	MIR3198-1	0	0	0	0	0	0	0	0	0	0	0	0	0	0	0	0	0	0	0	0	0	0	0	0	0	0	0	1.09818e-06	0	0	0	0	0
hsa-miR-3199	MIR3199-2	0	2.85054e-06	0	0	7.36857e-07	3.95421e-07	1.77146e-07	2.24511e-07	2.29864e-06	0	0	1.48377e-05	4.54564e-07	0	3.75229e-06	1.95201e-06	4.72608e-06	0	5.33983e-06	0	0	0	3.0133e-06	0	0	0	0	3.29453e-06	2.28471e-06	6.97554e-06	6.60569e-06	4.57385e-06	7.49878e-07
hsa-miR-3199	MIR3199-1	0	1.42527e-06	0	5.5234e-06	7.36857e-07	3.95421e-07	1.77146e-07	2.24511e-07	1.78783e-06	0	0	4.94589e-06	4.54564e-07	0	2.25137e-06	1.95201e-06	4.72608e-06	0	5.33983e-06	0	0	0	6.02661e-07	0	4.06901e-05	0	0	1.09818e-06	7.61569e-07	6.97554e-06	9.4367e-07	2.54103e-06	1.74971e-06
hsa-miR-3200-3p	MIR3200	0	1.42527e-06	0	0	5.89485e-06	0	2.48004e-06	8.98044e-07	1.02162e-06	0	0	9.89178e-06	2.72738e-06	1.12981e-06	3.00183e-06	5.85604e-06	2.2055e-05	2.29852e-06	0	6.15559e-06	8.79291e-06	2.87351e-06	1.32585e-05	3.84174e-06	0	0	0	6.58905e-06	3.04628e-06	0	5.66202e-06	2.03282e-06	2.99951e-06
hsa-miR-3200-5p	MIR3200	0	0	0	5.5234e-06	0	0	3.54292e-07	4.49022e-07	0	0	0	0	4.54564e-07	0	7.50458e-07	0	3.15072e-06	0	0	0	0	0	3.61597e-06	0	0	0	0	0	0	0	0	0	0
hsa-miR-3201	MIR3201	0	0	0	0	0	0	0	0	3.42242e-07	0	0	0	0	0	0	0	0	0	0	0	0	0	0	0	0	0	0	0	0	0	0	0	0
hsa-miR-3202	MIR3202-2	0	7.12635e-07	0	0	0	0	0	4.49022e-07	0	1.83449e-05	0	0	4.54564e-07	1.12981e-06	7.50458e-07	0	0	0	0	0	0	0	0	0	0	0	0	1.09818e-06	0	0	0	0	0
hsa-miR-3202	MIR3202-1	0	7.12635e-07	0	0	0	0	0	0	0	0	0	0	0	1.12981e-06	0	1.95201e-06	0	0	0	0	0	0	1.20532e-06	0	4.06901e-05	0	0	0	0	0	0	0	0
hsa-miR-3529-3p	MIR3529	3.38615e-06	4.95282e-05	5.41783e-06	1.38085e-05	5.52643e-06	2.37252e-06	3.89721e-06	3.81669e-06	1.14932e-06	0	0	1.48377e-05	5.68205e-07	5.64907e-07	9.38072e-07	1.46401e-06	3.15072e-06	6.32094e-06	0	4.10373e-06	6.59468e-06	2.87351e-06	1.50665e-06	4.80218e-07	1.01725e-05	2.13032e-05	0	6.31451e-06	7.61569e-07	3.48777e-06	0	5.08206e-07	6.24898e-07
hsa-miR-3529-5p	MIR3529	0	0	0	0	0	0	1.77146e-07	0	2.55404e-07	0	0	0	4.54564e-07	0	0	0	0	0	0	0	0	0	0	0	0	0	0	0	0	0	0	0	0
hsa-miR-3591-3p	MIR3591	0	0	0	0	0	0	7.08584e-07	6.73533e-07	0	0	1.2759e-05	0	0	0	0	0	0	0	0	0	0	0	0	0	0	0	5.16305e-05	5.49088e-07	7.61569e-07	0	0	0	0
hsa-miR-3591-5p	MIR3591	0	0	0	0	0	3.95421e-07	0	0	0	0	0	0	0	0	0	0	0	1.14926e-06	0	0	0	2.15513e-06	0	0	0	0	0	0	0	0	0	0	0
hsa-miR-3605-3p	MIR3605	6.77229e-06	4.27581e-06	6.09506e-06	0	2.94743e-06	4.74505e-06	2.48004e-06	4.49022e-07	1.53243e-06	1.83449e-05	0	9.89178e-06	4.09108e-06	3.38944e-06	2.25137e-06	2.53762e-05	4.09593e-05	2.29852e-06	0	4.10373e-06	0	7.18376e-06	8.43725e-06	3.84174e-06	0	2.84042e-05	0	1.09818e-06	7.61569e-06	0	7.54936e-06	5.08206e-06	4.49927e-06
hsa-miR-3605-5p	MIR3605	0	1.42527e-06	0	0	4.42114e-06	7.90841e-07	0	4.49022e-07	5.10809e-07	0	0	0	1.36369e-06	2.25963e-06	1.50092e-06	5.85604e-06	6.30144e-06	0	0	0	0	2.87351e-06	1.20532e-06	7.68349e-06	0	0	0	0	1.52314e-06	0	0	4.06565e-06	2.49959e-06
hsa-miR-3606-3p	MIR3606	0	0	0	0	0	0	0	0	0	0	0	0	0	0	0	0	0	0	0	0	0	7.18376e-07	0	0	0	0	0	0	0	0	0	0	0
hsa-miR-3606-5p	MIR3606	3.38615e-06	0	2.03169e-06	0	0	0	3.54292e-07	0	0	0	0	0	4.54564e-07	1.12981e-06	0	0	0	0	0	0	0	7.18376e-07	0	0	0	0	0	0	0	0	0	0	0
hsa-miR-3609	MIR3609	4.7406e-05	1.14022e-05	2.3703e-05	0	2.65268e-05	2.37252e-06	3.54292e-07	2.69413e-06	4.59728e-06	0	0	9.89178e-06	4.54564e-07	2.25963e-06	2.25137e-06	7.02724e-05	5.35622e-05	2.52838e-05	3.2039e-05	4.92447e-05	0	4.59761e-05	0.000109684	0.000217058	4.06901e-05	0	0	1.09818e-06	1.52314e-06	5.58043e-05	2.07607e-05	3.04924e-06	1.49976e-06
hsa-miR-3610	MIR3610	0	1.42527e-06	0	0	0	0	0	0	0	1.83449e-05	2.5518e-05	2.96754e-05	4.54564e-07	0	1.50092e-06	0	0	0	0	0	8.79291e-06	1.43675e-06	1.20532e-06	0	0	0	0	0	0	1.39511e-05	1.88734e-06	9.14771e-06	4.99919e-07
hsa-miR-3611	MIR3611	0	4.27581e-06	0	0	2.94743e-06	1.58168e-06	3.54292e-07	4.49022e-07	5.10809e-07	9.17246e-05	0.000204144	5.93507e-05	2.72738e-06	9.03852e-06	2.25137e-06	0	0	0	0	0	0	1.43675e-06	0	0	4.06901e-05	5.68085e-05	6.19566e-05	7.68723e-06	1.21851e-05	2.79022e-05	2.26481e-05	7.11488e-06	3.49943e-06
hsa-miR-3612	MIR3612	0	0	0	0	0	0	0	0	0	0	0	0	4.54564e-07	1.12981e-06	7.50458e-07	0	0	0	0	0	0	0	0	0	0	0	0	0	0	0	0	0	0
hsa-miR-3613-3p	MIR3613	3.38615e-06	7.12635e-06	3.04753e-06	5.5234e-06	1.76846e-05	7.90841e-06	2.12575e-06	4.49022e-07	1.53243e-06	0	0	9.89178e-06	4.09108e-06	2.25963e-06	4.50275e-06	9.76006e-06	9.45215e-06	2.29852e-06	1.06797e-05	6.15559e-06	0	4.31026e-06	4.21863e-06	1.92087e-06	0	0	1.03261e-05	9.88358e-06	7.61569e-06	1.39511e-05	3.77468e-06	7.11488e-06	1.04983e-05
hsa-miR-3613-5p	MIR3613	4.06338e-05	0.000164262	4.06338e-05	0.000115991	0.000122318	0.00011309	2.3029e-05	1.61648e-05	2.86053e-05	0.000128414	0.000178626	8.90261e-05	1.36369e-05	1.35578e-05	1.27578e-05	3.31842e-05	6.30144e-06	2.75823e-05	0.000138835	2.46224e-05	5.27575e-05	0.000104883	4.15836e-05	8.06766e-05	4.06901e-05	5.68085e-05	0.000113587	6.58905e-05	4.87404e-05	6.97554e-05	3.20848e-05	5.48862e-05	2.89953e-05
hsa-miR-3614-3p	MIR3614	0	1.42527e-06	0	0	0	0	3.54292e-07	4.49022e-07	0	0	2.5518e-05	0	4.54564e-07	0	1.50092e-06	1.95201e-06	0	2.29852e-06	0	4.10373e-06	0	1.43675e-06	3.61597e-06	1.92087e-06	8.13802e-05	0	0	3.29453e-06	2.28471e-06	1.39511e-05	9.4367e-06	2.03282e-06	9.99837e-07
hsa-miR-3614-5p	MIR3614	0	5.70108e-06	0	0	4.42114e-06	1.58168e-06	7.08584e-07	0	2.04323e-06	0.00011007	0.00025518	4.94589e-05	9.09128e-07	6.77889e-06	1.27578e-05	2.14721e-05	9.45215e-06	2.06867e-05	2.13593e-05	1.4363e-05	3.51716e-05	1.58043e-05	1.20532e-05	1.92087e-06	0.000488281	0.000340851	0.000123913	2.41599e-05	1.29467e-05	0.000209266	4.34088e-05	2.03282e-05	6.49894e-06
hsa-miR-3615	MIR3615	2.3703e-05	3.7057e-05	3.79248e-05	0.000115991	3.68428e-05	3.40062e-05	1.09831e-05	4.0412e-06	1.58351e-05	0.000697107	0.000561396	0.00135517	4.13653e-05	0.000102813	0.000183862	0.000210817	0.000195344	0.000108031	0.000544662	7.79708e-05	0.000773776	0.00022126	0.000175977	0.000115252	0.00126139	0.000539681	0.000929349	0.000609488	0.000242179	0.000530141	0.000679443	0.000344564	0.00012298
hsa-miR-3616-3p	MIR3616	0	0	0	0	0	0	0	0	0	0	0	0	0	0	0	0	0	0	0	0	0	0	0	0	0	0	0	0	0	0	0	0	0
hsa-miR-3616-5p	MIR3616	0	0	0	0	0	0	0	0	0	0	0	0	0	0	0	0	0	0	0	0	0	0	0	0	0	0	0	0	0	0	0	0	0
hsa-miR-3617-3p	MIR3617	0	0	0	0	0	0	3.54292e-07	0	0	0	0	0	0	0	0	0	0	0	0	0	0	0	0	0	0	0	0	0	0	0	0	0	0
hsa-miR-3617-5p	MIR3617	0	0	0	0	0	0	0	8.98044e-07	5.10809e-07	0	0	0	9.09128e-07	0	0	0	0	1.14926e-06	0	0	0	0	0	0	0	0	0	0	0	0	0	0	0
hsa-miR-3618	MIR3618	0	0	0	0	0	0	0	0	0	0	0	0	0	0	0	0	0	0	0	2.05186e-06	0	0	0	0	0	0	0	0	0	0	0	0	0
hsa-miR-3619-3p	MIR3619	0	0	0	0	0	0	0	0	0	0	0	9.89178e-06	0	0	0	0	0	0	0	2.05186e-06	0	0	0	0	0	0	0	0	0	0	0	0	0
hsa-miR-3619-5p	MIR3619	0	0	0	0	0	0	0	0	0	0	0	0	0	0	0	1.95201e-06	3.15072e-06	4.59705e-06	0	0	0	1.43675e-06	0	0	0	0	0	0	0	0	0	0	0
hsa-miR-3620-3p	MIR3620	0	0	0	0	0	0	0	4.49022e-07	0	0	0	0	1.81826e-06	0	7.50458e-07	9.76006e-06	1.89043e-05	6.89557e-06	0	4.10373e-06	0	1.29308e-05	4.82129e-06	9.60436e-06	0	0	0	0	0	0	0	0	4.99919e-07
hsa-miR-3620-5p	MIR3620	0	1.42527e-06	0	5.5234e-06	0	2.60978e-07	0	0	0	3.66898e-05	2.5518e-05	5.93507e-05	6.81846e-07	5.64907e-07	3.75229e-06	4.88003e-07	0	4.59705e-06	1.21748e-05	0	1.75858e-05	1.43675e-06	3.21821e-06	2.47792e-06	9.48079e-05	9.94149e-05	2.35435e-05	5.09554e-06	6.85412e-06	6.97554e-05	1.1324e-05	1.16684e-05	1.69972e-06
hsa-miR-3621	MIR3621	0	0	0	0	0	0	0	0	0	3.66898e-05	0	0	0	0	0	0	0	0	0	0	0	0	0	0	0	0	0	0	0	0	1.88734e-06	0	0
hsa-miR-3622a-3p	MIR3622A	0	0	0	0	0	0	0	0	0	0	0	0	1.13641e-07	0	0	1.95201e-06	0	1.14926e-06	0	0	0	3.59188e-06	9.03991e-07	0	0	0	0	0	0	0	9.4367e-07	0	0
hsa-miR-3622a-5p	MIR3622A	1.69307e-06	0	8.46536e-07	0	3.68428e-06	0	1.77146e-07	6.73533e-07	0	0	0	0	1.70462e-06	1.12981e-06	2.6266e-06	9.76006e-07	0	0	0	3.07779e-06	0	2.15513e-06	1.50665e-06	2.88131e-06	0	0	1.03261e-05	5.49088e-07	0	0	9.4367e-07	1.01641e-06	1.74971e-06
hsa-miR-3622b-3p	MIR3622B	1.69307e-06	0	1.01584e-06	0	3.68428e-06	0	1.77146e-07	6.73533e-07	0	0	0	0	1.70462e-06	1.12981e-06	2.6266e-06	9.76006e-07	0	0	0	3.07779e-06	0	2.15513e-06	1.50665e-06	2.88131e-06	0	0	1.03261e-05	5.49088e-07	0	0	9.4367e-07	1.01641e-06	1.74971e-06
hsa-miR-3622b-5p	MIR3622B	0	0	0	0	0	0	0	0	0	0	0	0	1.13641e-07	0	0	1.95201e-06	0	1.14926e-06	0	0	0	3.59188e-06	9.03991e-07	0	0	0	0	0	0	0	9.4367e-07	0	0
hsa-miR-3646	MIR3646	0	0	0	0	0	0	0	0	0	0	0	0	0	0	0	0	0	0	0	0	0	0	0	0	0	0	0	0	0	0	0	0	0
hsa-miR-3648	MIR3648-1	2.53961e-05	3.56318e-06	2.28565e-05	1.10468e-05	6.63171e-06	1.58168e-06	0	8.98044e-07	0	0.000467795	1.2759e-05	6.42966e-05	4.54564e-07	1.12981e-06	3.75229e-07	2.92802e-06	1.10275e-05	3.21793e-05	2.66991e-05	1.12852e-05	3.95681e-05	1.58043e-05	6.02661e-06	4.80218e-06	4.06901e-05	7.10106e-05	2.06522e-05	1.04327e-05	3.04628e-06	5.58043e-05	1.88734e-05	4.57385e-06	2.24963e-06
hsa-miR-3648	MIR3648-2	2.53961e-05	3.56318e-06	2.53961e-05	1.10468e-05	6.63171e-06	1.58168e-06	0	8.98044e-07	0	0.000467795	1.2759e-05	6.42966e-05	4.54564e-07	1.12981e-06	3.75229e-07	2.92802e-06	1.10275e-05	3.21793e-05	2.66991e-05	1.12852e-05	3.95681e-05	1.58043e-05	6.02661e-06	4.80218e-06	4.06901e-05	7.10106e-05	2.06522e-05	1.04327e-05	3.04628e-06	5.58043e-05	1.88734e-05	4.57385e-06	2.24963e-06
hsa-miR-3649	MIR3649	0	0	0	0	0	0	0	0	0	0	0	0	0	0	0	0	0	0	0	0	0	0	0	0	0	0	0	0	0	0	0	0	0
hsa-miR-3649	MIR3649	0	0	0	0	0	0	0	0	0	0	0	0	0	0	0	0	0	0	0	0	0	0	0	0	0	0	0	0	0	0	0	0	0
hsa-miR-3650	MIR3650	0	0	0	0	0	0	0	0	0	0	0	0	0	0	0	0	0	0	0	0	0	0	0	0	0	0	0	0	0	0	0	0	0
hsa-miR-3651	MIR3651	1.01584e-05	2.06664e-05	1.82852e-05	5.5234e-06	2.50531e-05	1.58168e-06	3.54292e-07	8.98044e-06	4.08647e-06	0	0	0	0	0	1.50092e-06	0.000165921	8.19187e-05	5.97616e-05	4.27186e-05	0.000116956	6.15504e-05	4.59761e-05	4.82129e-05	1.72878e-05	4.06901e-05	0	0	2.19635e-05	3.04628e-06	0	0	5.08206e-06	9.99837e-07
hsa-miR-3652	MIR3652	0	0	0	0	0	0	0	0	0	0	0	0	0	3.38944e-06	0	0	0	0	0	0	8.79291e-06	0	0	1.92087e-06	0	0	0	0	0	0	0	0	0
hsa-miR-3653-3p	MIR3653	0.000240416	7.12635e-05	0.000432749	0.000220936	0.000398639	5.14047e-06	1.59431e-05	0.000168383	0.000355267	3.66898e-05	0	2.96754e-05	2.27282e-06	1.12981e-06	4.50275e-06	0.000142497	6.61651e-05	2.87315e-05	9.61169e-05	3.69335e-05	8.79291e-05	0.000104165	0.000110287	0.000121015	0.000284831	0.000113617	0.000123913	4.72216e-05	1.98008e-05	0.000139511	2.26481e-05	1.52462e-05	6.49894e-06
hsa-miR-3653-5p	MIR3653	0.000203169	7.41141e-05	0.00032507	0.000281693	0.000395692	1.85848e-05	1.94861e-05	0.000167036	0.000359354	0.000238484	0	2.96754e-05	5.90933e-06	1.8077e-05	1.72605e-05	4.88003e-05	3.15072e-05	2.41345e-05	7.47576e-05	1.02593e-05	1.75858e-05	0.000191806	8.61805e-05	0.000115252	0	5.68085e-05	2.06522e-05	7.4676e-05	5.33099e-05	0.000195315	9.05924e-05	4.06565e-05	2.69956e-05
hsa-miR-3654	MIR3654	0	0	0	0	2.94743e-06	0	0	0	0	0	0	0	0	0	1.50092e-06	1.95201e-06	0	0	1.06797e-05	2.05186e-06	8.79291e-06	0	1.20532e-06	0	0	2.84042e-05	0	0	0	1.39511e-05	0	0	0
hsa-miR-3655	MIR3655	0	0	0	0	0	0	0	0	0	0	0	0	0	3.38944e-06	0	0	0	0	0	0	0	0	0	1.92087e-06	0	0	2.06522e-05	0	0	0	1.88734e-06	1.01641e-06	0
hsa-miR-3656	MIR3656	1.69307e-05	2.85054e-06	1.69307e-05	6.62808e-05	1.17897e-05	4.34963e-06	5.31438e-07	1.34707e-06	3.32026e-06	0.000311864	0	8.40802e-05	2.31828e-05	2.20314e-05	6.56651e-05	9.76006e-06	1.26029e-05	8.04483e-06	4.27186e-05	1.94927e-05	2.63787e-05	1.43675e-05	6.62927e-06	1.34461e-05	4.06901e-05	5.68085e-05	4.13044e-05	1.70217e-05	3.80785e-05	2.79022e-05	0.000255735	2.38857e-05	2.84954e-05
hsa-miR-3656	MIR3656	2.70892e-05	2.85054e-06	2.43803e-05	9.94211e-05	1.62108e-05	1.06764e-05	5.31438e-07	2.24511e-06	5.8743e-06	0.000898901	0	0.000103864	3.2274e-05	3.78488e-05	0.00010619	1.36641e-05	1.89043e-05	8.04483e-06	6.40779e-05	1.94927e-05	3.51716e-05	1.7241e-05	6.62927e-06	1.92087e-05	0.000447591	0.000113617	0.000123913	3.01998e-05	5.78793e-05	9.76576e-05	0.000440694	5.23452e-05	4.84921e-05
hsa-miR-3657	MIR3657	0	0	0	0	0	0	0	0	0	0	0	0	0	0	0	0	0	0	0	0	0	0	2.41064e-06	0	0	0	0	0	0	0	0	0	0
hsa-miR-3658	MIR3658	0	0	0	0	0	0	0	0	0	0	0	0	0	0	0	0	0	0	0	0	0	0	0	0	0	0	0	0	0	0	0	0	0
hsa-miR-3659	MIR3659	0	0	0	0	0	7.90841e-07	0	4.49022e-07	0	0	2.5518e-05	9.89178e-06	0	1.12981e-06	7.50458e-07	1.95201e-06	3.15072e-06	0	0	0	0	0	0	0	0	0	0	1.31781e-05	0	0	5.66202e-06	4.06565e-06	9.49845e-06
hsa-miR-3660	MIR3660	0	0	0	0	0	0	0	0	0	0	0	9.89178e-06	0	0	0	0	1.57536e-05	0	0	0	0	0	0	0	4.06901e-05	0	0	0	0	0	0	0	0
hsa-miR-3661	MIR3661	0	1.42527e-06	0	5.5234e-06	0	0	0	4.49022e-07	5.10809e-07	0	0	0	0	0	0	1.95201e-06	0	2.29852e-06	1.06797e-05	2.05186e-06	0	0	1.20532e-06	0	0	0	0	8.78541e-06	0	1.39511e-05	0	1.01641e-06	4.99919e-07
hsa-miR-3662	MIR3662	0	0	0	0	0	0	0	0	0	0	0	0	0	0	0	1.95201e-06	0	0	0	0	0	0	0	0	0	0	0	0	0	0	0	0	4.99919e-07
hsa-miR-3663-3p	MIR3663	1.01584e-05	0	8.12675e-06	1.65702e-05	1.47371e-06	2.37252e-06	0	0	1.53243e-06	1.83449e-05	2.5518e-05	4.94589e-05	1.36369e-05	1.69472e-05	2.32642e-05	7.80805e-06	0	0	2.13593e-05	4.10373e-06	0	1.00573e-05	2.41064e-06	3.84174e-06	0	2.84042e-05	2.06522e-05	7.68723e-06	1.0662e-05	4.18533e-05	5.66202e-05	1.93118e-05	1.14981e-05
hsa-miR-3663-5p	MIR3663	0	0	0	0	0	0	0	0	0	0	0	0	0	0	0	0	0	0	0	0	0	0	0	0	0	0	0	0	0	0	0	0	4.99919e-07
hsa-miR-3664-3p	MIR3664	0	1.42527e-06	0	0	0	0	3.54292e-07	0	0	0	0	0	0	0	0	0	0	0	0	0	0	0	0	0	0	0	0	0	0	0	0	0	0
hsa-miR-3664-5p	MIR3664	0	0	0	0	0	0	0	0	0	0	0	0	0	0	0	0	0	0	0	0	0	0	0	0	0	0	0	0	0	0	0	0	0
hsa-miR-3665	MIR3665	3.38615e-06	1.42527e-06	4.7406e-06	1.38085e-05	2.94743e-06	1.58168e-06	0	0	5.10809e-07	7.33797e-05	0	7.91343e-05	2.42283e-06	4.51926e-06	3.00183e-06	0	3.15072e-06	2.87315e-06	2.48836e-05	4.61669e-06	0	1.43675e-06	2.41064e-06	4.80218e-07	0	0	6.19566e-05	2.19635e-06	1.52314e-06	8.37065e-05	4.71835e-05	4.57385e-06	2.49959e-06
hsa-miR-3666	MIR3666	0	0	0	0	0	0	0	0	0	0	0	0	0	0	0	0	0	0	0	0	0	0	0	0	0	0	0	0	0	0	0	0	0
hsa-miR-3667-3p	MIR3667	0	0	0	0	0	0	3.54292e-07	0	5.10809e-07	3.66898e-05	0	0	0	0	0	0	0	0	0	0	0	4.31026e-06	3.61597e-06	0	0	2.84042e-05	0	0	0	1.39511e-05	0	0	4.99919e-07
hsa-miR-3667-5p	MIR3667	0	0	0	0	1.47371e-06	0	0	0	0	0	0	0	4.54564e-07	0	0	0	0	0	0	0	0	1.43675e-06	1.20532e-06	1.92087e-06	4.06901e-05	0	0	0	1.52314e-06	0	0	0	0
hsa-miR-3668	MIR3668	0	0	0	0	0	0	0	0	0	0	0	0	0	0	0	0	0	0	0	0	0	0	0	0	0	0	0	0	0	0	0	2.03282e-06	0
hsa-miR-3670	MIR3670-1	0	0	0	0	0	0	0	0	0	0	0	0	0	0	0	0	0	0	0	0	0	0	0	0	0	0	0	0	0	0	0	4.26893e-07	0
hsa-miR-3670	MIR3670-2	0	0	0	0	7.36857e-07	3.95421e-07	0	0	0	0	0	0	0	0	0	0	0	0	0	0	0	0	0	0	0	0	0	0	0	0	0	1.7279e-07	0
hsa-miR-3670	MIR3670-3	0	0	0	0	0	0	0	0	0	0	0	0	0	0	0	0	0	0	0	0	0	0	0	0	0	0	0	0	0	0	0	4.26893e-07	0
hsa-miR-3670	MIR3670-4	0	0	0	0	0	0	0	0	0	0	0	0	0	0	0	0	0	0	0	0	0	0	0	0	0	0	0	0	0	0	0	4.26893e-07	0
hsa-miR-3670	MIR3670-1	0	0	0	0	0	0	0	0	0	0	0	0	0	0	0	0	0	0	0	0	0	0	0	0	0	0	0	0	0	0	0	4.26893e-07	0
hsa-miR-3670	MIR3670-2	0	0	0	0	7.36857e-07	3.95421e-07	0	0	0	0	0	0	0	0	0	0	0	0	0	0	0	0	0	0	0	0	0	0	0	0	0	1.7279e-07	0
hsa-miR-3671	MIR3671	0	0	0	0	0	0	0	0	0	0	0	0	0	0	0	0	0	0	0	0	0	0	0	0	0	0	0	0	0	0	0	0	0
hsa-miR-3672	MIR3672	0	0	0	0	0	0	0	0	0	0	0	0	0	0	0	0	0	0	0	2.05186e-06	0	0	0	0	0	0	0	0	0	0	0	0	0
hsa-miR-3674	MIR3674	0	0	0	0	1.47371e-06	3.95421e-07	0	0	0	9.17246e-06	2.5518e-05	0	0	0	0	0	3.15072e-06	0	0	0	0	0	0	0	0	1.42021e-05	0	0	0	0	9.4367e-07	0	0
hsa-miR-3674	MIR3674	0	0	0	0	0	3.95421e-07	0	0	0	9.17246e-06	2.5518e-05	0	0	0	0	0	0	0	0	0	0	0	0	0	0	1.42021e-05	0	0	0	0	9.4367e-07	0	0
hsa-miR-3675-3p	MIR3675	0	0	0	0	0	0	0	0	0	0	0	0	0	0	0	0	0	0	0	0	0	0	0	0	0	0	0	0	0	0	0	0	0
hsa-miR-3675-5p	MIR3675	0	0	0	0	0	0	0	0	0	0	0	0	0	0	0	0	0	0	0	2.05186e-06	0	0	0	0	0	0	0	0	0	0	0	0	0
hsa-miR-3677-3p	MIR3677	1.01584e-05	5.70108e-06	9.14259e-06	2.20936e-05	4.42114e-06	2.37252e-06	3.54292e-07	1.79609e-06	5.10809e-07	1.83449e-05	0	2.96754e-05	4.09108e-06	1.58174e-05	1.8011e-05	0	0	6.89557e-06	3.2039e-05	1.02593e-05	3.51716e-05	4.31026e-06	2.41064e-06	0	0	0	8.26088e-05	2.96507e-05	2.74165e-05	0.000139511	9.4367e-06	2.33775e-05	3.99935e-06
hsa-miR-3677-5p	MIR3677	0	0	0	0	0	0	0	0	0	1.83449e-05	0	0	0	0	7.50458e-07	0	3.15072e-06	0	0	2.05186e-06	0	0	0	0	0	0	4.13044e-05	0	0	0	0	0	0
hsa-miR-3678-3p	MIR3678	0	7.12635e-07	0	0	0	0	0	0	0	0	0	0	0	0	0	0	0	0	0	0	0	0	0	0	0	0	0	0	0	0	0	0	0
hsa-miR-3678-5p	MIR3678	0	7.12635e-07	0	5.5234e-06	1.47371e-06	0	7.08584e-07	0	0	0	0	0	0	0	0	0	0	0	0	4.10373e-06	0	1.43675e-06	2.41064e-06	1.92087e-06	0	0	0	5.49088e-06	0	0	0	0	9.99837e-07
hsa-miR-3679-3p	MIR3679	0	0	0	0	0	0	0	0	0	0	0	0	0	0	0	0	0	0	0	0	0	0	0	0	4.06901e-05	0	0	0	0	0	0	0	0
hsa-miR-3679-5p	MIR3679	0	2.85054e-06	0	0	4.42114e-06	0	3.54292e-07	0	2.55404e-07	0	0	0	0	0	0	7.80805e-06	0	0	1.06797e-05	1.4363e-05	8.79291e-06	4.31026e-06	6.02661e-06	1.92087e-06	0	0	0	2.19635e-06	0	0	0	0	0
hsa-miR-3680-3p	MIR3680-1	0	0	0	0	4.86325e-07	0	0	0	0	0	0	0	0	0	0	0	0	0	0	0	0	0	2.04905e-07	0	0	0	0	0	0	0	0	0	0
hsa-miR-3680-3p	MIR3680-2	0	0	0	0	4.86325e-07	0	0	0	0	0	0	0	0	0	0	0	0	0	0	0	0	0	2.04905e-07	0	0	0	0	0	0	0	0	0	0
hsa-miR-3680-3p	MIR3680-1	0	0	0	0	4.86325e-07	0	0	0	0	0	0	0	0	0	0	0	0	0	0	0	0	0	2.04905e-07	0	0	0	0	0	0	0	0	0	0
hsa-miR-3680-5p	MIR3680-1	0	4.70339e-07	0	0	0	0	0	0	0	0	0	0	0	0	0	0	0	0	0	0	0	0	2.04905e-07	0	0	0	0	0	0	0	0	0	0
hsa-miR-3680-5p	MIR3680-2	0	4.70339e-07	0	0	0	0	0	0	0	0	0	0	0	0	0	0	0	0	0	0	0	0	2.04905e-07	0	0	0	0	0	0	0	0	0	0
hsa-miR-3680-5p	MIR3680-1	0	4.70339e-07	0	0	0	0	0	0	0	0	0	0	0	0	0	0	0	0	0	0	0	0	2.04905e-07	0	0	0	0	0	0	0	0	0	0
hsa-miR-3681-3p	MIR3681	0	0	0	0	0	0	0	0	0	0	0	0	0	0	0	0	0	0	0	0	0	0	0	0	0	0	0	0	0	0	0	0	0
hsa-miR-3681-5p	MIR3681	0	0	0	0	0	0	0	0	0	0	0	0	0	0	7.50458e-07	0	0	0	0	0	0	5.74701e-06	0	3.84174e-06	0	0	0	2.19635e-06	1.52314e-06	0	0	0	4.99919e-07
hsa-miR-3682-3p	MIR3682	0	0	0	0	0	0	0	0	0	0	0	0	0	0	0	0	0	0	0	0	0	0	0	0	0	0	0	0	0	0	0	0	0
hsa-miR-3682-5p	MIR3682	0	0	0	0	0	0	0	0	5.10809e-07	0	0	0	0	0	0	0	0	0	0	0	0	0	0	0	0	0	0	0	0	0	0	0	0
hsa-miR-3683	MIR3683	0	0	0	0	0	0	0	0	0	0	0	0	0	0	0	0	0	0	0	0	0	0	0	0	0	0	0	0	0	0	0	0	0
hsa-miR-3684	MIR3684	0	2.85054e-06	0	0	1.47371e-06	0	3.54292e-07	0	0	0	0	0	0	0	0	1.95201e-06	0	2.29852e-06	0	0	0	0	0	0	0	0	0	0	0	0	0	0	0
hsa-miR-3685	MIR3685	0	0	0	0	0	0	0	0	0	0	0	0	0	0	0	0	0	0	0	0	0	0	0	0	0	0	0	0	0	0	0	0	0
hsa-miR-3686	MIR3686	0	0	0	0	0	0	0	0	0	0	0	0	0	5.64907e-07	0	0	0	0	0	0	0	0	0	0	0	0	0	0	0	0	0	0	0
hsa-miR-3687	MIR3687-1	1.18515e-05	7.12635e-07	1.06664e-05	0	6.63171e-06	7.90841e-07	3.54292e-07	1.34707e-06	0	9.17246e-05	2.5518e-05	1.48377e-05	4.54564e-07	2.25963e-06	1.12569e-06	1.36641e-05	9.45215e-06	1.14926e-05	1.06797e-05	1.64149e-05	7.47397e-05	1.79594e-05	1.56692e-05	2.49713e-05	0	1.42021e-05	1.03261e-05	8.65363e-06	0	3.48777e-05	1.1324e-05	5.08206e-07	7.49878e-07
hsa-miR-3687	MIR3687-2	1.18515e-05	7.12635e-07	1.18515e-05	0	6.63171e-06	7.90841e-07	3.54292e-07	8.98044e-07	0	8.25521e-05	0	4.94589e-06	4.54564e-07	2.25963e-06	7.50458e-07	1.17121e-05	9.45215e-06	1.14926e-05	1.06797e-05	1.64149e-05	6.59468e-05	1.7241e-05	1.44639e-05	2.49713e-05	0	0	1.03261e-05	6.03997e-06	0	2.79022e-05	1.03804e-05	5.08206e-07	7.49878e-07
hsa-miR-3688-3p	MIR3688-1	1.69307e-06	1.78159e-06	2.03169e-06	0	3.68428e-07	0	0	0	2.55404e-07	0	6.3795e-06	2.47295e-06	1.13641e-07	2.82454e-07	3.75229e-07	9.76006e-07	0	5.74631e-07	0	0	0	0	0	4.80218e-07	0	0	0	5.49088e-07	7.61569e-07	0	1.41551e-06	1.77872e-06	8.74857e-07
hsa-miR-3688-3p	MIR3688-2	1.69307e-06	2.49422e-06	2.3703e-06	0	3.68428e-07	0	0	0	2.55404e-07	0	6.3795e-06	2.47295e-06	1.13641e-07	2.82454e-07	3.75229e-07	0	0	5.74631e-07	0	0	0	0	0	4.80218e-07	0	0	0	5.49088e-07	7.61569e-07	0	1.41551e-06	2.11414e-06	8.74857e-07
hsa-miR-3688-5p	MIR3688-2	1.69307e-06	1.78159e-06	2.70892e-06	0	3.68428e-07	0	0	0	2.55404e-07	0	6.3795e-06	2.47295e-06	1.13641e-07	2.82454e-07	3.75229e-07	9.76006e-07	0	5.74631e-07	0	0	0	0	0	4.80218e-07	0	0	0	5.49088e-07	7.61569e-07	0	1.41551e-06	1.77872e-06	8.74857e-07
hsa-miR-3688-5p	MIR3688-1	1.69307e-06	2.49422e-06	3.04753e-06	0	3.68428e-07	0	0	0	2.55404e-07	0	6.3795e-06	2.47295e-06	1.13641e-07	2.82454e-07	3.75229e-07	0	0	5.74631e-07	0	0	0	0	0	4.80218e-07	0	0	0	5.49088e-07	7.61569e-07	0	1.41551e-06	2.11414e-06	8.74857e-07
hsa-miR-3689a-3p	MIR3689A	0	0	0	0	0	0	0	0	0	0	0	0	0	0	0	0	0	0	0	0	0	0	6.02661e-07	0	0	0	0	0	0	0	0	0	0
hsa-miR-3689a-5p	MIR3689A	0	0	0	0	0	0	0	0	0	0	0	0	0	0	0	0	0	0	0	0	0	0	0	0	0	0	0	0	0	0	0	0	0
hsa-miR-3689b-3p	MIR3689B	0	0	0	0	0	0	0	0	0	0	0	0	0	0	0	0	0	0	0	0	0	0	0	0	0	0	0	0	0	0	0	0	0
hsa-miR-3689b-5p	MIR3689B	0	0	0	0	0	0	0	0	0	0	0	0	0	0	0	0	0	0	0	0	0	0	0	0	0	0	0	0	0	0	0	0	0
hsa-miR-3689c	MIR3689C	0	0	0	0	0	0	0	0	0	0	0	0	0	0	0	0	0	0	0	0	0	0	0	0	0	0	0	0	0	0	0	0	0
hsa-miR-3689d	MIR3689D2	0	0	0	0	0	0	0	0	0	0	0	0	0	0	0	0	0	0	0	0	0	0	0	0	0	0	0	0	0	0	0	0	0
hsa-miR-3689d	MIR3689D1	0	0	0	0	0	0	0	0	0	0	0	0	0	0	0	0	0	0	0	0	0	0	6.02661e-07	0	0	0	0	0	0	0	0	0	0
hsa-miR-3689e	MIR3689E	0	0	0	0	0	0	0	0	0	0	0	0	0	0	0	0	0	0	0	0	0	0	0	0	0	0	0	0	0	0	0	0	0
hsa-miR-3689f	MIR3689F	0	0	0	0	0	0	0	0	0	0	0	0	0	0	0	0	0	0	0	0	0	0	0	0	0	0	0	0	0	0	0	0	0
hsa-miR-3690	MIR3690	0	0	0	8.2851e-06	7.36857e-07	3.95421e-07	0	0	0	0	0	0	0	5.64907e-07	0	1.95201e-06	0	0	5.33983e-06	2.05186e-06	0	7.18376e-07	1.20532e-06	1.92087e-06	0	0	0	0	0	0	0	1.01641e-06	2.49959e-07
hsa-miR-3690	MIR3690	0	0	0	8.2851e-06	7.36857e-07	3.95421e-07	0	0	0	0	0	0	0	5.64907e-07	0	1.95201e-06	0	0	5.33983e-06	2.05186e-06	0	7.18376e-07	1.20532e-06	1.92087e-06	0	0	0	0	0	0	0	1.01641e-06	2.49959e-07
hsa-miR-3691-3p	MIR3691	0	0	0	0	0	0	0	0	0	0	0	0	0	2.25963e-06	0	1.95201e-06	0	0	0	2.05186e-06	0	0	0	0	0	0	0	0	0	0	0	0	0
hsa-miR-3691-5p	MIR3691	0	1.42527e-06	0	5.5234e-06	0	1.58168e-06	3.54292e-07	0	0	0	0	0	4.54564e-07	1.12981e-06	6.00366e-06	1.95201e-06	0	2.29852e-06	0	2.05186e-06	0	4.31026e-06	1.20532e-06	1.92087e-06	0	2.84042e-05	0	5.49088e-06	0	1.39511e-05	1.88734e-06	0	1.49976e-06
hsa-miR-3692-3p	MIR3692	0	0	0	0	0	0	0	0	0	0	0	0	0	0	0	0	0	0	0	0	0	0	0	0	0	0	0	0	0	0	0	0	0
hsa-miR-3692-5p	MIR3692	0	0	0	0	1.47371e-06	0	0	0	0	0	0	9.89178e-06	0	0	0	0	0	0	0	0	0	0	0	0	0	0	0	0	0	0	0	0	0
hsa-miR-3713	MIR3713	0	0	0	0	0	0	0	0	0	0	0	0	0	0	0	0	0	0	0	0	0	0	0	0	0	0	0	0	0	0	0	0	0
hsa-miR-3714	MIR3714	0	0	0	0	0	0	0	0	0	0	0	0	0	0	0	0	0	0	0	0	0	7.18376e-07	0	0	0	0	0	0	0	0	0	0	0
hsa-miR-3714	MIR3714	0	0	0	0	0	0	0	0	0	0	0	0	0	0	0	0	0	0	0	0	0	0	0	0	0	0	0	0	0	0	0	0	0
hsa-miR-3907	MIR3907	0	0	0	0	1.47371e-06	0	0	0	0	0	0	0	0	0	0	0	0	0	0	0	0	0	0	0	0	0	0	0	0	0	0	1.01641e-06	0
hsa-miR-3908	MIR3908	0	0	0	0	0	0	0	0	0	0	0	0	0	0	0	0	0	0	0	0	0	0	0	0	0	0	0	0	0	0	0	0	0
hsa-miR-3909	MIR3909	1.35446e-05	1.14022e-05	2.70892e-05	5.5234e-06	4.42114e-06	3.16337e-06	2.12575e-06	8.98044e-07	2.55404e-06	0	0	1.97836e-05	3.18195e-06	1.12981e-06	4.50275e-06	1.17121e-05	3.15072e-05	6.89557e-06	1.06797e-05	4.10373e-06	0	1.43675e-05	8.43725e-06	0	0	0	0	1.75708e-05	6.09256e-06	0	0	2.03282e-06	3.99935e-06
hsa-miR-3910	MIR3910-2	0	0	0	0	0	0	0	2.24511e-07	2.55404e-07	0	0	0	4.54564e-07	0	0	0	0	0	0	0	0	0	0	0	0	0	0	1.09818e-06	0	0	0	0	0
hsa-miR-3910	MIR3910-1	0	0	0	0	0	7.90841e-07	0	2.24511e-07	2.55404e-07	0	0	0	4.54564e-07	0	0	0	0	0	0	0	0	0	0	0	0	0	0	0	0	0	0	0	0
hsa-miR-3911	MIR3911	0	0	0	0	0	0	0	0	0	0	0	0	0	0	7.50458e-07	0	0	2.29852e-06	0	0	0	0	0	0	0	0	0	1.09818e-06	0	0	0	0	0
hsa-miR-3912-3p	MIR3912	6.77229e-06	1.14022e-05	8.12675e-06	0	5.89485e-06	2.37252e-06	3.89721e-06	1.34707e-06	5.6189e-06	0	0	0	2.27282e-06	1.12981e-06	7.50458e-07	1.95201e-06	6.30144e-06	0	0	2.05186e-06	0	1.1494e-05	7.23193e-06	5.76261e-06	0	0	0	0	0	2.79022e-05	0	0	0
hsa-miR-3912-5p	MIR3912	0	0	0	0	0	0	3.54292e-07	0	0	0	0	0	0	0	0	0	0	0	0	0	0	0	0	0	0	0	0	0	0	0	0	0	0
hsa-miR-3913-3p	MIR3913-2	1.69307e-06	1.42527e-06	1.52377e-06	1.10468e-05	2.579e-06	1.18626e-05	4.42865e-07	5.61278e-07	1.02162e-06	0.000160518	0.000121211	6.18236e-05	1.23869e-05	3.89786e-05	1.44463e-05	1.46401e-06	7.87679e-07	1.14926e-06	5.33983e-06	3.07779e-06	6.59468e-06	2.51432e-06	6.02661e-07	1.44065e-06	0.000203451	0.00013492	0.000129076	1.48254e-05	4.53134e-05	5.92921e-05	2.40636e-05	3.15088e-05	7.87372e-06
hsa-miR-3913-3p	MIR3913-1	1.69307e-06	1.42527e-06	1.35446e-06	8.2851e-06	2.579e-06	1.18626e-05	6.20011e-07	3.36767e-07	7.66213e-07	0.000160518	0.000121211	6.18236e-05	1.21596e-05	3.84137e-05	1.40711e-05	1.46401e-06	7.87679e-07	1.14926e-06	5.33983e-06	3.07779e-06	6.59468e-06	2.51432e-06	6.02661e-07	1.44065e-06	0.000183105	0.00013492	0.000129076	1.48254e-05	4.53134e-05	5.92921e-05	2.40636e-05	3.10006e-05	7.62376e-06
hsa-miR-3913-5p	MIR3913-1	1.69307e-06	1.42527e-06	1.18515e-06	1.10468e-05	2.579e-06	1.18626e-05	6.20011e-07	5.61278e-07	1.02162e-06	0.000160518	0.000121211	6.18236e-05	1.23869e-05	3.89786e-05	1.44463e-05	1.46401e-06	7.87679e-07	1.14926e-06	5.33983e-06	3.07779e-06	6.59468e-06	2.51432e-06	6.02661e-07	1.44065e-06	0.000203451	0.00013492	0.000129076	1.48254e-05	4.53134e-05	5.92921e-05	2.40636e-05	3.15088e-05	7.87372e-06
hsa-miR-3913-5p	MIR3913-2	1.69307e-06	1.42527e-06	1.01584e-06	8.2851e-06	2.579e-06	1.18626e-05	4.42865e-07	3.36767e-07	7.66213e-07	0.000160518	0.000121211	6.18236e-05	1.21596e-05	3.84137e-05	1.40711e-05	1.46401e-06	7.87679e-07	1.14926e-06	5.33983e-06	3.07779e-06	6.59468e-06	2.51432e-06	6.02661e-07	1.44065e-06	0.000183105	0.00013492	0.000129076	1.48254e-05	4.53134e-05	5.92921e-05	2.40636e-05	3.10006e-05	7.62376e-06
hsa-miR-3914	MIR3914-1	0	0	0	0	0	0	0	0	0	0	0	0	0	0	0	0	0	0	0	2.05186e-06	0	0	0	0	0	0	0	0	0	0	0	0	0
hsa-miR-3914	MIR3914-2	0	0	0	0	0	0	0	0	0	0	0	0	0	0	0	0	0	0	0	0	0	0	0	0	0	0	0	0	0	0	0	0	0
hsa-miR-3915	MIR3915	0	1.42527e-06	0	0	0	0	0	0	0	0	0	0	0	0	0	0	0	0	0	0	0	0	0	0	0	0	0	0	0	0	0	0	0
hsa-miR-3916	MIR3916	0	0	0	5.5234e-06	1.47371e-06	7.90841e-07	0	8.98044e-07	0	7.33797e-05	0	0	0	0	0	0	9.45215e-06	0	1.06797e-05	2.05186e-06	0	4.31026e-06	0	3.84174e-06	4.06901e-05	0	0	0	4.56942e-06	0	0	0	0
hsa-miR-3917	MIR3917	3.38615e-06	0	3.04753e-06	0	2.94743e-06	0	0	0	0	0	0	0	4.54564e-07	1.12981e-06	0	3.90402e-06	3.15072e-06	0	0	0	8.79291e-06	4.31026e-06	2.41064e-06	3.84174e-06	0	0	2.06522e-05	1.09818e-06	0	0	1.88734e-06	0	0
hsa-miR-3918	MIR3918	0	0	0	0	0	0	0	0	0	0	0	0	0	0	0	1.95201e-06	0	0	0	0	0	1.43675e-06	0	0	0	0	0	0	1.52314e-06	0	0	0	0
hsa-miR-3919	MIR3919	0	0	0	0	0	0	0	0	0	0	0	0	0	0	0	0	0	0	0	0	0	0	0	0	0	0	0	0	0	0	0	0	0
hsa-miR-3920	MIR3920	0	0	0	0	0	0	0	0	0	0	0	0	0	0	0	0	0	0	0	0	0	0	1.20532e-06	0	0	0	0	0	0	0	0	0	0
hsa-miR-3921	MIR3921	0	0	0	0	0	0	0	0	0	0	0	0	0	0	0	0	0	0	0	0	0	0	0	0	0	2.84042e-05	0	0	0	0	0	0	0
hsa-miR-3922-3p	MIR3922	0	1.42527e-06	0	1.10468e-05	0	3.95421e-06	0	4.49022e-07	0	0.000146759	0	5.93507e-05	1.81826e-06	6.21398e-06	3.00183e-06	0	3.15072e-06	6.89557e-06	3.2039e-05	2.05186e-06	0	4.31026e-06	4.82129e-06	1.92087e-06	0.000203451	8.52127e-05	0.000103261	1.42763e-05	3.04628e-06	5.58043e-05	1.88734e-06	8.1313e-06	2.49959e-06
hsa-miR-3922-5p	MIR3922	0	0	0	0	0	7.90841e-07	0	0	0	0	2.5518e-05	0	0	5.64907e-07	0	0	0	2.29852e-06	0	0	0	0	0	3.84174e-06	0	0	0	1.09818e-06	0	0	0	0	0
hsa-miR-3923	MIR3923	0	0	0	0	0	0	0	0	0	0	0	0	0	0	0	0	1.26029e-05	0	0	0	0	0	0	0	0	0	0	0	0	0	0	0	0
hsa-miR-3924	MIR3924	0	0	0	0	0	0	0	0	0	0	0	0	0	0	0	1.95201e-06	0	0	0	0	0	0	0	0	0	0	0	0	0	0	0	0	0
hsa-miR-3925-3p	MIR3925	0	0	0	0	0	0	0	0	0	0	0	0	0	0	0	0	0	0	0	0	0	1.43675e-06	0	0	0	0	2.06522e-05	0	0	0	0	0	0
hsa-miR-3925-5p	MIR3925	0	1.42527e-06	0	0	0	0	0	0	0	0	0	0	0	0	0	0	0	0	0	0	0	0	0	0	4.06901e-05	0	0	3.29453e-06	0	1.39511e-05	0	0	0
hsa-miR-3926	MIR3926-1	0	0	0	0	0	0	0	0	0	0	0	0	1.13641e-07	0	1.12569e-06	0	0	0	0	0	0	0	3.0133e-07	4.80218e-07	0	0	0	2.74544e-07	3.80785e-07	0	0	0	0
hsa-miR-3926	MIR3926-2	0	0	0	0	7.36857e-07	3.95421e-07	0	0	2.55404e-07	0	0	0	1.13641e-07	0	1.12569e-06	0	0	0	0	0	0	0	3.0133e-07	4.80218e-07	0	0	0	2.74544e-07	3.80785e-07	0	0	0	0
hsa-miR-3926	MIR3926-2	0	0	0	0	7.36857e-07	3.95421e-07	0	0	2.55404e-07	0	0	0	1.13641e-07	0	1.12569e-06	0	0	0	0	0	0	0	3.0133e-07	4.80218e-07	0	0	0	2.74544e-07	3.80785e-07	0	0	0	0
hsa-miR-3926	MIR3926-1	0	0	0	0	0	0	0	0	0	0	0	0	1.13641e-07	0	1.12569e-06	0	0	0	0	0	0	0	3.0133e-07	4.80218e-07	0	0	0	2.74544e-07	3.80785e-07	0	0	0	0
hsa-miR-3927-3p	MIR3927	0	0	0	0	1.47371e-06	0	0	0	5.10809e-07	0	0	0	0	0	0	0	0	0	0	0	0	0	0	0	0	0	0	1.09818e-06	0	0	0	0	0
hsa-miR-3927-5p	MIR3927	0	0	0	0	0	0	0	0	0	0	0	0	0	0	0	0	0	2.29852e-06	0	0	0	0	0	0	0	0	0	0	0	0	0	0	0
hsa-miR-3928-3p	MIR3928	3.38615e-06	1.42527e-06	2.03169e-06	1.10468e-05	0	7.90841e-07	0	4.49022e-07	5.10809e-07	0.000201794	7.6554e-05	5.93507e-05	9.09128e-07	9.60342e-06	5.2532e-06	1.95201e-06	3.15072e-06	2.29852e-06	3.2039e-05	2.05186e-06	0	7.18376e-06	0	5.76261e-06	0.000203451	8.52127e-05	0.000103261	1.42763e-05	7.61569e-06	2.79022e-05	5.85076e-05	1.7279e-05	2.99951e-06
hsa-miR-3928-5p	MIR3928	0	1.42527e-06	0	0	0	1.58168e-06	0	0	0	0	0	0	0	0	7.50458e-07	0	0	0	0	0	0	0	2.41064e-06	0	0	0	0	0	0	0	0	0	4.99919e-07
hsa-miR-3929	MIR3929	2.20099e-05	1.06895e-05	1.7608e-05	1.10468e-05	1.40003e-05	5.79687e-06	7.08584e-07	8.2171e-07	3.57566e-06	0.000137587	0.000178626	2.47295e-05	2.95467e-06	7.34379e-06	1.01312e-05	1.17121e-05	1.5218e-05	1.49404e-05	0.000272331	4.71928e-05	3.36768e-05	2.44248e-05	2.99281e-05	4.99427e-05	8.13802e-05	2.84042e-05	0.00018587	2.03163e-05	1.5993e-05	0.000111609	8.49303e-06	1.52462e-05	4.99919e-06
[truncated: 1,396 more rows]
