# Supplementary material for: Lack of Conserved miRNA Deregulation in HPV-Induced Squamous Cell Carcinomas
Source: Biomolecules. 2021 May 20;11(5):764. doi: 10.3390/biom11050764 (PMC8160722; doi:10.3390/biom11050764)
Supplement: Supplementary file 1 [file biomolecules-11-00764-s001.zip › TabS3.xlsx]

## Sheet: S3
		ANAL HPVneg			ANAL HPVpos			CERVICAL HPVpos			TONSILLAR HPVneg			TONSILLAR HPVpos			VULVAR HPVneg			VULVAR HPVpos
Gene	miRNA	DE fold change (log2)	DE adjusted p-value	Supported DE?	DE fold change (log2)	DE adjusted p-value	Supported DE?	DE fold change (log2)	DE adjusted p-value	Supported DE?	DE fold change (log2)	DE adjusted p-value	Supported DE?	DE fold change (log2)	DE adjusted p-value	Supported DE?	DE fold change (log2)	DE adjusted p-value	Supported DE?	DE fold change (log2)	DE adjusted p-value	Supported DE?
hsa-miR-133a-3p	MIR133A1	-3.8978	4.20233e-05	down	-4.71419	1.03039e-07	down	-5.19518	2.67308e-07	down	0.56402	0.788607		0.548952	NA		-4.08711	0.000622727	down	0.270046	NA
hsa-miR-143-3p	MIR143	-3.06879	0.000129097	down	-2.70825	0.00509857	down	-4.19167	1.31631e-08	down	-0.645232	0.262703		-0.621702	0.52754		-2.59002	0.000622727	down	-1.02488	0.996036
hsa-miR-145-5p	MIR145	-3.41055	6.84886e-08	down	-4.32381	2.11821e-08	down	-3.48281	0.000110184	down	-0.442758	0.497045		-0.360183	0.744232		-2.43281	0.0120969	down	-0.703765	0.996036
hsa-miR-3065-5p	MIR3065	-2.69807	2.2883e-06	down	-2.75152	0.00209948	down	-3.9412	0.0104368	down	-0.874007	0.303462		-1.33104	0.213608		-3.35031	0.0156247	down	-1.47412	0.996036
hsa-miR-338-3p	MIR338	-2.69807	2.2883e-06	down	-2.75152	0.00209948	down	-3.9412	0.0104368	down	-0.874007	0.303462		-1.33104	0.213608		-3.35031	0.0156247	down	-1.47412	0.996036
hsa-miR-133b	MIR133B	-3.57974	0.00585997	down	-3.75392	0.000754555	down	-3.75201	0.0413993	down	1.12286	0.413817		0.5657	NA		-1.17938	NA		0.568145	0.996036
hsa-miR-143-5p	MIR143	-2.38337	0.0315633	down	-2.51429	0.0206935	down	-3.44302	1.85597e-05	down	-0.298017	0.798415		0.13143	0.934136		-1.30256	0.145705		-0.282207	0.996036
hsa-miR-190a-5p	MIR190A	-3.1387	6.84886e-08	down	-2.191	0.0179035	down	-3.99228	0.0266754	down	-0.12713	0.952756		0.271798	NA		-2.06612	0.300543		-1.20087	0.996036
hsa-miR-490-3p	MIR490	-5.127	4.57934e-05	down	-5.15605	1.48956e-06	down	-3.66987	0.0549564	down	-0.0661032	NA		0.118886	NA		-1.20742	NA		-0.970933	0.996036
hsa-miR-192-5p	MIR192	-5.68643	1.05131e-06	down	-4.07015	0.000410843	down	-0.753588	0.291498		-1.47198	0.00654461	down	-1.05036	0.210001		-0.774827	0.377903		-0.725861	0.996036
hsa-miR-29c-5p	MIR29C	-1.94305	0.00621351	down	-2.15777	0.0179035	down	0.920992	0.260923		-2.40294	8.01111e-06	down	-1.0496	0.309068		-1.0288	0.288554		-0.492751	0.996036
hsa-miR-375	MIR375	-4.7662	0.000221632	down	-3.69741	0.000886998	down	-1.2986	0.180499		2.71777	0.0234169	up	1.52334	0.160625		0.289249	0.805201		-0.260983	0.996036
hsa-miR-1-3p	MIR1-1	-2.38273	0.0938117	down	-4.33182	0.000120106	down	1.52033	NA		0.469767	0.828708		-0.410461	NA		1.11556	NA		0.00308994	0.996036
hsa-miR-194-3p	MIR194-2	-3.29517	0.075498	down	-3.44649	0.0353082	down	1.69353	NA		-0.119015	NA		-0.202596	NA		1.11556	NA		0.159434	0.996036
hsa-miR-194-5p	MIR194-1	-6.07093	4.14447e-07	down	-5.79462	9.85509e-08	down	0.51239	NA		-0.981509	0.393996		-0.975239	0.472167		0.266618	NA		-0.098118	0.996036
hsa-miR-215-5p	MIR215	-6.98824	6.84886e-08	down	-4.77982	0.000122459	down	-1.03411	0.613084		-0.639114	0.690137		-0.889543	0.604762		-0.468103	0.805201		-0.324931	0.996036
hsa-miR-4770	MIR4770	-2.98789	0.00553643	down	-3.03687	0.00560444	down	-1.52762	0.137344		-0.307367	0.878651		-0.277282	NA		-1.03192	0.295499		-0.51136	0.996036
hsa-miR-497-3p	MIR497	-3.6329	0.00352337	down	-2.59264	0.0675058	down	-3.12568	0.110254		0.212935	NA		-0.15033	NA		-1.69714	0.424508		-0.497752	0.996036
hsa-miR-504-5p	MIR504	-2.83464	0.0384453	down	-2.60346	0.0643595	down	-2.88698	0.141002		0.570291	0.728		-1.57101	NA		-1.66539	NA		-1.24797	0.996036
hsa-miR-548ba	MIR548BA	-4.95642	0.00044904	down	-4.73771	0.000154297	down	-2.63447	0.119217		-0.225901	NA		-0.0385929	NA		-0.812445	NA		-0.0306493	0.996036
hsa-miR-101-3p	MIR101-1	-1.74961	0.000430485	down	-1.46928	0.180002		-6.12055	1.71885e-13	down	-1.86006	2.3657e-05	down	-1.56502	0.022014	down	-4.42921	9.7242e-06	down	-1.29552	0.996036
hsa-miR-10b-5p	MIR10B	-1.39763	0.0938117	down	-1.09039	0.4142		-3.62612	1.31631e-08	down	-1.28332	0.0286522	down	-1.38275	0.0813454	down	-2.71542	0.000432428	down	-0.460464	0.996036
hsa-miR-29c-3p	MIR29C	-1.19008	0.0263802	down	-1.26049	0.270598		-1.904	0.00808757	down	-2.0425	0.00035291	down	-1.90494	0.00391912	down	-2.12295	0.0294872	down	-1.05837	0.996036
hsa-miR-30a-5p	MIR30A	-1.99045	1.08911e-05	down	-0.998185	0.444807		-3.17889	2.42042e-06	down	-1.12657	0.0348826	down	-1.74053	0.0174471	down	-3.11661	0.000133537	down	-0.987705	0.996036
hsa-miR-29b-3p	MIR29B1	-1.23699	0.0263802	down	-1.50956	0.228103		-3.40418	0.0309625	down	-1.6994	0.00133036	down	-1.92077	0.0117649	down	-2.61166	NA		-1.17926	NA
hsa-miR-10a-5p	MIR10A	-3.84317	3.4898e-07	down	-0.227637	NA		-3.38785	1.24004e-05	down	-1.26119	0.0226354	down	-0.619166	0.56887		-2.53158	0.000432428	down	-0.645386	0.996036
hsa-miR-145-3p	MIR145	-2.88639	0.000977588	down	-1.88237	0.180002		-2.28222	0.00583708	down	-1.64161	0.00133036	down	-0.774934	0.455325		-1.83689	0.0168362	down	-0.637274	0.996036
hsa-miR-26b-5p	MIR26B	-1.11476	0.0306376	down	-1.35467	0.258503		-4.00951	1.13906e-07	down	-1.01214	0.0718678	down	-1.34555	0.18158		-3.20755	0.000189151	down	-0.706068	0.996036
hsa-miR-28-5p	MIR28	-2.13922	0.000118211	down	-1.57156	0.228103		-2.72305	0.0239779	down	-0.348863	0.661284		-1.36511	0.0860384	down	-1.03157	0.417063		-1.00719	0.996036
hsa-miR-1247-5p	MIR1247	-2.02575	0.0672937	down	0.832981	0.653408		-4.01165	2.07668e-06	down	0.158397	0.895471		0.29554	0.846685		-2.75201	0.00189277	down	-0.434717	0.996036
hsa-miR-125a-5p	MIR125A	-1.36322	0.000358179	down	-0.91648	0.454415		-2.7926	0.000124428	down	-0.232819	0.812371		-0.348994	0.731885		-3.1965	3.6122e-06	down	-0.782221	0.996036
hsa-miR-151a-5p	MIR151A	-1.12609	0.0384453	down	-1.30165	0.330875		-2.52381	0.00245939	down	0.269985	0.728		0.110457	0.937984		-2.22261	0.0245536	down	-1.35279	0.996036
hsa-miR-195-3p	MIR195	-1.98081	0.0562559	down	-1.28123	0.394757		-3.37736	0.0027896	down	-0.585378	0.633991		-0.673029	0.646044		-2.51258	0.0849394	down	-0.493467	0.996036
hsa-miR-26a-5p	MIR26A1	-1.12399	0.0966933	down	-1.56673	0.180002		-4.16046	1.35827e-08	down	0.0157943	0.979014		-0.816133	0.448198		-3.49183	2.53446e-05	down	-0.950771	0.996036
hsa-miR-28-3p	MIR28	-2.20517	0.000133988	down	-0.961258	0.513337		-1.88202	0.025468	down	0.0233941	0.976096		-0.924347	0.222614		-1.38498	0.0949898	down	-0.604215	0.996036
hsa-miR-30a-3p	MIR30A	-1.55247	0.00297828	down	-1.22201	0.289743		-2.70124	0.00200751	down	-0.55062	0.399884		-1.42724	0.102361		-3.46275	0.00160715	down	-1.03932	0.996036
hsa-miR-101-5p	MIR101-1	-1.68949	0.0635617	down	-1.41723	0.408265		-3.14331	0.0462931	down	-1.1309	0.385764		-1.59195	0.298668		-1.44666	0.522803		-0.957976	0.996036
hsa-miR-10a-3p	MIR10A	-4.00481	0.000152272	down	-1.11169	0.524363		-3.45016	0.0631424	down	-0.254087	NA		-0.172239	NA		-1.76636	0.397674		-0.393857	0.996036
hsa-miR-218-1-3p	MIR218-1	-2.22357	0.071631	down	-0.680112	0.74634		-3.27845	0.0866725	down	-0.470378	0.814978		-1.01546	NA		-0.0386525	NA		-0.390505	0.996036
hsa-miR-30b-5p	MIR30B	-1.14515	0.0387996	down	-1.15692	0.363686		-5.34482	1.69581e-05	down	-0.460521	0.457599		-0.142063	0.913838		-3.03871	NA		-1.47455	NA
hsa-miR-30c-5p	MIR30C2	-1.00184	0.0263802	down	-1.42013	0.22144		-3.46089	0.00731929	down	-0.0503965	0.952756		-0.643222	0.560799		-2.88879	NA		-0.861085	0.996036
hsa-miR-147b	MIR147B	-3.00204	0.0836385	down	-0.959747	0.653408		5.73986	4.07468e-12	up	0.201282	NA		3.29176	0.00399261	up	4.14796	5.10198e-07	up	1.46759	0.996036
hsa-miR-1291	MIR1291	-2.47257	0.0706714	down	-1.08396	NA		2.7133	0.0181554	up	0.54658	0.690137		1.54077	0.148031		0.0666705	0.945522		0.171597	0.996036
hsa-miR-362-5p	MIR362	-1.71641	0.0671414	down	-1.32374	0.372717		0.758504	0.562649		-2.28349	0.000219514	down	-1.48716	0.0946766	down	-0.36518	0.811765		0.387354	0.996036
hsa-miR-328-3p	MIR328	-1.25688	0.06114	down	0.311031	0.848698		-0.648571	0.427194		-0.133351	0.912198		0.204159	0.879908		-1.82484	0.011482	down	-0.23845	0.996036
hsa-let-7e-3p	MIRLET7E	-2.03685	0.0941376	down	-1.16526	0.502749		-2.3992	0.260023		0.626829	0.637703		-0.388862	0.832088		-0.705217	NA		-0.757376	0.996036
hsa-miR-151b	MIR151B	-1.63278	0.0246009	down	-1.70001	0.180002		-0.99396	0.43043		-0.710998	0.455012		-0.695993	0.589052		-2.26844	0.187835		-1.28073	0.996036
hsa-miR-192-3p	MIR192	-3.62263	0.0384453	down	-2.15248	0.350407		1.19741	NA		-0.0661032	NA		0.365807	NA		1.11556	NA		0.00308994	0.996036
hsa-miR-193a-5p	MIR193A	-2.49966	0.0406727	down	-0.207288	0.88831		-1.41733	0.204519		-0.0678753	0.963895		0.493611	0.712571		-1.34704	0.165919		-0.646825	0.996036
hsa-miR-335-5p	MIR335	-1.62095	0.0938117	down	-0.932165	0.589356		-2.40766	0.113665		-0.340421	0.814978		0.0112382	0.991649		-1.9256	0.254056		-1.69367	0.996036
hsa-miR-4701-5p	MIR4701	-2.51398	0.0685795	down	-1.15058	NA		1.60276	NA		NA	NA		NA	NA		NA	NA		0.36994	0.996036
hsa-miR-490-5p	MIR490	-3.2676	0.0796584	down	-1.14204	0.643854		-0.37291	NA		NA	NA		NA	NA		1.11556	NA		0.00308994	0.996036
hsa-miR-762	MIR762	2.67892	0.0384453	up	2.43037	0.0999807	up	3.39517	0.000333827	up	-2.12027	0.00614251	down	0.150123	0.913838		2.15024	0.0444587	up	0.0234419	0.996036
hsa-miR-149-5p	MIR149	2.20896	0.0384453	up	2.01539	0.0797162	up	0.248168	0.790771		1.44603	0.0591641	up	1.39641	0.148031		-1.47283	0.0928968	down	-0.957174	0.996036
hsa-miR-182-5p	MIR182	4.05498	4.55703e-20	up	2.48058	0.00415055	up	-0.682007	0.427194		1.55146	0.00614251	up	1.3658	0.154349		-0.756552	0.452226		-0.3077	0.996036
hsa-miR-25-5p	MIR25	3.15535	0.0403653	up	3.22284	0.0336168	up	1.88182	0.181242		2.12444	0.00719484	up	1.08605	0.424338		0.431631	0.796706		0.513951	0.996036
hsa-miR-130b-3p	MIR130B	1.80594	0.00381767	up	2.15746	0.0601848	up	0.0286464	0.983637		0.8898	0.155182		-0.326716	0.810045		2.02273	0.127561		0.906789	0.996036
hsa-miR-130b-5p	MIR130B	1.86659	0.0706714	up	2.59814	0.0206935	up	0.315373	0.855617		0.539508	0.652867		0.510235	0.712388		1.36359	0.367474		0.530233	0.996036
hsa-miR-15b-3p	MIR15B	2.56486	0.0077528	up	2.07484	0.0320494	up	0.51193	0.710654		-0.3287	0.831426		0.849099	0.440794		-1.46291	0.401778		-1.23645	0.996036
hsa-miR-183-5p	MIR183	4.23483	1.85314e-14	up	2.76997	0.000875092	up	-0.131383	0.893155		-0.0306368	0.978269		-0.245405	0.878908		-0.207237	0.857846		-0.24561	0.996036
hsa-miR-96-5p	MIR96	3.72462	2.54583e-06	up	2.22072	0.0350661	up	-0.0607195	0.979703		-0.810932	0.506084		-0.137004	0.934136		-1.18507	0.557135		-0.291767	0.996036
hsa-miR-424-3p	MIR424	1.73053	0.0946734	up	1.67035	0.270598		-1.69609	0.0918601	down	3.09945	0.00039723	up	1.76855	0.217766		0.898019	0.500902		0.54007	0.996036
hsa-miR-424-5p	MIR424	1.56663	0.0132072	up	0.269971	0.848698		-6.76276	0.000929926	down	1.55214	0.0899039	up	0.832262	0.510463		0.526234	0.787694		0.302278	0.996036
hsa-miR-4286	MIR4286	1.30786	0.0306376	up	0.965913	0.454415		-2.37167	0.0506178	down	1.08692	0.125571		0.368082	0.731885		-2.59588	0.0410663	down	-0.781515	0.996036
hsa-miR-4454	MIR4454	1.76058	0.000367968	up	1.02724	0.408265		-2.95667	0.000333827	down	0.694056	0.243989		0.227774	0.826902		-2.37899	0.0260184	down	0.204113	0.996036
hsa-miR-142-3p	MIR142	1.26367	0.0384453	up	1.06604	0.374254		2.37157	0.000405044	up	-2.4286	1.15261e-05	down	-2.02552	0.00195122	down	1.38721	0.0929637	up	1.05859	0.996036
hsa-miR-3960	MIR3960	2.24104	0.0247069	up	1.54128	0.270598		4.6112	4.48836e-05	up	0.565905	0.537274		2.3775	0.00174031	up	0.374568	0.73693		-0.554834	0.996036
hsa-miR-4508	MIR4508	3.16382	0.0194371	up	2.42625	0.12897		2.60383	0.028403	up	0.213047	0.911243		2.66989	0.00644558	up	1.64661	0.121641		-0.0787553	0.996036
hsa-miR-7704	MIR7704	1.56172	0.0938117	up	1.21727	0.383378		1.32226	0.0918601	up	0.402565	0.633991		1.36307	0.0946766	up	0.751479	0.39144		0.0613643	0.996036
hsa-miR-4419a	MIR4419A	2.30129	0.0256478	up	0.984236	0.567448		4.10485	1.82343e-06	up	-0.791542	0.313096		1.42857	0.171287		3.46188	4.65538e-05	up	1.15563	0.996036
hsa-miR-619-5p	MIR619	2.04012	0.0747901	up	0.954473	0.613255		4.32665	1.55745e-06	up	-0.974794	0.25098		1.175	0.298583		3.51473	0.000106284	up	1.54226	0.996036
hsa-miR-1269a	MIR1269A	4.88111	1.21888e-06	up	-0.722343	NA		7.38312	1.94031e-08	up	0.724378	0.609741		2.72221	NA		1.66312	NA		0.459331	0.996036
hsa-miR-1303	MIR1303	2.49582	0.00151273	up	1.07998	0.500563		2.80047	0.00173093	up	0.205039	0.810579		0.790059	0.424338		1.1178	0.31039		0.685683	0.996036
hsa-miR-3648	MIR3648-1	3.13309	0.0487432	up	1.56469	NA		6.1597	3.54744e-06	up	0.585327	0.731402		0.917308	0.558387		1.2961	0.424508		0.251207	0.996036
hsa-let-7i-3p	MIRLET7I	1.28016	0.0462038	up	0.995979	0.454415		-0.680385	0.440596		-1.44994	0.0102276	down	-0.0541736	0.957568		-0.899014	0.377903		-0.0746232	0.996036
hsa-miR-4448	MIR4448	2.50224	0.0635617	up	1.15617	0.513337		2.11811	0.135181		1.46737	0.0285604	up	1.90295	0.0306993	up	1.37619	0.233792		0.154793	0.996036
hsa-miR-493-5p	MIR493	1.81846	0.0187148	up	1.44188	0.318199		-2.39522	0.266228		2.60907	0.00570387	up	0.629606	NA		1.59791	NA		1.0452	0.996036
hsa-miR-5100	MIR5100	1.70116	0.0562559	up	0.411851	0.820294		0.673207	0.616602		1.59697	0.00741186	up	1.11939	0.177654		1.9733	0.11191		0.00924152	0.996036
hsa-miR-7977	MIR7977	1.48051	0.075498	up	0.275726	0.850365		-1.6027	0.231034		1.46481	0.00741186	up	0.710055	0.440794		-0.871352	0.575261		0.102901	0.996036
hsa-miR-223-3p	MIR223	2.09994	0.000194283	up	0.26696	0.850365		0.490505	0.63313		-0.326369	0.733978		-1.94197	0.00885679	down	0.473933	0.668253		-0.484241	0.996036
hsa-miR-4792	MIR4792	2.68829	0.0384453	up	2.71697	NA		1.18456	0.224689		0.638319	0.355773		1.94587	0.00794874	up	0.588062	0.561308		0.0854537	0.996036
hsa-miR-3168	MIR3168	4.7325	1.46302e-07	up	3.73443	NA		1.37631	NA		-0.0849259	NA		-0.244872	NA		4.46418	0.0121909	up	0.215933	0.996036
hsa-miR-4516	MIR4516	2.8882	0.00157463	up	1.79922	0.228103		6.42701	NA		-0.126665	0.915722		1.23236	0.224832		2.69955	0.00436033	up	-0.342928	0.996036
hsa-miR-146b-5p	MIR146B	1.9344	6.4656e-05	up	1.25216	0.270598		0.202579	0.770541		-0.837813	0.229622		-0.69811	0.416303		0.578056	0.519312		0.932897	0.996036
hsa-miR-34b-5p	MIR34B	2.22667	0.0706714	up	1.9438	0.23735		-1.81121	NA		0.825103	0.609741		0.174277	NA		2.27799	0.251615		0.687413	0.996036
hsa-miR-503-5p	MIR503	2.49855	0.0986715	up	0.704478	NA		-2.57764	0.212596		1.80456	0.137411		0.514544	NA		2.01808	NA		0.572396	0.996036
hsa-miR-550a-3-5p	MIR550A3	2.58471	0.0752569	up	0.131824	NA		NA	NA		-0.213966	NA		-0.0326732	NA		1.11556	NA		0.401781	0.996036
hsa-miR-5585-3p	MIR5585	2.27293	0.0546716	up	1.07267	0.588734		2.03678	0.202815		0.37265	0.807954		1.31877	0.21651		1.43459	0.447788		0.3756	0.996036
hsa-miR-6507-5p	MIR6507	2.51424	0.0281025	up	0.792323	0.74634		-0.507024	NA		0.435383	NA		0.539726	NA		-0.15284	NA		0.188393	0.996036
hsa-miR-195-5p	MIR195	-1.07613	0.348739		-2.19416	0.0208045	down	-6.85805	2.35279e-06	down	-1.38948	0.00614251	down	-2.24326	0.00741065	down	-4.37616	0.00634872	down	-1.90504	0.996036
hsa-miR-409-3p	MIR409	0.681333	0.583316		2.10041	0.0999807	up	-1.51178	0.0441905	down	2.33324	2.92488e-05	up	2.0791	0.0216549	up	0.216139	0.833651		0.636546	0.996036
hsa-miR-34c-5p	MIR34C	1.61143	NA		2.03394	0.0643595	up	-3.75164	0.0339804	down	1.00942	0.253612		0.00916253	0.991696		-0.401035	0.85362		0.828973	0.996036
hsa-miR-1290	MIR1290	0.712802	NA		3.30903	0.0432577	up	5.69343	2.69675e-06	up	1.06072	0.424278		2.143	0.0813454	up	3.46186	0.00518243	up	0.337526	0.996036
hsa-miR-146a-5p	MIR146A	0.848107	0.380647		2.05078	0.0601848	up	2.87175	8.80616e-05	up	-1.17167	0.111603		-0.426095	0.678793		0.286595	0.720575		0.109118	0.996036
hsa-miR-370-3p	MIR370	1.54565	0.283679		2.618	0.0444422	up	-1.18046	0.254049		1.72065	0.0944194	up	1.03394	0.549088		0.680824	0.507167		0.720655	NA
hsa-miR-210-3p	MIR210	0.740409	0.623952		2.25208	0.0179035	up	0.624899	0.439407		1.30343	0.162481		2.14802	0.00235218	up	1.00525	0.181515		0.288522	0.996036
hsa-miR-106b-3p	MIR106B	1.66009	0.155917		1.80832	0.0921564	up	-0.456078	0.565291		0.651462	0.275501		0.974295	0.230134		-1.06671	0.213281		-0.216343	0.996036
hsa-miR-135b-5p	MIR135B	1.80155	0.165869		3.35662	0.00253163	up	-0.178288	NA		0.493596	0.705392		0.0886858	0.939389		NA	NA		0.349523	0.996036
hsa-miR-940	MIR940	1.73754	0.174437		2.46002	0.0601848	up	0.678413	0.735233		1.30504	0.288022		1.21328	0.43675		0.321278	0.860852		0.502681	0.996036
hsa-miR-451a	MIR451A	-0.106219	0.973861		-1.60582	0.258503		-2.95953	0.000780389	down	-2.39358	0.000361693	down	-2.19085	0.0270277	down	-5.48644	3.76615e-08	down	-3.09323	0.012928	down
hsa-miR-126-5p	MIR126	-0.472705	0.768328		-0.796962	0.636321		-5.73647	1.24794e-12	down	-1.78312	0.00066756	down	-2.91326	0.000819503	down	-3.39213	0.000236107	down	-1.00834	0.996036
hsa-miR-29a-3p	MIR29A	-0.708732	0.251019		-0.959481	0.420337		-2.20478	0.00205599	down	-1.72014	0.00187673	down	-2.19185	0.00103467	down	-1.58326	0.0655186	down	-0.975693	0.996036
hsa-miR-30e-3p	MIR30E	-1.02169	0.110874		-1.16428	0.290721		-3.1654	0.000385096	down	-1.14355	0.0285604	down	-1.35313	0.0946766	down	-2.22177	0.0368896	down	-0.671561	0.996036
hsa-miR-342-3p	MIR342	-0.108741	0.912354		0.403138	0.810998		-3.65027	4.18607e-05	down	-2.10034	0.00025634	down	-2.04732	0.00235218	down	-4.2955	0.00378769	down	-0.333278	0.996036
hsa-miR-99b-5p	MIR99B	-0.989246	0.026591		-0.757913	0.580518		-4.05375	1.20225e-08	down	-1.15095	0.0246305	down	-1.66851	0.022014	down	-2.30747	0.00294666	down	-0.440289	0.996036
hsa-miR-140-3p	MIR140	-0.850476	0.407309		-1.17086	0.384631		-6.83724	7.39644e-11	down	-1.46003	0.00614251	down	-1.76435	0.00794874	down	-4.2045	NA		-1.10802	NA
hsa-miR-140-5p	MIR140	-0.952307	0.337454		-0.940733	0.52543		-5.32746	0.000487111	down	-1.83462	0.00614251	down	-1.90438	0.0558541	down	-2.77694	0.133333		-0.501435	0.996036
hsa-miR-15a-5p	MIR15A	0.318154	0.714041		-0.607988	0.676658		-3.38119	0.0105392	down	-1.49128	0.00321664	down	-1.55196	0.0860384	down	-4.70533	NA		-0.652438	0.996036
hsa-miR-184	MIR184	-2.18974	NA		-0.422092	0.850365		-3.98277	0.0133145	down	-3.47561	6.8356e-05	down	-2.72913	0.0174471	down	0.677972	0.712144		0.269895	0.996036
hsa-let-7g-5p	MIRLET7G	-0.560061	0.329903		-0.909446	0.454415		-2.55806	0.00257235	down	-1.28275	0.050027	down	-1.35429	0.160625		-3.4849	0.000498687	down	-0.165321	0.996036
hsa-miR-100-5p	MIR100	-1.27217	0.251019		-0.766044	0.653408		-2.62316	0.000464799	down	-2.17491	1.84106e-05	down	-1.28757	0.21651		-3.477	2.35754e-05	down	-0.768364	0.996036
hsa-miR-19a-3p	MIR19A	-0.187092	0.858974		0.887846	0.500563		-3.8265	3.42431e-06	down	-1.34741	0.0809311	down	-0.466627	0.678793		-3.54714	0.000452113	down	-0.677038	0.996036
hsa-miR-19b-3p	MIR19B1	-0.358251	0.608839		0.49719	0.725086		-4.33586	1.94031e-08	down	-1.58601	0.00741186	down	-0.848275	0.352163		-3.99437	2.21142e-05	down	-0.795309	0.996036
hsa-let-7g-3p	MIRLET7G	0.312279	0.852193		0.258633	0.871057		-3.82653	0.0136296	down	-1.61239	0.0471076	down	-0.27518	0.837618		-1.98053	0.280158		-0.313252	0.996036
hsa-miR-181c-5p	MIR181C	-0.610776	0.419039		-0.417104	0.810998		-2.43715	0.00126252	down	-1.4194	0.00512715	down	-0.921123	0.25809		-1.02011	0.283942		-0.111743	0.996036
hsa-miR-222-3p	MIR222	0.365002	0.713067		0.702772	0.608041		-2.50482	0.000776859	down	1.35102	0.00135682	up	1.06287	0.239414		-1.93909	0.019773	down	-0.464231	0.996036
hsa-miR-411-5p	MIR411	-0.333732	0.858974		-0.792267	0.641953		-6.07213	4.09379e-05	down	1.47126	0.0110088	up	-0.454922	0.731885		-3.15828	0.0659842	down	-0.216512	0.996036
hsa-miR-127-3p	MIR127	0.298495	0.794295		1.81348	0.199476		-2.02957	0.0110225	down	1.29618	0.00741186	up	1.60216	0.100342		-0.488628	0.612971		0.637944	NA
hsa-miR-200c-3p	MIR200C	-0.00513307	0.996253		-0.157421	0.898948		-2.72678	0.067361	down	1.51558	0.00614251	up	0.96473	0.43675		-2.50117	0.123294		0.0302756	0.996036
hsa-miR-381-3p	MIR381	-0.332029	0.814015		-1.15806	0.383378		-7.1853	6.70292e-07	down	1.5928	0.0233413	up	0.278807	0.864058		-3.99149	NA		-0.571705	0.996036
hsa-miR-382-5p	MIR382	1.33438	0.178044		1.90565	0.166984		-4.09356	8.54461e-05	down	1.87886	0.0406288	up	1.47855	0.251375		-1.19075	0.281293		0.758411	0.996036
hsa-miR-410-3p	MIR410	-0.238581	0.894968		-0.736467	0.621813		-5.47289	0.000294493	down	1.99152	0.00527912	up	-0.102664	0.939389		-1.33012	0.463193		0.193856	0.996036
hsa-miR-432-5p	MIR432	0.804875	0.584679		0.40904	0.835478		-4.51932	0.00168892	down	2.27249	0.00614251	up	0.246573	0.902499		-0.593197	0.679339		0.413839	0.996036
hsa-miR-450b-5p	MIR450B	0.655461	0.623175		1.39552	0.353328		-3.31704	0.00784066	down	1.83638	0.0958771	up	1.1259	0.44097		-0.696234	0.712144		0.891984	0.996036
hsa-miR-493-3p	MIR493	1.50929	0.282696		1.48558	0.383378		-3.06463	0.076142	down	2.28972	0.0173509	up	0.797897	0.65867		-1.56877	0.413398		0.914864	0.996036
hsa-miR-654-3p	MIR654	0.136584	0.929056		0.127851	0.922639		-5.11927	2.69675e-06	down	1.5164	0.00741186	up	-0.220285	0.878908		-1.75517	0.140132		-0.148286	0.996036
hsa-miR-126-3p	MIR126	-0.0534033	0.974025		-0.364701	0.833127		-3.53309	6.81175e-06	down	-0.795436	0.143797		-1.55655	0.0270277	down	-1.82002	0.0345289	down	-0.434241	0.996036
hsa-miR-204-5p	MIR204	0.32058	0.880112		-0.610152	0.740758		-5.08858	2.13411e-06	down	-0.990186	0.385901		-3.63396	0.00385459	down	-3.89827	0.000930231	down	-0.861485	0.996036
hsa-miR-497-5p	MIR497	-0.573753	0.681743		-1.52124	0.163075		-5.82165	1.88812e-07	down	-0.952962	0.139935		-1.81297	0.0238472	down	-4.92388	0.000622727	down	-1.3444	0.996036
hsa-miR-139-5p	MIR139	-1.37212	0.117058		-2.08853	0.10966		-2.91701	0.0866576	down	-0.892665	0.288727		-1.87722	0.051927	down	-2.8484	NA		-1.32137	NA
hsa-miR-142-5p	MIR142	0.84441	0.174437		1.07597	0.420337		-1.56228	0.0686766	down	-1.09774	0.191734		-1.86921	0.0214862	down	-1.53457	NA		-0.243298	0.996036
hsa-miR-574-3p	MIR574	-1.00742	0.256493		-1.566	0.180002		-5.96572	8.80616e-05	down	-0.272949	0.788374		-1.34986	0.0662458	down	-2.39391	NA		-1.31638	NA
hsa-miR-99a-3p	MIR99A	0.752259	0.623175		0.719415	0.69294		-3.64234	0.000670914	down	0.381832	0.807954		1.67204	0.0946766	up	-4.74914	0.00106042	down	-0.211263	0.996036
hsa-let-7a-5p	MIRLET7A1	-0.403803	0.693319		-1.28135	0.270598		-3.25411	0.000248668	down	0.229324	0.813655		-0.616224	0.622255		-3.17042	0.000930231	down	-0.0374103	0.996036
hsa-let-7b-5p	MIRLET7B	0.166227	0.900857		-0.482748	0.74634		-2.11848	0.00244976	down	0.321762	0.640965		-0.115396	0.920049		-1.45048	0.0768659	down	0.316755	0.996036
hsa-let-7c-5p	MIRLET7C	0.58999	0.713067		-0.243555	0.871649		-3.80362	3.95266e-05	down	0.588688	0.593702		0.384172	0.744232		-3.56017	2.35754e-05	down	0.299877	0.996036
hsa-let-7e-5p	MIRLET7E	-0.807334	0.283679		-1.48315	0.270598		-4.27251	0.00033965	down	0.731226	0.156886		-0.522953	0.675078		-2.52389	0.0370015	down	-0.420584	0.996036
hsa-let-7f-5p	MIRLET7F1	-0.131527	0.925556		-0.968016	0.408265		-2.8894	0.000278069	down	-0.21815	0.825951		-0.563587	0.65867		-2.33562	0.00305476	down	-0.0906909	0.996036
hsa-miR-103b	MIR103B1	-0.280725	0.681862		-0.200133	0.875507		-4.06868	0.000124428	down	-0.084584	0.915722		-0.597398	0.589158		-3.5025	0.00466713	down	-0.875736	0.996036
hsa-miR-106b-5p	MIR106B	1.12758	0.226176		0.801394	0.598281		-2.62577	0.0380027	down	0.110782	0.911243		0.399992	0.744232		-3.06282	0.0300228	down	-0.923657	0.996036
hsa-miR-107	MIR107	-0.587119	0.363397		-0.429968	0.799185		-3.98438	0.00855429	down	0.0134183	0.979014		-0.0781686	0.940938		-3.69431	0.0146998	down	-1.057	0.996036
hsa-miR-125b-5p	MIR125B1	-0.229745	0.900857		-0.373874	0.826025		-2.67221	0.0018463	down	-0.996808	0.191734		-0.340317	0.744232		-3.8669	3.70915e-07	down	-0.260974	0.996036
hsa-miR-130a-3p	MIR130A	-0.177796	0.870051		-0.373038	0.820294		-5.22331	1.64201e-08	down	0.683239	0.287053		-0.506829	0.713415		-3.06549	0.00686714	down	-1.08259	0.996036
hsa-miR-136-3p	MIR136	-0.577824	0.513431		-0.354709	0.827583		-4.98039	1.04627e-07	down	1.13902	0.233636		0.113073	0.939389		-2.7022	0.01063	down	-0.111827	0.996036
hsa-miR-141-3p	MIR141	0.284006	0.869629		0.265229	0.848698		-1.87782	0.0384809	down	0.0123626	0.979014		0.665406	0.570412		-1.65194	0.068972	down	-0.439658	0.996036
hsa-miR-148a-3p	MIR148A	-0.406747	0.741433		-0.557341	0.655789		-4.48835	3.15127e-08	down	-0.763429	0.191734		-1.09942	0.175454		-3.73525	4.65538e-05	down	-0.533178	0.996036
hsa-miR-148b-3p	MIR148B	-0.509933	0.534958		-1.13995	0.408265		-3.37537	0.00674615	down	-0.989465	0.115511		-1.58977	0.112715		-3.37522	0.0323252	down	-0.757732	0.996036
hsa-miR-152-3p	MIR152	-0.278328	0.745111		-0.709804	0.613255		-3.55849	8.80616e-05	down	0.547603	0.360664		-0.355412	0.734357		-1.87332	0.068179	down	0.141552	0.996036
hsa-miR-16-5p	MIR16-1	0.598314	0.536359		-0.370209	0.821676		-2.84454	0.00379718	down	-0.486202	0.456648		-0.884029	0.446705		-3.429	0.00180946	down	-0.829122	0.996036
hsa-miR-17-5p	MIR17	0.274303	0.768328		0.316931	0.84971		-4.47652	0.00641206	down	-0.423809	0.523065		-0.666282	0.604762		-3.46288	0.0368896	down	-0.820842	0.996036
hsa-miR-191-5p	MIR191	-0.751916	0.201259		-0.859677	0.54503		-2.99928	5.19831e-05	down	-0.0374071	0.964947		-0.616961	0.604882		-2.54057	0.00277666	down	-0.806279	0.996036
hsa-miR-199a-3p	MIR199A1	-0.202861	0.869629		-0.520664	0.698914		-5.25688	4.37113e-09	down	-0.135964	0.873512		-1.07307	0.213608		-3.42154	0.000930231	down	-0.516856	0.996036
hsa-miR-199a-5p	MIR199A1	-0.397955	0.713067		-0.624442	0.65352		-2.26069	0.00197456	down	-0.106394	0.898275		-0.086548	0.939389		-2.17896	0.0122244	down	0.274065	0.996036
hsa-miR-199b-3p	MIR199B	-0.203305	0.869629		-0.511262	0.704196		-5.09029	7.79397e-09	down	-0.144554	0.86141		-1.07291	0.213608		-3.40543	0.000932154	down	-0.521884	0.996036
hsa-miR-199b-5p	MIR199B	-0.0509231	0.976572		-0.167585	0.889097		-3.71656	3.15127e-08	down	-0.308314	0.666287		-0.554502	0.617577		-3.2136	0.000316452	down	-0.231108	0.996036
hsa-miR-211-5p	MIR211	-1.75236	NA		-0.310337	NA		-3.96187	0.030435	down	1.30529	NA		0.118886	NA		-5.86272	2.35754e-05	down	-0.868505	0.996036
hsa-miR-218-5p	MIR218-1	-0.918705	0.251019		-0.582777	0.74634		-3.50485	0.0011862	down	-0.61884	0.614355		-1.09788	0.44608		-2.10645	0.0928968	down	-0.857573	0.996036
hsa-miR-23a-3p	MIR23A	-0.566757	0.558199		-1.04252	0.403573		-1.88741	0.0185886	down	0.554989	0.34841		0.0886704	0.937984		-1.67455	0.068179	down	-0.817669	0.996036
hsa-miR-24-3p	MIR24-1	-0.276804	0.810754		-0.952002	0.454415		-2.90977	0.000304124	down	-0.165385	0.86141		-0.263724	0.807158		-3.30695	0.000932154	down	-0.940132	0.996036
hsa-miR-27a-3p	MIR27A	-0.19383	0.887344		-0.349396	0.821676		-1.98186	0.00601845	down	0.658439	0.333487		0.342083	0.741439		-1.66894	0.0454355	down	-0.60399	0.996036
hsa-miR-27b-3p	MIR27B	-0.787026	0.329903		-0.752893	0.608041		-2.44905	0.00287183	down	0.366731	0.603264		0.242976	0.841413		-2.76604	0.00126389	down	-0.717981	0.996036
hsa-miR-3074-5p	MIR3074	-0.276804	0.810754		-0.952002	0.454415		-2.90977	0.000304124	down	-0.165385	0.86141		-0.263724	0.807158		-3.30695	0.000932154	down	-0.940132	0.996036
hsa-miR-30d-5p	MIR30D	-1.11899	0.174652		-0.598726	0.65352		-1.26473	0.0770125	down	-0.22579	0.788374		-0.261637	0.810045		-1.4382	0.075974	down	-0.420036	0.996036
hsa-miR-3195	MIR3195	0.420518	0.858974		1.1764	0.471606		-1.56776	0.0918601	down	-0.622141	0.593702		-1.08721	0.38386		-1.83808	0.0573039	down	-1.0395	0.996036
hsa-miR-33a-5p	MIR33A	1.04488	0.326052		1.02769	0.433571		-2.59378	0.0364378	down	0.341745	0.812371		0.657781	0.637081		-3.605	0.0275044	down	0.04137	0.996036
hsa-miR-376c-3p	MIR376C	0.0136548	0.991049		0.488145	0.784318		-5.50387	8.98474e-06	down	1.23246	0.287053		0.740929	0.6537		-3.68095	0.0178176	down	-0.613588	0.996036
hsa-miR-6510-3p	MIR6510	0.520608	0.860415		0.832402	0.76859		-3.42053	0.042852	down	0.00590171	0.992742		1.875	0.121421		-3.74195	0.0186842	down	-1.14914	0.996036
hsa-miR-660-5p	MIR660	-0.801201	0.226176		-0.472887	0.74634		-4.32172	0.000571309	down	-0.959274	0.189805		-0.550678	0.637081		-2.83428	0.0337036	down	-0.866835	0.996036
hsa-miR-887-3p	MIR887	-1.35044	0.150502		-0.516096	0.75032		-3.13023	0.00169505	down	-1.12869	0.229275		0.144361	0.929291		-2.08462	0.0353767	down	-0.395149	0.996036
hsa-miR-99a-5p	MIR99A	0.553669	0.732117		0.669647	0.719145		-2.0626	0.0442721	down	-1.08313	0.221435		0.356475	0.734357		-4.14284	3.70915e-07	down	-0.056559	0.996036
hsa-let-7b-3p	MIRLET7B	-0.222247	0.844371		0.0355842	0.980765		-4.72976	0.0011862	down	0.429804	0.626761		0.0991976	0.937984		-3.45752	NA		-0.687963	0.996036
hsa-let-7d-3p	MIRLET7D	-0.138387	0.920018		-0.278588	0.848698		-2.63209	0.00668191	down	0.119357	0.898275		0.194688	0.864058		-1.29207	0.278195		-0.363113	0.996036
hsa-let-7f-2-3p	MIRLET7F2	-0.304229	0.820002		-0.240601	0.871057		-3.64358	0.0462931	down	-0.813261	0.591194		0.37599	0.810865		-1.46494	0.463193		-0.410453	0.996036
hsa-miR-127-5p	MIR127	0.190437	0.900857		1.1267	0.454415		-1.65185	0.0985518	down	0.561324	0.707706		0.0557276	0.971904		-0.873034	0.413581		0.724928	NA
hsa-miR-1296-5p	MIR1296	-0.205625	0.887344		0.0602916	0.9665		-2.91247	0.0172073	down	0.656254	0.47645		0.893863	0.428304		-1.66924	0.330884		0.153346	0.996036
hsa-miR-132-3p	MIR132	0.214629	0.897851		-0.274904	0.855142		-2.93119	0.0958769	down	0.724225	0.303462		-0.371539	0.744232		-0.865005	0.675058		-0.531746	0.996036
hsa-miR-134-5p	MIR134	0.667801	0.623175		1.09421	0.477156		-2.6636	0.00173093	down	1.28976	0.109999		1.25073	0.272527		0.0424439	0.956613		0.462834	0.996036
hsa-miR-144-3p	MIR144	0.716425	0.703482		-0.973618	0.550454		-4.93785	0.000156956	down	-1.02454	0.309226		-1.12821	0.44608		-6.15357	NA		-3.19207	NA
hsa-miR-154-5p	MIR154	0.113429	0.968417		0.710542	0.725832		-3.62439	0.0220218	down	0.689317	0.704724		-0.304099	NA		-0.900338	0.597094		0.378803	0.996036
hsa-miR-181a-2-3p	MIR181A2	-0.0758701	0.974025		1.0563	0.47741		-1.59544	0.0844385	down	1.00959	0.137411		-0.216961	0.852162		-1.53949	0.13569		-0.415692	0.996036
hsa-miR-181d-5p	MIR181D	-0.0228499	0.977722		0.3926	0.827583		-2.68453	0.0046216	down	-0.208596	0.823263		-0.153318	0.905913		-0.148166	0.891562		-0.183295	0.996036
hsa-miR-193a-3p	MIR193A	-0.218467	0.858974		0.567098	0.763558		-2.02633	0.0851618	down	0.688198	0.523065		0.734886	0.529019		-1.82909	0.188396		-0.653621	0.996036
hsa-miR-196b-5p	MIR196B	-0.631044	0.337367		-0.376044	0.820294		-2.26314	0.00503498	down	1.0926	0.192482		1.20564	0.307792		-1.25018	0.160379		0.324218	0.996036
hsa-miR-197-3p	MIR197	-0.509914	0.660159		-0.724115	0.653408		-4.61191	0.00197456	down	0.0971678	0.911243		-0.502133	0.604762		-3.36115	NA		-0.761509	0.996036
hsa-miR-20a-5p	MIR20A	-0.263261	0.772537		0.227689	0.874311		-3.43305	0.016971	down	-0.813684	0.156272		-0.796941	0.578508		-3.79644	NA		-0.388783	0.996036
hsa-miR-214-3p	MIR214	-0.335769	0.850432		-1.60965	0.180002		-3.80023	0.036493	down	0.499749	0.523065		-0.104661	0.939389		-1.28989	NA		-0.742921	0.996036
hsa-miR-214-5p	MIR214	-0.517483	0.623952		0.128103	0.924616		-2.48159	0.0289731	down	-0.234719	0.86141		0.586897	0.678793		-0.574404	0.6224		0.24907	0.996036
hsa-miR-23b-3p	MIR23B	-0.990778	0.145747		-1.18359	0.363686		-3.91201	2.12518e-06	down	0.359172	0.593702		-0.349603	0.745414		-2.92149	NA		-1.04448	0.996036
hsa-miR-299-3p	MIR299	-0.376989	0.854958		0.0176121	0.986846		-4.54854	0.00506348	down	0.582632	NA		-0.138592	NA		-0.270032	0.875481		-0.21662	0.996036
hsa-miR-301a-3p	MIR301A	-0.754986	0.213443		-0.458311	0.820014		-4.62748	0.00466979	down	0.935489	0.265054		-0.664251	0.646044		-2.16509	0.280778		-0.674335	0.996036
hsa-miR-3120-3p	MIR3120	-0.517483	0.623952		0.128103	0.924616		-2.48159	0.0289731	down	-0.234719	0.86141		0.586897	0.678793		-0.574404	0.6224		0.24907	0.996036
hsa-miR-3120-5p	MIR3120	-0.339881	0.846616		-1.61373	0.180002		-3.80023	0.036493	down	0.516235	0.506778		-0.104661	0.939389		-1.28989	NA		-0.742921	0.996036
hsa-miR-340-5p	MIR340	-0.610448	0.42664		-0.262161	0.848698		-2.55299	0.00686845	down	-0.186154	0.842077		-0.669257	0.510631		-0.891118	0.419027		-0.338518	0.996036
hsa-miR-361-5p	MIR361	-0.529819	0.508771		-0.935407	0.54503		-5.52391	0.000242172	down	-0.0943231	0.915722		-1.09871	0.335412		-2.47676	NA		-1.0027	0.996036
hsa-miR-369-3p	MIR369	0.459647	0.773216		-0.694548	0.717955		-3.75958	0.0357082	down	1.07753	0.462939		-0.549705	NA		-1.23964	NA		0.276641	0.996036
hsa-miR-374a-5p	MIR374A	-0.506635	0.50184		-0.629043	0.65352		-5.02921	0.00186049	down	-0.822108	0.269866		-0.99321	0.348026		-2.92997	0.103047		-1.04771	0.996036
hsa-miR-374b-5p	MIR374B	-0.896413	0.251019		-1.17245	0.398538		-3.31021	0.0918601	down	-0.700504	0.437216		-1.21991	0.228074		-1.36405	NA		-0.431169	0.996036
hsa-miR-374c-3p	MIR374C	-0.896413	0.251019		-1.17245	0.398538		-3.31021	0.0918601	down	-0.700504	0.437216		-1.21991	0.228074		-1.36405	NA		-0.431169	0.996036
hsa-miR-376a-3p	MIR376A1	-0.317355	0.860415		0.0371462	0.980765		-2.66037	0.0500886	down	0.831822	NA		0.932947	NA		-1.79673	0.324704		0.116199	0.996036
hsa-miR-450a-5p	MIR450A1	1.24392	0.315528		1.693	0.23735		-1.98874	0.076142	down	1.33492	0.328637		1.19778	0.44608		0.632185	0.675058		1.2564	0.996036
hsa-miR-455-3p	MIR455	1.0694	0.378026		0.304462	0.850365		-4.99698	0.00276428	down	0.750831	0.299967		-0.354823	0.734357		-0.619285	NA		-0.111154	0.996036
hsa-miR-455-5p	MIR455	0.0772553	0.956262		0.770902	0.642125		-4.46673	2.95695e-07	down	0.791958	0.313096		-0.144702	0.909768		-0.176826	0.857846		0.278073	0.996036
hsa-miR-487b-3p	MIR487B	-0.871601	0.559708		-0.855819	0.65352		-3.3743	0.0758952	down	1.83849	0.109322		0.28681	NA		-0.787344	NA		-0.343603	0.996036
hsa-miR-542-3p	MIR542	0.932608	0.337454		0.994176	0.502749		-3.22519	0.00419001	down	1.11352	0.460131		0.837876	0.617577		0.539893	0.75323		1.18499	0.996036
hsa-miR-98-5p	MIR98	0.00244803	0.996253		-0.404998	0.799758		-3.04804	0.0147018	down	-0.148226	0.902638		-0.294276	0.835721		-1.46611	0.321231		0.24052	0.996036
hsa-miR-138-5p	MIR138-1	0.397557	0.830748		0.775719	0.65352		2.19187	0.0436422	up	-2.02782	0.00617828	down	-1.62897	0.102361		2.1955	0.0178176	up	0.655729	0.996036
hsa-miR-3613-5p	MIR3613	0.171138	0.925556		0.88524	0.543144		1.77469	0.0958769	up	-1.57913	0.0683606	down	-0.541968	0.678793		-0.118162	0.922746		0.109867	0.996036
hsa-miR-378c	MIR378C	-0.996022	0.574177		-0.958314	0.559556		1.95851	0.00966402	up	-1.26787	0.0801537	down	0.632874	0.539831		0.2968	0.724795		-0.222234	0.996036
hsa-miR-4532	MIR4532	0.278812	0.869629		1.68969	0.180002		2.14499	0.030435	up	-1.4895	0.0105228	down	-0.15404	0.902499		-0.23467	0.816276		-0.15931	0.996036
hsa-miR-548e-3p	MIR548E	-0.812185	NA		0.858817	0.719145		2.47343	0.0985518	up	-2.16961	0.0823763	down	-0.922793	0.589158		1.39993	0.463193		0.434072	0.996036
hsa-miR-1246	MIR1246	0.405528	0.885633		2.27119	0.158578		7.21657	1.09281e-15	up	1.76918	0.00741186	up	3.52904	0.000128885	up	2.6147	0.00136432	up	1.35338	NA
hsa-miR-6087	MIR6087	1.76675	0.251019		1.42116	0.330875		3.42049	0.000127811	up	1.17472	0.0557947	up	2.34879	0.00179208	up	2.29023	0.00877334	up	1.22182	0.996036
hsa-miR-1180-3p	MIR1180	0.904569	0.329903		1.19145	0.398538		2.09639	0.0525725	up	1.57365	0.0270862	up	1.81628	0.0358834	up	1.21214	0.143791		0.234008	0.996036
hsa-miR-27b-5p	MIR27B	0.0848159	0.968733		-0.0937342	0.936627		1.89828	0.0276591	up	2.00639	0.00126393	up	2.23229	0.00385459	up	0.253615	0.767552		0.423718	0.996036
hsa-miR-615-3p	MIR615	1.1927	0.502898		1.45505	0.408265		3.94895	0.00418511	up	5.13477	2.01143e-07	up	3.52317	0.00849927	up	-0.121208	0.901824		-0.543248	0.996036
hsa-miR-1910-5p	MIR1910	1.88165	0.337454		0.172904	NA		4.90085	0.00379718	up	2.81261	0.00570387	up	2.18847	0.104013		2.68548	0.0696799	up	1.17211	0.996036
hsa-miR-584-5p	MIR584	-0.988086	0.455247		0.0733679	0.9665		2.10622	0.0673475	up	1.6385	0.0164026	up	-0.525064	0.730846		1.33809	0.0889415	up	-0.247557	0.996036
hsa-miR-205-3p	MIR205	1.39901	0.549969		2.10208	0.228103		4.09865	0.000304124	up	2.00315	0.0496703	up	1.70586	0.182511		0.819488	0.424508		0.471069	0.996036
hsa-miR-452-5p	MIR452	1.00248	0.508771		1.5725	0.228103		2.54914	0.000274685	up	1.57672	0.0173509	up	1.35202	0.148031		0.615185	0.53844		-0.0767107	0.996036
hsa-miR-548k	MIR548K	-0.431734	0.820913		0.669924	0.67241		1.61525	0.0841582	up	1.50008	0.0807872	up	-0.391188	0.809178		1.36245	0.11611		0.0965419	0.996036
hsa-miR-4258	MIR4258	NA	NA		1.66812	NA		3.18297	0.0130541	up	-0.287376	NA		3.81835	0.00103467	up	2.90487	0.0337036	up	-0.083154	0.996036
hsa-miR-4459	MIR4459	1.75072	0.117058		0.519678	0.820294		2.93277	0.00249088	up	0.141071	0.911243		2.006	0.0273561	up	2.34379	0.0268199	up	0.655592	0.996036
hsa-miR-4488	MIR4488	1.5842	0.356758		1.00976	0.653408		6.16068	3.1496e-08	up	0.914363	0.531609		3.77577	3.26554e-05	up	2.60234	0.019923	up	-0.264319	0.996036
hsa-miR-5588-5p	MIR5588	1.03538	0.274482		1.33657	0.354799		5.0372	2.12518e-06	up	0.513786	0.810579		2.18743	0.0946766	up	2.97401	0.00294666	up	1.04063	0.996036
hsa-miR-566	MIR566	0.940251	0.571065		0.286275	0.875157		3.11333	0.00966402	up	-0.225528	0.898275		1.90709	0.0813454	up	2.5189	0.093257	up	0.801975	0.996036
hsa-miR-1307-5p	MIR1307	0.0354798	0.977722		0.925027	0.52543		2.66612	6.7933e-05	up	0.471754	0.529572		1.9414	0.0100745	up	0.0470618	0.945908		0.144794	0.996036
hsa-miR-3196	MIR3196	1.93009	0.141982		1.82438	0.323098		3.03131	0.00582461	up	0.266206	0.875237		2.82814	0.00151069	up	0.178201	0.882617		-0.464314	0.996036
hsa-miR-4800-3p	MIR4800	0.708198	0.713067		0.828794	0.70386		4.80021	7.8259e-05	up	1.47637	0.26528		3.88178	4.83347e-05	up	1.53076	0.441274		-0.325496	0.996036
hsa-miR-663a	MIR663A	2.47338	0.128581		1.4613	0.528106		4.43928	0.000898737	up	0.792324	0.57507		1.93336	0.0981711	up	1.32479	0.460014		1.75354	0.996036
hsa-miR-769-5p	MIR769	0.303238	0.844371		1.6539	0.163075		1.59855	0.0284236	up	0.584086	0.324581		1.79526	0.0101909	up	0.181963	0.833651		-0.235855	0.996036
hsa-miR-1273a	MIR1273A	1.34615	0.182865		0.265376	0.858445		3.34088	8.51853e-05	up	-0.616672	0.393851		1.08835	0.28214		2.02997	0.0245536	up	0.746686	0.996036
hsa-miR-1273c	MIR1273C	1.30068	NA		0.327805	NA		5.32338	0.00216743	up	0.0951053	NA		2.19498	0.129119		2.81619	0.0983221	up	0.725585	0.996036
hsa-miR-1273e	MIR1273E	1.85284	0.149156		0.839325	0.653408		3.84108	8.55525e-05	up	-0.840067	0.305646		0.975632	0.424338		2.03988	0.0342269	up	0.539144	0.996036
hsa-miR-1273f	MIR1273F	0.786206	0.615203		0.854212	0.65352		3.48101	0.000152181	up	-0.525014	0.618561		1.29549	0.220514		2.11822	0.0475652	up	1.02428	0.996036
hsa-miR-1273g-3p	MIR1273G	1.27896	0.329903		0.841448	0.65352		2.9809	0.00536026	up	-0.922592	0.263766		1.16288	0.25841		1.99247	0.0955137	up	0.722986	0.996036
hsa-miR-1273h-5p	MIR1273H	1.54125	NA		1.18144	NA		2.95391	0.0768359	up	-0.659282	0.70782		1.16709	0.44608		3.44381	0.0130711	up	0.886973	0.996036
hsa-miR-1285-5p	MIR1285-1	0.749676	0.457965		0.623928	0.717955		3.53268	4.37307e-05	up	-0.693496	0.382146		0.799423	0.476576		1.79676	0.0410663	up	0.417883	0.996036
hsa-miR-1293	MIR1293	0.754906	NA		0.8081	NA		3.55081	0.0529964	up	1.71471	NA		0.601524	NA		4.52338	3.38997e-05	up	0.293129	0.996036
hsa-miR-1299	MIR1299	0.789088	NA		2.16926	NA		2.35066	0.0520506	up	-1.8447	0.191734		-1.31123	NA		1.74418	0.0843365	up	-0.0371504	0.996036
hsa-miR-1307-3p	MIR1307	0.698385	0.594219		1.17658	0.354799		3.11648	0.000258972	up	0.473809	0.573582		0.883849	0.307792		1.68534	0.0337644	up	0.549557	0.996036
hsa-miR-147a	MIR147A	-0.33546	NA		-0.110998	NA		3.7631	0.0878583	up	NA	NA		0.639951	NA		4.18701	0.0345289	up	0.604222	0.996036
hsa-miR-185-3p	MIR185	0.79115	0.706874		1.10163	0.643666		4.10695	1.28634e-06	up	-0.157438	0.915722		0.373482	0.826902		1.99653	0.0204168	up	0.612108	0.996036
hsa-miR-2355-3p	MIR2355	1.31062	NA		1.87852	NA		2.65159	0.0387308	up	0.12229	0.955722		0.0429007	NA		2.42289	0.0290493	up	0.200774	0.996036
hsa-miR-296-3p	MIR296	0.75463	0.713067		1.63732	0.394757		2.6499	0.00486949	up	1.251	0.413817		2.0002	0.163709		2.13815	0.0149947	up	-0.450169	0.996036
hsa-miR-361-3p	MIR361	-0.269991	0.851436		-0.0286569	0.980765		1.64557	0.0357612	up	-0.641243	0.42789		-0.668693	0.477259		1.54473	0.0439781	up	0.785079	0.996036
hsa-miR-3614-5p	MIR3614	-0.145646	NA		0.0167082	NA		3.09818	0.00897329	up	0.573644	0.728		0.614383	0.721651		2.56795	0.00896428	up	0.624055	0.996036
hsa-miR-3922-3p	MIR3922	0.237724	NA		1.69553	NA		2.62518	0.0686766	up	-0.111936	NA		0.540703	NA		3.3792	0.00446994	up	0.869104	0.996036
hsa-miR-4496	MIR4496	NA	NA		0.393912	NA		3.97368	0.075263	up	-0.0661032	NA		0.700307	NA		4.17508	0.00937109	up	-0.126794	0.996036
hsa-miR-4668-5p	MIR4668	0.395816	NA		0.14875	NA		5.70067	8.55525e-05	up	-0.319695	NA		0.144021	NA		4.08216	0.0121909	up	0.799156	0.996036
hsa-miR-4674	MIR4674	0.887301	NA		1.40066	NA		3.86582	0.00291579	up	0.151757	NA		2.09776	0.149461		2.9041	0.00518243	up	0.816136	0.996036
hsa-miR-4739	MIR4739	1.26512	NA		0.277063	NA		3.5222	0.0136296	up	0.49215	0.816748		2.08781	0.111694		4.18322	0.00387411	up	0.551383	0.996036
hsa-miR-5571-3p	MIR5571	1.70682	0.396331		0.765249	NA		6.7726	3.70371e-06	up	-0.736079	0.689533		0.174265	0.934136		3.41929	0.0431756	up	1.03869	0.996036
hsa-miR-5684	MIR5684	2.30343	0.278078		1.95861	NA		4.89659	0.00249088	up	-0.842665	0.593702		0.517473	0.745414		3.40732	0.0103737	up	0.714522	0.996036
hsa-miR-576-3p	MIR576	0.389033	0.900857		2.24212	0.153398		2.48755	0.00386405	up	-0.93294	0.593702		0.873542	0.596778		1.90505	0.0211614	up	0.321004	0.996036
hsa-miR-671-5p	MIR671	1.59245	0.204876		1.66948	0.289743		3.88539	1.04627e-07	up	-0.263728	0.86141		0.447276	0.744232		2.51626	0.00351109	up	0.659782	0.996036
hsa-miR-7151-3p	MIR7151	2.13293	0.282928		1.3532	NA		5.12955	2.46071e-05	up	0.223249	0.911243		1.74379	0.177654		2.71968	0.0145944	up	0.374701	0.996036
hsa-miR-7641	MIR7641-1	1.90558	0.222531		-0.0578319	NA		4.25004	1.55676e-06	up	0.880923	0.327731		0.701693	0.552545		1.93853	0.00466713	up	0.687889	0.996036
hsa-miR-766-5p	MIR766	-0.0225258	NA		0.686862	NA		2.92563	0.0967468	up	0.125747	NA		-0.0971154	NA		4.17269	0.00325408	up	1.79141	0.996036
hsa-miR-1181	MIR1181	1.7422	0.405825		1.74601	0.446093		3.58019	0.00197456	up	0.470463	0.814978		1.94427	0.108814		0.481269	0.712144		0.528076	0.996036
hsa-miR-1269b	MIR1269B	0.974474	NA		NA	NA		5.00408	0.0216345	up	0.0970091	NA		0.11507	NA		NA	NA		NA	NA
hsa-miR-1272	MIR1272	NA	NA		NA	NA		4.27086	0.0654256	up	NA	NA		NA	NA		NA	NA		NA	NA
hsa-miR-1273d	MIR1273D	0.934073	0.455247		0.202168	0.88831		2.85755	0.0101141	up	-1.0116	0.241761		0.107932	0.937108		1.23657	0.357916		0.562302	0.996036
hsa-miR-1273h-3p	MIR1273H	0.385464	NA		1.19682	NA		2.96655	0.063601	up	-1.15276	0.314674		-0.141849	0.934136		0.488735	NA		0.804755	0.996036
hsa-miR-1275	MIR1275	0.112819	0.972191		1.48431	0.414038		2.30086	0.0881357	up	0.423971	0.842077		0.22282	NA		1.48744	0.155564		0.00464896	0.996036
hsa-miR-1285-3p	MIR1285-2	2.30968	0.135066		1.61104	0.403573		2.89786	0.0181554	up	0.462095	0.728		0.453102	0.744232		1.22136	0.394776		0.285202	0.996036
hsa-miR-146a-3p	MIR146A	0.256689	NA		0.674648	NA		4.51529	0.00851536	up	-1.08808	0.515016		-0.704722	NA		-0.290869	NA		0.674958	0.996036
hsa-miR-146b-3p	MIR146B	1.28299	0.138356		1.33698	0.330875		1.67015	0.0534696	up	-0.38007	0.633991		0.0305053	0.980344		1.43422	0.151646		1.10628	0.996036
hsa-miR-1538	MIR1538	-0.0225258	NA		-0.096008	NA		2.63297	0.0985518	up	0.475647	0.825951		0.681783	NA		0.555353	0.74956		0.326546	0.996036
hsa-miR-186-5p	MIR186	-0.971968	0.220953		-0.212083	0.871057		2.07178	0.0105392	up	-0.315606	0.690137		-0.355651	0.731885		0.642324	0.401778		0.143601	0.996036
hsa-miR-224-3p	MIR224	0.704951	0.777195		1.15007	0.613255		1.80168	0.0686766	up	0.332496	0.86141		0.108468	0.939389		-0.31233	0.807184		-0.463845	0.996036
hsa-miR-23b-5p	MIR23B	-0.45811	NA		0.165031	NA		3.17175	0.0309625	up	-0.139333	0.946385		0.231299	NA		2.09916	0.146474		1.57293	0.996036
hsa-miR-2861	MIR2861	0.974474	NA		0.393912	NA		3.71797	0.0154557	up	0.024009	NA		1.81237	NA		0.891769	0.618683		-0.883401	0.996036
hsa-miR-3184-3p	MIR3184	0.648459	0.363397		0.437698	0.820294		1.7887	0.0339804	up	0.423231	0.609845		0.600401	0.543902		0.879425	0.295499		-0.217209	0.996036
hsa-miR-320a	MIR320A	-0.0320214	0.974025		0.654944	0.65352		1.82646	0.0164088	up	0.0935612	0.912198		0.70664	0.458796		0.645305	0.494613		-0.41235	0.996036
hsa-miR-320b	MIR320B1	-0.311881	0.815767		0.632801	0.688065		3.09741	6.49731e-05	up	0.0164532	0.979014		1.02426	0.327201		1.23289	0.165919		-0.0913945	0.996036
hsa-miR-320c	MIR320C2	0.457049	0.703482		0.850368	0.63491		1.98825	0.00968609	up	0.471938	0.626761		0.939254	0.352163		0.26636	0.781163		-0.464025	0.996036
hsa-miR-320d	MIR320D1	-0.201842	0.920018		0.511257	0.820294		2.22532	0.0113561	up	0.101938	0.963895		0.0906242	NA		-0.81035	0.476865		-0.947119	0.996036
hsa-miR-330-5p	MIR330	0.0324204	0.977722		0.803065	0.653408		2.24776	0.0257752	up	-0.164361	0.898275		0.367945	0.747065		0.57881	0.546103		0.61047	0.996036
hsa-miR-339-5p	MIR339	0.918032	0.594219		0.924944	0.516161		1.93303	0.0158251	up	0.024171	0.976096		0.393765	0.712571		0.56557	0.470292		0.539457	0.996036
hsa-miR-3611	MIR3611	0.175476	NA		0.339541	NA		3.12123	0.00897329	up	-0.0661032	NA		0.115112	NA		1.18139	0.446291		-0.0387023	0.996036
hsa-miR-3615	MIR3615	-0.15675	0.930162		0.843267	0.613255		1.6687	0.029404	up	-0.094275	0.915722		0.822752	0.458796		0.222742	0.805201		-0.201139	0.996036
hsa-miR-3620-5p	MIR3620	0.530356	NA		0.393912	NA		2.81034	0.0819591	up	-0.233907	NA		0.66412	NA		1.87689	0.199573		0.499799	0.996036
hsa-miR-3687	MIR3687-1	1.61044	0.421308		0.34631	NA		3.43815	0.0314666	up	-0.716134	0.603264		0.260435	0.878908		0.838381	NA		0.441681	0.996036
hsa-miR-3916	MIR3916	-0.325005	NA		0.532554	NA		4.70145	0.0439988	up	-0.00818622	NA		0.0134415	NA		2.25079	NA		0.439968	0.996036
hsa-miR-3928-3p	MIR3928	0.964042	NA		0.829811	NA		3.01049	0.0144964	up	-0.438633	NA		0.423535	NA		1.24462	0.345004		-0.828912	0.996036
hsa-miR-3929	MIR3929	1.76	0.182692		0.967389	0.65352		2.68941	0.0216345	up	-1.19396	0.254754		1.0398	0.424338		2.07553	0.103047		1.00915	0.996036
hsa-miR-3944-3p	MIR3944	NA	NA		0.393912	NA		3.15363	0.0622541	up	-0.238249	NA		-0.189256	NA		1.15989	NA		1.1833	0.996036
hsa-miR-422a	MIR422A	-0.80236	0.691866		-1.37824	0.454415		2.84089	0.0059375	up	-0.600037	0.767892		0.918436	0.569805		0.421591	0.676396		-0.0239442	0.996036
hsa-miR-423-5p	MIR423	0.648459	0.363397		0.437698	0.820294		1.7887	0.0339804	up	0.423231	0.609845		0.600401	0.543902		0.879425	0.295499		-0.217209	0.996036
hsa-miR-4279	MIR4279	0.175476	NA		0.541577	NA		5.02446	0.0216345	up	-0.0661032	NA		0.118886	NA		0.807525	NA		-0.0917676	0.996036
hsa-miR-4322	MIR4322	NA	NA		NA	NA		4.07856	0.0686766	up	NA	NA		0.539726	NA		1.11556	NA		0.127046	0.996036
hsa-miR-4417	MIR4417	0.974474	NA		NA	NA		5.63637	0.00739516	up	-0.212331	NA		-0.285332	NA		0.876972	NA		-0.00524505	0.996036
hsa-miR-4419b	MIR4419B	1.11555	NA		1.03001	NA		4.91438	0.0018463	up	0.638552	0.743325		1.05193	NA		0.213119	NA		0.804279	0.996036
hsa-miR-4436a	MIR4436A	NA	NA		NA	NA		4.28287	0.067361	up	0.0970091	NA		0.11507	NA		0.536384	NA		-0.172355	0.996036
hsa-miR-4463	MIR4463	NA	NA		NA	NA		4.28287	0.067361	up	-0.0661032	NA		0.303611	NA		NA	NA		NA	NA
hsa-miR-4475	MIR4475	NA	NA		NA	NA		4.22332	0.0851618	up	NA	NA		NA	NA		NA	NA		NA	NA
hsa-miR-4523	MIR4523	0.408862	0.860734		1.54413	0.399127		2.74447	0.0152222	up	-0.759876	0.678542		-0.593263	NA		-0.254002	0.881805		0.315058	0.996036
hsa-miR-4539	MIR4539	0.530356	NA		0.393912	NA		4.27086	0.0654256	up	-0.568796	NA		-0.0396999	NA		3.18859	NA		0.36994	0.996036
hsa-miR-4680-5p	MIR4680	-0.330252	NA		-0.362508	NA		4.69922	0.0427177	up	NA	NA		NA	NA		1.79004	NA		0.383103	0.996036
hsa-miR-4682	MIR4682	-0.0225258	NA		-0.096008	NA		4.68982	0.0216051	up	NA	NA		NA	NA		0.260201	NA		-0.294491	0.996036
hsa-miR-4723-3p	MIR4723	NA	NA		NA	NA		4.6695	0.0394717	up	-0.219976	NA		-0.0356433	NA		NA	NA		NA	NA
hsa-miR-4732-3p	MIR4732	1.35434	NA		0.410773	NA		4.14066	0.000971837	up	0.119852	0.958411		1.1497	0.458796		-0.393056	0.756441		-1.16322	0.996036
hsa-miR-4781-3p	MIR4781	-0.646636	NA		-0.607177	NA		3.35097	0.0863258	up	0.0461401	NA		0.131283	NA		0.679492	NA		-0.257387	0.996036
hsa-miR-5009-5p	MIR5009	0.974474	NA		0.393912	NA		4.51065	0.0514952	up	-0.179098	NA		-0.0971154	NA		1.46244	NA		1.03895	0.996036
hsa-miR-5096	MIR5096	1.05546	0.138356		0.275458	0.848698		2.89065	0.00067868	up	-0.42628	0.593702		0.487141	0.675078		0.778389	0.424508		0.663014	0.996036
hsa-miR-5197-3p	MIR5197	NA	NA		NA	NA		5.59325	0.00612899	up	0.0108105	NA		0.115337	NA		3.58082	NA		1.08082	0.996036
hsa-miR-548at-5p	MIR548AT	-0.0107873	NA		0.388768	NA		3.23134	0.0940415	up	0.0527781	NA		-0.0239383	NA		1.13821	0.577183		-0.105573	0.996036
hsa-miR-548az-5p	MIR548AZ	-0.0225258	NA		1.48895	NA		7.93928	1.15315e-10	up	-0.623804	NA		0.52444	NA		1.08021	NA		0.938022	0.996036
hsa-miR-5699-3p	MIR5699	-0.46517	NA		-0.0501025	NA		3.05049	0.00911468	up	-0.034038	NA		-0.0356433	NA		0.70644	0.675058		0.665706	0.996036
hsa-miR-5701	MIR5701-1	1.55128	0.208519		0.962043	0.604843		2.65444	0.0622541	up	-0.571763	0.626761		-0.0201721	0.985318		1.63489	0.240843		1.20158	0.996036
hsa-miR-642a-5p	MIR642A	0.887301	NA		0.555933	NA		4.32959	0.067361	up	-0.918335	NA		0.352352	NA		0.579985	NA		0.471649	0.996036
hsa-miR-642b-3p	MIR642B	0.887301	NA		0.555933	NA		4.32959	0.067361	up	-0.918335	NA		0.352352	NA		0.579985	NA		0.471649	0.996036
hsa-miR-6510-5p	MIR6510	1.31062	NA		2.94919	NA		4.75432	0.0173344	up	0.65492	NA		0.639951	NA		0.876972	NA		0.19579	0.996036
hsa-miR-663b	MIR663B	1.66477	0.395757		0.703804	NA		4.08689	0.0164088	up	0.82525	0.586981		1.99891	0.102361		1.78685	0.334497		0.9257	0.996036
hsa-miR-6755-3p	MIR6755	0.908807	0.70292		-0.87169	NA		4.09723	0.0884934	up	-0.23819	NA		0.0926183	NA		0.460263	NA		-0.12356	0.996036
hsa-miR-6850-5p	MIR6850	0.237724	NA		0.594125	NA		3.11125	0.0985518	up	0.0970091	NA		1.7757	NA		2.29248	NA		0.419544	0.996036
hsa-miR-6859-5p	MIR6859-1	-0.105421	0.974025		0.048292	0.980765		1.95681	0.0991863	up	-0.377711	0.849953		0.588624	0.731885		2.12478	0.11611		0.477206	0.996036
hsa-miR-6867-5p	MIR6867	NA	NA		NA	NA		5.02446	0.0216345	up	NA	NA		NA	NA		0.747224	NA		-0.109987	0.996036
hsa-miR-6877-3p	MIR6877	NA	NA		0.393912	NA		4.65108	0.0398325	up	-0.219976	NA		0.163746	NA		0.318248	NA		-0.679358	0.996036
hsa-miR-7107-5p	MIR7107	NA	NA		NA	NA		3.77435	0.0918601	up	-0.0661032	NA		0.409706	NA		2.83789	NA		NA	NA
hsa-miR-769-3p	MIR769	0.853806	0.713067		1.08122	0.65352		2.13658	0.0472901	up	0.60271	0.728		1.09761	0.494586		0.517378	0.633294		0.139437	0.996036
hsa-miR-7706	MIR7706	-0.493092	0.713067		0.478907	0.811212		2.28591	0.00735491	up	0.116372	0.911243		-0.383589	0.731885		0.141993	0.891562		0.105598	0.996036
hsa-miR-7974	MIR7974	1.60009	0.361849		2.47401	0.151937		2.27862	0.0881357	up	0.231804	0.898275		0.779853	0.596389		1.8701	0.124033		1.1166	0.996036
hsa-miR-7976	MIR7976	0.974474	NA		0.393912	NA		3.88533	0.0271248	up	-0.309425	NA		0.261932	NA		-0.544718	NA		-0.508501	0.996036
hsa-miR-873-3p	MIR873	0.544746	NA		-0.377732	NA		2.23084	0.071868	up	0.435383	NA		0.539726	NA		-0.829514	0.613172		-0.665787	0.996036
hsa-miR-92a-1-5p	MIR92A1	1.52321	0.367334		1.20624	0.613255		2.60501	0.0579749	up	1.21451	0.345451		1.38903	0.28214		-0.430865	0.780098		0.835628	0.996036
hsa-miR-935	MIR935	1.00565	NA		-0.0781275	NA		2.90369	0.0976582	up	1.60103	0.26528		1.45089	NA		1.52426	0.393594		0.466036	0.996036
hsa-miR-942-3p	MIR942	NA	NA		0.762168	NA		4.07666	0.0526392	up	-0.0446635	NA		-0.0247452	NA		NA	NA		0.324371	0.996036
hsa-miR-942-5p	MIR942	1.80892	0.227318		0.465847	NA		4.17113	0.000529768	up	-0.218533	0.898275		0.358031	0.814934		1.23843	0.394776		0.332395	0.996036
hsa-miR-943	MIR943	0.530356	NA		NA	NA		3.95174	0.0686766	up	0.180725	NA		-0.0385929	NA		2.83789	NA		0.522292	0.996036
hsa-miR-486-3p	MIR486-1	-0.0705315	0.974025		-0.446916	0.820294		-0.50442	0.569602		-1.47558	0.00614251	down	-1.9776	0.0127391	down	-3.50598	3.64803e-06	down	-1.71959	0.994407
hsa-miR-486-5p	MIR486-1	-0.0725114	0.974025		-0.440068	0.820294		-0.497627	0.572505		-1.46238	0.00654461	down	-1.95274	0.0141703	down	-3.50166	3.64803e-06	down	-1.70848	0.994407
hsa-miR-155-5p	MIR155	1.0692	0.171134		1.38985	0.217067		0.740875	0.386309		-1.14002	0.0809311	down	-1.53232	0.0281841	down	1.28257	0.220651		1.47769	0.996036
hsa-miR-3653-5p	MIR3653	-1.41435	0.274482		-1.06609	0.540412		1.40048	0.29799		-1.81646	0.00614251	down	-2.19617	0.0216549	down	-1.73802	0.230662		0.267737	0.996036
hsa-miR-30e-5p	MIR30E	-0.692473	0.513431		-0.272443	0.848698		-1.07799	0.116766		-1.19099	0.0127524	down	-0.415318	0.65867		-1.46359	0.0686069	down	0.0823016	0.996036
hsa-miR-363-3p	MIR363	-1.81139	0.140923		-0.379204	0.848698		0.119548	0.912846		-1.79649	0.0178807	down	-0.349049	0.734357		-3.06827	0.0268199	down	-0.579957	0.996036
hsa-miR-221-5p	MIR221	0.217458	0.900857		0.231795	0.871057		-2.97904	0.12803		-1.40413	0.0255109	down	-0.89416	0.424338		-2.09806	0.287471		-0.153583	0.996036
hsa-miR-32-5p	MIR32	1.05081	0.274482		0.44025	0.820294		-1.11403	NA		-1.86657	0.00654461	down	-1.44238	0.210248		-0.708715	NA		-0.415134	0.996036
hsa-miR-378a-5p	MIR378A	-1.01934	0.581191		-1.7073	0.210537		-0.262163	0.825172		-1.18627	0.0872558	down	0.380366	0.731885		-1.45661	0.22521		0.501049	0.996036
hsa-miR-501-3p	MIR501	0.771829	0.472796		0.799615	0.653408		-1.30054	0.199682		-1.50873	0.0445523	down	-0.853912	0.44608		-1.8128	0.140132		0.129796	0.996036
hsa-miR-577	MIR577	-0.325721	0.900857		0.382216	0.848698		-1.97649	0.316231		-2.3649	0.00614251	down	-1.32834	0.31882		0.00586921	NA		-0.345607	0.996036
hsa-miR-874-3p	MIR874	-0.0113281	0.991049		1.48476	0.270598		-0.778882	0.348205		-1.81278	0.000124355	down	-0.539883	0.648675		-0.565778	0.527136		0.277538	0.996036
hsa-miR-187-3p	MIR187	-1.32167	0.39326		0.908561	0.65352		-0.522144	0.733242		3.24418	1.84106e-05	up	2.66269	0.0218562	up	3.91829	0.00136432	up	1.63746	0.996036
hsa-miR-200b-3p	MIR200B	-0.742031	0.681743		-0.230263	0.871057		0.165366	0.86017		1.59258	0.00283415	up	1.77403	0.0777146	up	-1.36486	0.165919		0.426507	0.996036
hsa-miR-205-5p	MIR205	1.18677	NA		1.23025	0.653408		0.899032	0.41501		1.94941	2.92488e-05	up	1.7033	0.0122523	up	-1.04754	0.162607		0.219941	0.996036
hsa-miR-27a-5p	MIR27A	1.66402	0.222531		1.63136	0.258503		-0.913288	0.392202		2.07789	0.00141629	up	2.2191	0.00741065	up	-0.872617	0.397674		-0.661099	0.996036
hsa-miR-429	MIR429	-1.11915	0.417935		-0.371045	0.834231		-0.512716	0.609609		1.08172	0.0395086	up	1.849	0.0946766	up	-1.43475	0.269505		0.0158977	0.996036
hsa-miR-196a-5p	MIR196A1	0.848446	0.599515		0.235128	0.877907		-1.84011	0.24411		4.34431	1.98438e-08	up	3.22891	NA		-2.23594	0.0397343	down	-0.0272324	0.996036
hsa-miR-744-5p	MIR744	-0.134826	0.912376		0.311198	0.848698		-2.35456	0.12216		1.20376	0.0496703	up	-0.207711	0.878908		-3.04387	0.0774088	down	-0.796953	0.996036
hsa-miR-31-5p	MIR31	1.64274	NA		2.17251	0.224548		-1.08286	0.271347		3.39359	2.10425e-05	up	0.683249	0.508489		1.9014	0.00931091	up	1.82711	0.996036
hsa-miR-1260b	MIR1260B	0.913399	0.502898		-0.503295	0.820294		-2.17401	0.319223		1.61189	0.0260028	up	-0.48182	0.731885		-1.78402	0.406143		-0.877673	0.996036
hsa-miR-128-3p	MIR128-1	0.00935082	0.991049		0.420275	0.820294		-0.382326	0.745779		1.32539	0.0475811	up	0.316088	0.764413		-1.27131	0.441274		-0.691668	0.996036
hsa-miR-183-3p	MIR183	1.55585	0.403399		0.922197	NA		1.10008	NA		2.0903	0.0966051	up	2.27948	NA		1.64941	NA		0.246167	0.996036
hsa-miR-193b-3p	MIR193B	0.17772	0.863043		0.530649	0.75611		0.341922	0.685506		1.17452	0.0899039	up	1.22082	0.224832		0.852849	0.283932		-0.0445251	0.996036
hsa-miR-200a-5p	MIR200A	-0.230144	0.900857		-0.129713	0.923662		-0.742087	0.704398		1.9866	0.00614251	up	1.73559	0.158439		-0.597536	NA		0.826939	0.996036
hsa-miR-200b-5p	MIR200B	-0.442334	0.820913		0.162999	0.908136		-0.76229	NA		1.8099	0.0226354	up	1.81216	0.129119		0.338585	NA		0.6794	0.996036
hsa-miR-224-5p	MIR224	1.42101	NA		0.181983	0.889097		1.21663	0.348205		3.12346	8.87355e-12	up	1.82259	NA		-1.97635	0.283942		-0.25316	0.996036
hsa-miR-31-3p	MIR31	1.76431	0.385824		2.19804	0.217067		-1.50254	0.497943		2.9551	0.00134103	up	-0.256156	0.879908		0.163391	NA		0.933666	0.996036
hsa-miR-3180-3p	MIR3180-2	NA	NA		-0.113786	NA		NA	NA		3.18534	0.00614251	up	1.10081	NA		2.01808	NA		NA	NA
hsa-miR-3184-5p	MIR3184	0.0904534	0.950945		0.466341	0.74634		0.649512	0.33704		1.1744	0.0899039	up	0.596218	0.539831		-0.26527	0.733595		-0.109051	0.996036
hsa-miR-323a-3p	MIR323A	-0.612147	0.768619		-0.690567	0.799185		-2.17018	0.321033		2.69525	0.0116787	up	0.990418	NA		0.770567	NA		-0.0759775	0.996036
hsa-miR-324-3p	MIR324	0.196631	0.899033		0.326456	0.848698		0.361946	0.696928		1.28619	0.0919887	up	0.877891	0.405566		-0.0877172	0.926363		0.117032	0.996036
hsa-miR-34c-3p	MIR34C	-0.0706365	NA		0.606296	NA		0.726536	NA		2.2667	0.0553339	up	-0.20576	NA		NA	NA		NA	NA
hsa-miR-369-5p	MIR369	-0.121125	0.968733		0.271927	0.874311		-2.86157	0.145008		1.86353	0.0941152	up	0.76542	NA		-0.793728	NA		0.583129	0.996036
hsa-miR-377-5p	MIR377	0.889469	0.713067		1.15818	0.643854		-1.20522	0.316231		2.78707	0.0125287	up	1.79312	NA		0.612547	0.603611		0.800993	0.996036
hsa-miR-378h	MIR378H	0.771104	0.329903		-0.0123334	0.986846		-0.556854	0.637066		1.53428	0.0406288	up	-0.429815	0.731885		-1.5288	0.265076		-0.0975225	0.996036
hsa-miR-421	MIR421	-0.542874	0.581191		-0.374034	0.826025		-2.68638	0.129745		1.30535	0.0198715	up	-0.0774535	0.940938		0.202208	0.916218		-0.608529	0.996036
hsa-miR-423-3p	MIR423	0.0904534	0.950945		0.466341	0.74634		0.649512	0.33704		1.1744	0.0899039	up	0.596218	0.539831		-0.26527	0.733595		-0.109051	0.996036
hsa-miR-431-5p	MIR431	1.68962	0.361849		1.83247	0.383378		-1.65429	NA		3.67121	3.52627e-05	up	1.03578	NA		-0.153292	NA		0.251822	0.996036
hsa-miR-433-3p	MIR433	-1.38344	0.50516		-1.00783	0.655789		-0.500492	0.740282		2.08369	0.0863426	up	1.15527	NA		-0.143698	0.933686		0.340604	0.996036
hsa-miR-485-3p	MIR485	1.72168	0.259072		0.670209	NA		-1.59208	NA		2.85348	0.0114228	up	0.727443	NA		0.301996	NA		0.103335	0.996036
hsa-miR-485-5p	MIR485	0.303396	NA		1.11684	NA		-1.33449	0.33704		2.23227	0.0899039	up	0.941901	NA		-0.30655	0.811765		0.296396	0.996036
hsa-miR-543	MIR543	1.07268	0.65607		-0.311517	NA		-1.48354	NA		2.48703	0.0226354	up	0.183868	NA		0.673321	NA		-0.355351	0.996036
hsa-miR-671-3p	MIR671	0.705783	0.693954		0.31295	0.848698		-0.485768	0.733875		1.60635	0.0471076	up	0.617337	0.604762		-1.4289	0.468049		-0.0426846	0.996036
hsa-miR-92b-3p	MIR92B	-0.307333	0.844371		-0.523749	0.704196		0.00774948	0.992217		1.83375	0.000181204	up	0.602549	0.586505		-1.38161	0.140132		-0.267115	0.996036
hsa-miR-93-3p	MIR93	-0.836817	0.713067		-0.413642	0.848698		-2.00081	0.362186		1.38702	0.0919887	up	0.433415	0.744232		-0.558586	NA		0.180199	0.996036
hsa-miR-944	MIR944	1.7962	NA		1.89582	0.4142		-1.44168	0.458074		1.80211	0.0356623	up	1.25698	NA		-1.23167	0.471799		0.75601	NA
hsa-miR-150-5p	MIR150	-0.418911	0.762737		0.53286	0.799185		-0.912375	0.346644		-0.756506	0.651185		-2.56638	0.00120469	down	-1.46888	0.206574		0.164594	0.996036
hsa-miR-181a-5p	MIR181A1	-0.0471269	0.968733		0.189799	0.875027		-0.877792	0.217647		-0.682756	0.269866		-1.49237	0.0353167	down	-0.399283	0.656751		0.0460443	0.996036
hsa-miR-223-5p	MIR223	1.30552	0.337367		0.271548	0.883365		0.168846	NA		-0.743936	0.466825		-2.20812	0.0554652	down	0.507503	NA		0.502643	0.996036
hsa-miR-3609	MIR3609	2.02035	0.12519		0.426597	0.848698		0.340889	NA		-1.34432	0.126933		-1.99945	0.078568	down	-0.433828	0.833651		0.00841592	0.996036
hsa-miR-1908-3p	MIR1908	1.07146	0.49971		2.09752	0.10966		1.60283	NA		-0.199363	0.898275		1.61866	0.0860384	up	-1.9293	0.0450757	down	-0.233696	0.996036
hsa-miR-1268a	MIR1268A	0.972363	0.681862		1.32952	0.573958		2.32066	0.100206		0.717296	0.593702		1.99974	0.0791537	up	2.8337	0.0143225	up	0.520866	0.996036
hsa-miR-7110-3p	MIR7110	1.10928	0.363397		1.5414	0.330875		6.4412	NA		-0.0176488	0.979014		2.23519	0.00791815	up	3.35558	0.000215805	up	0.438515	0.996036
hsa-miR-345-5p	MIR345	1.0186	0.337367		0.57011	0.688065		0.720198	0.357853		0.697743	0.284144		1.37633	0.0662458	up	-0.913216	0.283942		0.342182	0.996036
hsa-miR-4492	MIR4492	1.12645	0.488926		1.94561	0.210537		1.59247	0.122303		-0.112219	0.945494		1.70438	0.0946766	up	0.747129	0.503398		-0.351172	0.996036
hsa-miR-4763-3p	MIR4763	0.741547	0.659594		0.707942	0.74634		1.17923	0.33704		0.270399	0.895471		2.50289	0.00931	up	-0.790474	0.561904		-0.51224	0.996036
hsa-miR-125b-1-3p	MIR125B1	0.259814	0.876463		-0.61175	0.683102		-1.25481	0.186851		0.432539	0.690137		-0.195876	0.88373		-2.40669	0.0184033	down	-0.533626	0.996036
hsa-miR-125b-2-3p	MIR125B2	0.363261	0.854958		0.243432	0.874311		-1.09451	0.343533		1.02644	0.291259		1.48843	0.129119		-3.37972	0.000112406	down	-0.222352	0.996036
hsa-miR-139-3p	MIR139	-0.166884	0.965573		-1.77191	NA		-2.8663	0.106854		-0.45983	NA		-0.0278301	NA		-3.00116	0.0514504	down	-0.805972	0.996036
hsa-miR-1468-5p	MIR1468	-1.56025	0.251019		-1.66975	0.383378		-0.622097	0.582953		-0.263345	0.878651		-0.447804	0.760849		-2.64493	0.0655186	down	-0.788501	0.996036
hsa-miR-185-5p	MIR185	0.506444	0.713067		0.353958	0.848698		-0.203972	0.863516		-0.295651	0.81059		-0.334818	0.770538		-1.84505	0.093257	down	-0.838374	0.996036
hsa-miR-196a-3p	MIR196A2	-0.798046	NA		-0.385073	0.871273		0.734137	NA		1.18627	NA		NA	NA		-2.61923	0.0837512	down	-0.41121	0.996036
hsa-miR-3065-3p	MIR3065	-1.85278	0.149156		-0.68288	0.726767		-2.84922	0.108402		-0.920217	0.382146		-1.21883	0.344032		-3.13488	0.0455942	down	-1.83479	0.996036
hsa-miR-338-5p	MIR338	-1.85278	0.149156		-0.68288	0.726767		-2.84922	0.108402		-0.920217	0.382146		-1.21883	0.344032		-3.13488	0.0455942	down	-1.83479	0.996036
hsa-miR-33b-5p	MIR33B	1.09527	NA		0.812044	0.620473		-0.367996	0.733545		-0.165803	0.915722		1.0903	0.327201		-2.90531	0.0340857	down	-0.457793	0.996036
hsa-miR-4634	MIR4634	-0.109755	0.974025		1.07638	0.588734		-0.949284	0.299631		0.2335	0.84515		-0.150801	0.905913		-2.45009	0.015549	down	-1.16084	0.996036
hsa-miR-4655-3p	MIR4655	NA	NA		0.792154	NA		-0.829418	0.578777		0.0154595	NA		-0.217495	NA		-3.58048	0.0323252	down	-0.551433	0.996036
hsa-miR-509-3p	MIR509-1	-2.10275	0.330655		-0.458551	0.848698		0.535159	NA		0.136039	NA		-0.0857664	NA		-3.07835	0.0768735	down	-0.782492	0.996036
hsa-miR-561-5p	MIR561	1.31095	NA		-0.371991	0.848698		-1.04414	0.317265		-0.347374	0.86141		-0.819817	NA		-3.56187	0.0268199	down	-0.403458	0.996036
hsa-miR-873-5p	MIR873	1.49483	0.381698		-1.31479	0.608041		1.05244	0.316192		0.975208	NA		1.08415	NA		-2.71507	0.0928968	down	-0.300761	0.996036
hsa-miR-92a-3p	MIR92A1	-0.341396	0.691866		0.120975	0.908136		-0.934626	0.234738		0.163465	0.873512		-0.804213	0.433993		-1.77389	0.0276354	down	-0.308272	0.996036
hsa-miR-1268b	MIR1268B	0.207009	0.96311		1.51859	0.454415		0.0699059	0.977593		0.68623	0.633991		1.90466	0.112715		2.20798	0.093257	up	0.848831	0.996036
hsa-miR-1301-3p	MIR1301	0.938475	0.608839		0.526189	0.835478		0.901169	0.434845		0.0835477	0.952756		0.318288	0.810045		1.84476	0.0863496	up	0.634646	0.996036
hsa-miR-21-3p	MIR21	1.15962	0.335727		1.18955	0.394757		1.16489	0.177423		0.521155	0.517865		0.647224	0.510463		1.70618	0.0307158	up	1.15198	0.996036
hsa-miR-301b-3p	MIR301B	0.987927	0.317816		2.07023	0.169667		-1.09239	NA		-0.0758964	0.964354		-0.209586	0.913838		3.48291	0.0475676	up	0.241982	0.996036
hsa-miR-331-5p	MIR331	-0.128639	0.965573		-0.0497011	0.980765		-0.591528	NA		0.209592	0.898275		-0.146356	0.934136		3.07805	0.0573039	up	0.278667	0.996036
hsa-miR-3653-3p	MIR3653	-1.19904	0.396331		-1.16044	0.529484		1.48609	0.4206		-0.575383	0.573582		-1.02218	0.309068		2.29401	0.0300228	up	1.05785	0.996036
hsa-miR-4430	MIR4430	1.58673	0.413729		-0.212946	NA		1.06142	NA		-0.339866	0.86141		1.60171	0.222614		2.77576	0.0530625	up	-0.204023	0.996036
hsa-miR-4443	MIR4443	-0.110588	NA		0.824411	0.75032		1.61119	0.435317		0.546289	NA		1.5056	NA		3.00382	0.0301577	up	0.309801	0.996036
hsa-miR-4466	MIR4466	NA	NA		NA	NA		0.42283	NA		0.362466	NA		0.41947	NA		2.71267	0.0571048	up	0.188632	0.996036
hsa-miR-4664-3p	MIR4664	NA	NA		0.866861	NA		2.3062	0.264553		1.04622	NA		0.928723	NA		4.53694	0.00153898	up	1.66512	0.996036
hsa-miR-4748	MIR4748	-0.0225258	NA		-0.096008	NA		1.83238	NA		NA	NA		NA	NA		4.19552	0.0345289	up	NA	NA
hsa-miR-520a-3p	MIR520A	-0.0225258	NA		1.27344	NA		2.09536	0.275299		0.268221	NA		NA	NA		3.22084	0.0340857	up	0.028479	0.996036
hsa-miR-7-5p	MIR7-1	1.04854	0.589859		-0.105969	0.957775		1.70914	NA		0.679825	NA		0.584298	NA		3.33642	0.0779788	up	0.760207	0.996036
hsa-miR-937-3p	MIR937	0.583859	NA		0.521599	NA		1.90995	0.316231		1.88239	0.151952		0.242889	NA		2.44219	0.0959592	up	0.311008	0.996036
